# Supplementary material for: Investigation of the Circular Transcriptome in Alzheimer’s Disease Brain
Source: J Mol Neurosci. 2024 Jul 9;74(3):64. doi: 10.1007/s12031-024-02236-0 (PMC11233389; doi:10.1007/s12031-024-02236-0)
Supplement: Supplementary file 10 — Supplementary file10 (XLSX 17437 KB) [file 12031_2024_2236_MOESM10_ESM.xlsx]

## Sheet: common_ave_AD1
circRNA_ID	name	score	strand.x	thickStart	thickEnd	itemRgb	exonCount	exonSizes	exonOffsets	readNumber	circType	geneName	isoformName	index	flankIntron	chr	circRNA_start	circRNA_end	X.junction_reads	SM_MS_SMS	X.non_junction_reads	junction_reads_ratio	circRNA_type	gene_id	strand.y	junction_reads_ID	0
chr1:100136882-100144143	circular_RNA/2	0	+	100136881	100136881	0,0,0	8	47,67,63,70,107,168,73,75	0,137,2767,3300,3526,3970,6255,7187	2	circRNA	TRMT13	NM_019083	2,3,4,5,6,7,8,9	chr1:100133315-100136881|chr1:100144143-100147893	chr1	100136882	100144143	2	1_1_2	41	0.089	exon	ENSG00000122435.11,	+	SRR2422926.17018445,SRR2422926.45801838,	2
chr1:100424222-100442996	circular_RNA/3	0	+	100424221	100424221	0,0,0	3	80,67,63	0,15710,18712	3	circRNA	CDC14A	ENST00000644844.1	5,6,7	chr1:100390824-100424221|chr1:100442996-100455404	chr1	100424222	100442996	4	4_2_2	16	0.333	exon	ENSG00000079335.20,	+	SRR2422926.8912420,SRR2422926.16526563,SRR2422926.24404993,SRR2422926.45331830,	3.5
chr1:100906852-100921841	circular_RNA/7	0	+	100906851	100906851	0,0,0	6	114,88,127,144,51,136	0,4211,5260,6811,11225,14854	7	circRNA	SLC30A7	ENST00000370112.8	3,4,5,6,7,8	chr1:100896671-100906851|chr1:100921841-100961827	chr1	100906852	100921841	10	7_7_1	31	0.392	exon	ENSG00000162695.12,	+	SRR2422926.980951,SRR2422926.1325992,SRR2422926.17490947,SRR2422926.18874955,SRR2422926.22857657,SRR2422926.25629566,SRR2422926.25707171,SRR2422926.30566636,SRR2422926.31154185,SRR2422926.37174522,	8.5
chr1:100913663-100974902	circular_RNA/5	0	+	100913662	100913662	0,0,0	6	144,51,136,91,150,93	0,4414,8043,48165,52106,61147	5	circRNA	SLC30A7	ENST00000370112.8	6,7,8,9,10,11	chr1:100912238-100913662|chr1:100974902-100975218	chr1	100913663	100974902	10	7_6_3	32	0.385	exon	ENSG00000162695.12,	+	SRR2422926.12945841,SRR2422926.14194322,SRR2422926.16249502,SRR2422926.16735474,SRR2422926.23501327,SRR2422926.23825608,SRR2422926.3663595,SRR2422926.4779643,SRR2422926.30148668,SRR2422926.38877078,	7.5
chr1:10095461-10105744	circular_RNA/4	0	+	10095460	10095460	0,0,0	4	136,88,145,229	0,5647,7487,10055	4	circRNA	UBE4B	ENST00000253251.12	3,4,5,6	chr1:10072214-10095460|chr1:10105744-10117458	chr1	10095461	10105744	6	5_6_0	82	0.128	exon	ENSG00000130939.20,	+	SRR2422926.7219561,SRR2422926.10215863,SRR2422926.10992723,SRR2422926.17610102,SRR2422926.18383751,SRR2422926.37330801,	5
chr1:10132369-10137205	circular_RNA/2	0	+	10132368	10132368	0,0,0	3	114199139	0,2619,4698	2	circRNA	UBE4B	ENST00000253251.12	14,15,16	chr1:10130813-10132368|chr1:10137205-10144939	chr1	10132369	10137205	2	2_2_0	95	0.04	exon	ENSG00000130939.20,	+	SRR2422926.29353419,SRR2422926.41642673,	2
chr1:10144940-10161286	circular_RNA/3	0	+	10144939	10144939	0,0,0	6	100,128,99,236,127,145	0,2023,4244,6386,13416,16202	3	circRNA	UBE4B	ENST00000253251.12	17,18,19,20,21,22	chr1:10137205-10144939|chr1:10161286-10168135	chr1	10144940	10161286	3	2_2_0	97	0.058	exon	ENSG00000130939.20,	+	SRR2422926.7274094,SRR2422926.43539364,SRR2422926.44793697,	3
chr1:10149184-10161286	circular_RNA/3	0	+	10149183	10149183	0,0,0	4	99236127145	0,2142,9172,11958	3	circRNA	UBE4B	ENST00000253251.12	19,20,21,22	chr1:10147090-10149183|chr1:10161286-10168135	chr1	10149184	10161286	5	3_3_1	89	0.101	exon	ENSG00000130939.20,	+	SRR2422926.14279781,SRR2422926.20475924,SRR2422926.28287786,SRR2422926.41254387,SRR2422926.1844978,	4
chr1:10232250-10278128	circular_RNA/4	0	+	10232249	10232249	0,0,0	11	185,77,180,66,179,112,78,66,76,79,143	0,23997,26243,29655,35130,35902,39252,39991,43178,44071,45736	4	circRNA	KIF1B	ENST00000377093.9	2,3,4,5,6,7,8,9,10,11,12	chr1:10210878-10232249|chr1:10278128-10282399	chr1	10232250	10278128	4	4_4_0	270	0.029	exon	ENSG00000054523.20,	+	SRR2422926.9641578,SRR2422926.34889029,SRR2422926.37057434,SRR2422926.37929351,	4
chr1:10261905-10272306	circular_RNA/2	0	+	10261904	10261904	0,0,0	5	66,179,112,78,66	0,5475,6247,9597,10336	2	circRNA	KIF1B	ENST00000377093.9	5,6,7,8,9	chr1:10258672-10261904|chr1:10272306-10275427	chr1	10261905	10272306	2	1_2_1	617	0.006	exon	ENSG00000054523.20,	+	SRR2422926.36229763,SRR2422926.36793201,	2
chr1:10345845-10348733	circular_RNA/2	0	+	10345844	10345844	0,0,0	3	109,67,85	0,1916,2804	2	circRNA	KIF1B	ENST00000676179.1	35,36,37	chr1:10343287-10345844|chr1:10348733-10352630	chr1	10345845	10348733	2	2_2_0	616	0.006	exon	ENSG00000054523.20,	+	SRR2422926.32680416,SRR2422926.37523175,	2
chr1:10347761-10348733	circular_RNA/4	0	+	10347760	10347760	0,0,0	2	67,85	0,888	4	circRNA	KIF1B	ENST00000676179.1	36,37	chr1:10345953-10347760|chr1:10348733-10352630	chr1	10347761	10348733	8	7_7_0	598	0.026	exon	ENSG00000054523.20,	+	SRR2422926.928773,SRR2422926.17305656,SRR2422926.18119558,SRR2422926.20408565,SRR2422926.26072942,SRR2422926.34936258,SRR2422926.40823136,SRR2422926.41850979,	6
chr1:103565435-103575540	circular_RNA/12	0	+	103565434	103565434	0,0,0	8	1.60214e+23	0,6122,6675,7628,8273,8825,9788,10006	12	circRNA	AMY2B	NM_020978	2,3,4,5,6,7,8,9	chr1:103555109-103565434|chr1:103575540-103577489	chr1	103565435	103575540	32	21_12_7	86	0.427	exon	ENSG00000240038.7,	+	SRR2422926.3083760,SRR2422926.4121192,SRR2422926.5221054,SRR2422926.10287973,SRR2422926.18213802,SRR2422926.20404575,SRR2422926.20868917,SRR2422926.20888833,SRR2422926.22478486,SRR2422926.26762657,SRR2422926.27513714,SRR2422926.28150732,SRR2422926.31092809,SRR2422926.32013645,SRR2422926.32359548,SRR2422926.33346156,SRR2422926.38180574,SRR2422926.38548480,SRR2422926.46570282,SRR2422926.2898872,SRR…	22
chr1:107324282-107324922	circular_RNA/2	0	+	107324281	107324281	0,0,0	1	641	0	2	circRNA	NTNG1	ENST00000370073.6	3	chr1:107148839-107324281|chr1:107324922-107395153	chr1	107324282	107324922	6	4_4_1	32	0.273	exon	ENSG00000162631.20,	+	SRR2422926.22638697,SRR2422926.24681747,SRR2422926.30283762,SRR2422926.39928742,SRR2422926.10119338,SRR2422926.18774102,	4
chr1:108148279-108161293	circular_RNA/4	0	-	108148278	108148278	0,0,0	4	108153159112	0,6704,9183,12903	4	circRNA	SLC25A24	NM_213651	7,6,5,4	chr1:108143710-108148278|chr1:108161293-108181940	chr1	108148279	108161293	5	4_3_1	10	0.5	exon	ENSG00000085491.17,	-	SRR2422926.4569345,SRR2422926.12980487,SRR2422926.14442996,SRR2422926.1334906,SRR2422926.2821963,	4.5
chr1:108793582-108800305	circular_RNA/2	0	+	108793581	108793581	0,0,0	6	66,81,139,107,93,86	0,1245,2652,3038,4563,6638	2	circRNA	STXBP3	NM_007269	12,13,14,15,16,17	chr1:108782706-108793581|chr1:108800305-108807400	chr1	108793582	108800305	3	2_2_0	210	0.028	exon	ENSG00000116266.11,	+	SRR2422926.29720306,SRR2422926.35579104,SRR2422926.37066088,	2.5
chr1:110222964-110226178	circular_RNA/3	0	+	110222963	110222963	0,0,0	2	937204	0,3011	3	circRNA	KCNC4	ENST00000438661.3	2,3	chr1:110212177-110222963|chr1:110226178-110232910	chr1	110222964	110226178	3	3_3_0	27	0.182	exon	ENSG00000116396.15,	+	SRR2422926.22435872,SRR2422926.29423820,SRR2422926.37524835,	3
chr1:11124498-11133197	circular_RNA/2	0	-	11124497	11124497	0,0,0	10	136,175,135,183,123,99,97,101,249,118	0,2124,2512,3126,3506,3956,4357,5240,6031,8582	2	circRNA	MTOR	ENST00000703140.1	45,44,43,42,41,40,39,38,37,36	chr1:11122126-11124497|chr1:11133197-11134350	chr1	11124498	11133197	2	2_2_0	96	0.04	exon	ENSG00000198793.14,	-	SRR2422926.459060,SRR2422926.2520146,	2
chr1:112555868-112616895	circular_RNA/2	0	-	112555867	112555867	0,0,0	11	151,103,73,115,98,155,79,116,55,163,83	0,21118,22477,26124,26507,28104,35657,42103,44926,54973,60945	2	circRNA	ST7L	ENST00000358039.9	12,11,10,9,8,7,6,5,4,3,2	chr1:112550693-112555867|chr1:112616895-112618908	chr1	112555868	112616895	3	3_1_2	37	0.14	exon	ENSG00000007341.19,	-	SRR2422926.6647064,SRR2422926.24552002,SRR2422926.38621733,	2.5
chr1:112591525-112611003	circular_RNA/3	0	-	112591524	112591524	0,0,0	4	79,116,55,163	0,6446,9269,19316	3	circRNA	ST7L	ENST00000358039.9	6,5,4,3	chr1:112584126-112591524|chr1:112611003-112616812	chr1	112591525	112611003	3	2_3_0	82	0.068	exon	ENSG00000007341.19,	-	SRR2422926.959269,SRR2422926.12800997,SRR2422926.7159702,	3
chr1:113738110-113738799	circular_RNA/2	0	-	113738109	113738109	0,0,0	2	159,70	0,620	2	circRNA	PHTF1	ENST00000369604.6	5,4	chr1:113726574-113738109|chr1:113738799-113757698	chr1	113738110	113738799	2	2_2_0	75	0.051	exon	ENSG00000116793.16,	-	SRR2422926.2834825,SRR2422926.10063747,	2
chr1:114463104-114464388	circular_RNA/7	0	-	114463103	114463103	0,0,0	3	133145119	0,308,1166	7	circRNA	TRIM33	ENST00000358465.7	4,3,2	chr1:114433733-114463103|chr1:114464388-114510550	chr1	114463104	114464388	14	10_10_1	86	0.246	exon	ENSG00000197323.12,	-	SRR2422926.265869,SRR2422926.4791196,SRR2422926.16296363,SRR2422926.16421162,SRR2422926.22243491,SRR2422926.28356234,SRR2422926.39170826,SRR2422926.41571455,SRR2422926.43711762,SRR2422926.44372786,SRR2422926.11121372,SRR2422926.17475447,SRR2422926.28662050,SRR2422926.37439269,	10.5
chr1:114725221-114738072	circular_RNA/2	0	-	114725220	114725220	0,0,0	11	113,176,108,165,141,213,126,129,82,98,110	0,990,1762,5037,5287,7383,8511,8768,9221,11537,12742	2	circRNA	CSDE1	ENST00000339438.10	14,13,12,11,10,9,8,7,6,5,4	chr1:114724002-114725220|chr1:114738072-114739691	chr1	114725221	114738072	4	3_4_0	889	0.009	exon	ENSG00000009307.17,	-	SRR2422926.9359868,SRR2422926.13981295,SRR2422926.18683286,SRR2422926.27177698,	3
chr1:117402186-117405645	circular_RNA/2	0	+	117402185	117402185	0,0,0	2	256,97	0,3363	2	circRNA	MAN1A2	NM_006699	2,3	chr1:117368485-117402185|chr1:117405645-117414712	chr1	117402186	117405645	3	2_2_1	612	0.01	exon	ENSG00000198162.12,	+	SRR2422926.13415482,SRR2422926.44250021,SRR2422926.28587538,	2.5
chr1:117402186-117414831	circular_RNA/39	0	+	117402185	117402185	0,0,0	3	256,97,119	0,3363,12527	39	circRNA	MAN1A2	NM_006699	2,3,4	chr1:117368485-117402185|chr1:117414831-117420568	chr1	117402186	117414831	85	41_44_5	432	0.282	exon	ENSG00000198162.12,	+	SRR2422926.56579,SRR2422926.2676649,SRR2422926.4835750,SRR2422926.5410927,SRR2422926.6083656,SRR2422926.6138011,SRR2422926.6910622,SRR2422926.7016329,SRR2422926.7304982,SRR2422926.8458766,SRR2422926.9539446,SRR2422926.11314046,SRR2422926.12921329,SRR2422926.13479273,SRR2422926.13516482,SRR2422926.13758158,SRR2422926.13877821,SRR2422926.15270858,SRR2422926.15981349,SRR2422926.16481543,SRR2422926.1…	62
chr1:117402186-117420649	circular_RNA/173	0	+	117402185	117402185	0,0,0	4	256,97,119,81	0,3363,12527,18383	173	circRNA	MAN1A2	NM_006699	2,3,4,5	chr1:117368485-117402185|chr1:117420649-117442230	chr1	117402186	117420649	365	79_55_49	228	0.762	exon	ENSG00000198162.12,	+	SRR2422926.118535,SRR2422926.155884,SRR2422926.269522,SRR2422926.327571,SRR2422926.363153,SRR2422926.369781,SRR2422926.570329,SRR2422926.650987,SRR2422926.760311,SRR2422926.1189640,SRR2422926.1427241,SRR2422926.1744432,SRR2422926.2224685,SRR2422926.2558907,SRR2422926.2584296,SRR2422926.2615232,SRR2422926.2699505,SRR2422926.2710684,SRR2422926.2849656,SRR2422926.3130884,SRR2422926.3287391,SRR242292…	269
chr1:117402186-117442325	circular_RNA/48	0	+	117402185	117402185	0,0,0	5	256,97,119,81,95	0,3363,12527,18383,40045	48	circRNA	MAN1A2	NM_006699	2,3,4,5,6	chr1:117368485-117402185|chr1:117442325-117460488	chr1	117402186	117442325	108	45_37_13	178	0.548	exon	ENSG00000198162.12,	+	SRR2422926.649848,SRR2422926.781483,SRR2422926.1146970,SRR2422926.1671946,SRR2422926.1964531,SRR2422926.3547859,SRR2422926.3695434,SRR2422926.3917842,SRR2422926.4476693,SRR2422926.5007462,SRR2422926.5133544,SRR2422926.6092557,SRR2422926.6194167,SRR2422926.6445928,SRR2422926.7232478,SRR2422926.7656988,SRR2422926.8132690,SRR2422926.8481170,SRR2422926.8528480,SRR2422926.8529630,SRR2422926.9267223,SR…	78
chr1:117402186-117466427	circular_RNA/3	0	+	117402185	117402185	0,0,0	7	256,97,119,81,95,124,94	0,3363,12527,18383,40045,58303,64148	3	circRNA	MAN1A2	NM_006699	2,3,4,5,6,7,8	chr1:117368485-117402185|chr1:117466427-117493146	chr1	117402186	117466427	13	10_7_5	195	0.118	exon	ENSG00000198162.12,	+	SRR2422926.1239155,SRR2422926.7946597,SRR2422926.10086247,SRR2422926.11499401,SRR2422926.19667343,SRR2422926.27705810,SRR2422926.31835498,SRR2422926.33166992,SRR2422926.36916174,SRR2422926.3645777,SRR2422926.12679872,SRR2422926.21059053,SRR2422926.29360622,	8
chr1:117442231-117502970	circular_RNA/2	0	+	117442230	117442230	0,0,0	7	95,124,94,116,220,173,116	0,18258,24103,50916,54532,57151,60624	2	circRNA	MAN1A2	NM_006699	6,7,8,9,10,11,12	chr1:117420649-117442230|chr1:117502970-117522824	chr1	117442231	117502970	3	2_3_1	150	0.038	exon	ENSG00000198162.12,	+	SRR2422926.1053699,SRR2422926.31185085,SRR2422926.44181509,	2.5
chr1:117460489-117502970	circular_RNA/11	0	+	117460488	117460488	0,0,0	6	124,94,116,220,173,116	0,5845,32658,36274,38893,42366	11	circRNA	MAN1A2	NM_006699	7,8,9,10,11,12	chr1:117442325-117460488|chr1:117502970-117522824	chr1	117460489	117502970	18	15_14_0	109	0.248	exon	ENSG00000198162.12,	+	SRR2422926.531657,SRR2422926.1818703,SRR2422926.2039819,SRR2422926.12041164,SRR2422926.17866747,SRR2422926.24195745,SRR2422926.24517890,SRR2422926.28101221,SRR2422926.31119619,SRR2422926.34302001,SRR2422926.35375434,SRR2422926.39652126,SRR2422926.41180672,SRR2422926.42518365,SRR2422926.12185267,SRR2422926.19608444,SRR2422926.39608140,SRR2422926.46284517,	14.5
chr1:117881823-117920424	circular_RNA/2	0	-	117881822	117881822	0,0,0	11	55,140,77,77,157,160,77,89,154,140,243	0,1665,4754,5875,15010,17234,24683,30171,30707,36774,38359	2	circRNA	GDAP2	ENST00000369443.10	12,11,10,9,8,7,6,5,4,3,2	chr1:117878152-117881822|chr1:117920424-117929447	chr1	117881823	117920424	4	0_2_4	45	0.151	exon	ENSG00000196505.11,	-	SRR2422926.4953557,SRR2422926.36294152,SRR2422926.5549865,SRR2422926.33973652,	3
chr1:12001401-12002103	circular_RNA/7	0	+	12001400	12001400	0,0,0	3	154,68,122	0,368,581	7	circRNA	MFN2	ENST00000444836.5	8,9,10	chr1:11999095-12001400|chr1:12002103-12003991	chr1	12001401	12002103	14	11_11_1	139	0.168	exon	ENSG00000116688.18,	+	SRR2422926.879252,SRR2422926.2311682,SRR2422926.11241983,SRR2422926.13655626,SRR2422926.16909523,SRR2422926.20710043,SRR2422926.26686641,SRR2422926.27295785,SRR2422926.45045248,SRR2422926.46812845,SRR2422926.1745792,SRR2422926.7990923,SRR2422926.44833782,SRR2422926.46688805,	10.5
chr1:1223244-1223968	circular_RNA/9	0	-	1223243	1223243	0,0,0	2	114137	0,588	9	circRNA	SDF4	ENST00000360001.12	4,3	chr1:1218927-1223243|chr1:1223968-1228467	chr1	1223244	1223968	21	15_17_0	75	0.359	exon	ENSG00000078808.20,	-	SRR2422926.5552470,SRR2422926.18043191,SRR2422926.18059436,SRR2422926.18893911,SRR2422926.20893527,SRR2422926.21315995,SRR2422926.24098864,SRR2422926.24875302,SRR2422926.25588256,SRR2422926.27353971,SRR2422926.35117159,SRR2422926.37616486,SRR2422926.37739204,SRR2422926.39982335,SRR2422926.41570101,SRR2422926.42568624,SRR2422926.42617271,SRR2422926.44299545,SRR2422926.2663799,SRR2422926.29482682,S…	15
chr1:12275825-12278038	circular_RNA/2	0	+	12275824	12275824	0,0,0	1	2214	0	2	circRNA	VPS13D	NM_015378	19	chr1:12273135-12275824|chr1:12278038-12279498	chr1	12275825	12278038	3	3_2_0	186	0.031	exon	ENSG00000048707.15,	+	SRR2422926.8600762,SRR2422926.36472730,SRR2422926.44865165,	2.5
chr1:13773078-13782831	circular_RNA/3	0	+	13773077	13773077	0,0,0	2	1114414	0,5340	3	circRNA	PRDM2	ENST00000311066.10	7,8	chr1:13749487-13773077|chr1:13782831-13816426	chr1	13773078	13782831	4	3_3_0	101	0.073	exon	ENSG00000116731.23,	+	SRR2422926.4013873,SRR2422926.4751810,SRR2422926.21847743,SRR2422926.31885078,	3.5
chr1:146504741-146505412	circular_RNA/2	0	+	146504740	146504740	0,0,0	2	122,82	0,590	2	circRNA	HYDIN2	ENST00000621489.2	3,4	chr1:146478551-146504740|chr1:146505412-146516252	chr1	146504741	146505412	3	0_2_2	40	0.13	exon	ENSG00000291242.1,	+	SRR2422926.14330850,SRR2422926.23809470,SRR2422926.27416968,	2.5
chr1:147252623-147256562	circular_RNA/2	0	+	147252622	147252622	0,0,0	4	113,107,115,32	0,2247,3190,3908	2	circRNA	CHD1L	NM_001348451	3,4,5,6	chr1:147174585-147252622|chr1:147256562-147259836	chr1	147252623	147256562	2	2_1_1	42	0.087	exon	ENSG00000131778.20,ENSG00000237188.5,	+	SRR2422926.33929828,SRR2422926.38011378,	2
chr1:147252623-147259918	circular_RNA/10	0	+	147252622	147252622	0,0,0	5	113,107,115,32,82	0,2247,3190,3908,7214	10	circRNA	CHD1L	NM_001348451	3,4,5,6,7	chr1:147174585-147252622|chr1:147259918-147264421	chr1	147252623	147259918	13	13_10_3	37	0.413	exon	ENSG00000131778.20,ENSG00000237188.5,	+	SRR2422926.7156178,SRR2422926.18129897,SRR2422926.22510503,SRR2422926.23381408,SRR2422926.25116786,SRR2422926.27489160,SRR2422926.29352361,SRR2422926.30198016,SRR2422926.30370575,SRR2422926.32306416,SRR2422926.33737886,SRR2422926.46089783,SRR2422926.46118442,	11.5
chr1:147275354-147285487	circular_RNA/4	0	+	147275353	147275353	0,0,0	5	115154166149164	0,750,4672,8997,9970	4	circRNA	CHD1L	NM_001348451	14,15,16,17,18	chr1:147272281-147275353|chr1:147285487-147286297	chr1	147275354	147285487	6	5_5_0	76	0.136	exon	ENSG00000131778.20,ENSG00000237188.5,	+	SRR2422926.15144809,SRR2422926.19341373,SRR2422926.41973869,SRR2422926.44397798,SRR2422926.6095196,SRR2422926.19908738,	5
chr1:147648246-147659775	circular_RNA/3	0	-	147648245	147648245	0,0,0	8	166,96,101,133,88,80,131,129	0,1897,4203,5948,6915,10714,11150,11401	3	circRNA	ACP6	ENST00000583509.7	9,8,7,6,5,4,3,2	chr1:147647566-147648245|chr1:147659775-147669829	chr1	147648246	147659775	6	5_4_0	10	0.545	exon	ENSG00000162836.12,	-	SRR2422926.2933008,SRR2422926.10673177,SRR2422926.11205052,SRR2422926.18101042,SRR2422926.24750936,SRR2422926.35023077,	4.5
chr1:150440923-150446401	circular_RNA/2	0	+	150440922	150440922	0,0,0	4	101,53,127,176	0,2308,3328,5303	2	circRNA	RPRD2	ENST00000492220.1	4,5,6,7	chr1:150417725-150440922|chr1:150446401-150457287	chr1	150440923	150446401	3	3_3_0	104	0.055	exon	ENSG00000163125.16,	+	SRR2422926.9709741,SRR2422926.30199485,SRR2422926.42288900,	2.5
chr1:150492411-150496908	circular_RNA/2	0	+	150492410	150492410	0,0,0	3	79,147,99	0,4071,4399	2	circRNA	TARS2	ENST00000369064.8	7,8,9	chr1:150491662-150492410|chr1:150496908-150497529	chr1	150492411	150496908	2	2_2_0	37	0.098	exon	ENSG00000143374.18,	+	SRR2422926.12741820,SRR2422926.39050609,	2
chr1:151024611-151025673	circular_RNA/3	0	+	151024610	151024610	0,0,0	2	185159	0,904	3	circRNA	PRUNE1	ENST00000467771.5	4,5	chr1:151018669-151024610|chr1:151025673-151027232	chr1	151024611	151025673	4	4_4_0	21	0.276	exon	ENSG00000143363.17,	+	SRR2422926.12353208,SRR2422926.12499834,SRR2422926.26259615,SRR2422926.38803676,	3.5
chr1:151024611-151027327	circular_RNA/3	0	+	151024610	151024610	0,0,0	3	185,159,95	0,904,2622	3	circRNA	PRUNE1	ENST00000467771.5	4,5,6	chr1:151018669-151024610|chr1:151027327-151028785	chr1	151024611	151027327	4	3_4_1	16	0.333	exon	ENSG00000143363.17,	+	SRR2422926.6349175,SRR2422926.27114533,SRR2422926.28842503,SRR2422926.35276521,	3.5
chr1:151088190-151107222	circular_RNA/4	0	+	151088189	151088189	0,0,0	6	1.08168e+17	0,2216,5002,9662,15372,18847	4	circRNA	GABPB2	ENST00000368918.8	2,3,4,5,6,7	chr1:151070934-151088189|chr1:151107222-151117391	chr1	151088190	151107222	4	4_4_0	31	0.205	exon	ENSG00000143458.12,	+	SRR2422926.250673,SRR2422926.7771081,SRR2422926.8487713,SRR2422926.12127924,	4
chr1:151638888-151668635	circular_RNA/2	0	+	151638887	151638887	0,0,0	6	232,193,65,105,79,164	0,19347,21910,23278,27045,29584	2	circRNA	SNX27	ENST00000368843.8	2,3,4,5,6,7	chr1:151612512-151638887|chr1:151668635-151683355	chr1	151638888	151668635	3	3_3_0	123	0.047	exon	ENSG00000143376.14,	+	SRR2422926.8507783,SRR2422926.21950298,SRR2422926.33240558,	2.5
chr1:154234591-154235291	circular_RNA/2	0	+	154234590	154234590	0,0,0	2	169,96	0,605	2	circRNA	UBAP2L	NM_001127320	5,6	chr1:154228725-154234590|chr1:154235291-154236565	chr1	154234591	154235291	8	7_1_5	82	0.163	exon	ENSG00000143569.19,	+	SRR2422926.271576,SRR2422926.2780135,SRR2422926.6601631,SRR2422926.10532474,SRR2422926.14430989,SRR2422926.33136785,SRR2422926.4367903,SRR2422926.4561730,	5
chr1:15534237-15536814	circular_RNA/4	0	+	15534236	15534236	0,0,0	2	67340	0,2238	4	circRNA	DNAJC16	ENST00000375838.5	3,4	chr1:15529272-15534236|chr1:15536814-15544398	chr1	15534237	15536814	4	1_2_1	64	0.111	exon	ENSG00000116138.13,	+	SRR2422926.10600224,SRR2422926.12163763,SRR2422926.31050145,SRR2422926.38268051,	4
chr1:155378281-155380116	circular_RNA/2	0	-	155378280	155378280	0,0,0	3	109,46,74	0,222,1762	2	circRNA	ASH1L	ENST00000392403.8	10,9,8	chr1:155370983-155378280|chr1:155380116-155395458	chr1	155378281	155380116	2	2_1_1	221	0.018	exon	ENSG00000116539.14,	-	SRR2422926.12308007,SRR2422926.13875198,	2
chr1:155395459-155459898	circular_RNA/4	0	-	155395458	155395458	0,0,0	4	95180742102	0,20285,42868,64338	4	circRNA	ASH1L	ENST00000368346.7	7,6,5,4	chr1:155380131-155395458|chr1:155459898-155477885	chr1	155395459	155459898	9	4_5_3	224	0.074	exon	ENSG00000116539.14,	-	SRR2422926.10246018,SRR2422926.12330069,SRR2422926.15426945,SRR2422926.33471003,SRR2422926.34044214,SRR2422926.7124239,SRR2422926.12786056,SRR2422926.17270393,SRR2422926.19128927,	6.5
chr1:155415744-155459898	circular_RNA/4	0	-	155415743	155415743	0,0,0	3	180742102	0,22583,44053	4	circRNA	ASH1L	ENST00000368346.7	6,5,4	chr1:155395553-155415743|chr1:155459898-155477885	chr1	155415744	155459898	4	4_4_0	228	0.034	exon	ENSG00000116539.14,	-	SRR2422926.3341408,SRR2422926.3920648,SRR2422926.6197639,SRR2422926.16870005,	4
chr1:155438327-155439068	circular_RNA/24	0	-	155438326	155438326	0,0,0	1	742	0	24	circRNA	ASH1L	ENST00000368346.7	5	chr1:155415923-155438326|chr1:155439068-155459796	chr1	155438327	155439068	74	45_42_6	232	0.389	exon	ENSG00000116539.14,	-	SRR2422926.1420718,SRR2422926.1674255,SRR2422926.2003804,SRR2422926.2328580,SRR2422926.2654879,SRR2422926.5114044,SRR2422926.5658013,SRR2422926.6028461,SRR2422926.7135789,SRR2422926.7878700,SRR2422926.8005697,SRR2422926.8196813,SRR2422926.8519904,SRR2422926.11501437,SRR2422926.12632602,SRR2422926.12695949,SRR2422926.13284536,SRR2422926.14592458,SRR2422926.16105700,SRR2422926.16289181,SRR2422926.1…	49
chr1:155438327-155459898	circular_RNA/9	0	-	155438326	155438326	0,0,0	2	742102	0,21470	9	circRNA	ASH1L	ENST00000368346.7	5,4	chr1:155415923-155438326|chr1:155459898-155477885	chr1	155438327	155459898	20	14_13_4	273	0.128	exon	ENSG00000116539.14,	-	SRR2422926.7888774,SRR2422926.10221803,SRR2422926.13444663,SRR2422926.15773543,SRR2422926.22072074,SRR2422926.23232172,SRR2422926.29795551,SRR2422926.31694479,SRR2422926.31884635,SRR2422926.32331775,SRR2422926.35698163,SRR2422926.43769009,SRR2422926.1065319,SRR2422926.5476692,SRR2422926.8625705,SRR2422926.15567705,SRR2422926.19573168,SRR2422926.24451886,SRR2422926.26550010,SRR2422926.29870355,	14.5
chr1:155521100-155521618	circular_RNA/2	0	-	155521099	155521099	0,0,0	1	519	0	2	circRNA	ASH1L	ENST00000368346.7	2	chr1:155482449-155521099|chr1:155521618-155562152	chr1	155521100	155521618	3	3_3_0	224	0.026	exon	ENSG00000116539.14,	-	SRR2422926.11832495,SRR2422926.26991626,SRR2422926.30778165,	2.5
chr1:155670320-155679512	circular_RNA/2	0	-	155670319	155670319	0,0,0	5	145,172,87,199,104	0,2240,4690,6228,9089	2	circRNA	YY1AP1	NM_001198903	7,6,5,4,3	chr1:155668777-155670319|chr1:155679512-155680415	chr1	155670320	155679512	7	6_6_1	102	0.121	exon	ENSG00000163374.20,	-	SRR2422926.9101798,SRR2422926.14658981,SRR2422926.26397531,SRR2422926.27072431,SRR2422926.36031866,SRR2422926.41142306,SRR2422926.16375317,	4.5
chr1:155675010-155679512	circular_RNA/5	0	-	155675009	155675009	0,0,0	3	87199104	0,1538,4399	5	circRNA	YY1AP1	NM_001198903	5,4,3	chr1:155672731-155675009|chr1:155679512-155680415	chr1	155675010	155679512	20	10_10_6	107	0.272	exon	ENSG00000163374.20,	-	SRR2422926.3092569,SRR2422926.3279386,SRR2422926.8188580,SRR2422926.17734517,SRR2422926.22270817,SRR2422926.26706845,SRR2422926.31044006,SRR2422926.33155065,SRR2422926.34840267,SRR2422926.44365711,SRR2422926.3883033,SRR2422926.5595508,SRR2422926.5686174,SRR2422926.7531863,SRR2422926.10388767,SRR2422926.11002222,SRR2422926.12464844,SRR2422926.21481177,SRR2422926.32477887,SRR2422926.43126556,	12.5
chr1:155676548-155679512	circular_RNA/6	0	-	155676547	155676547	0,0,0	2	199104	0,2861	6	circRNA	YY1AP1	NM_001198903	4,3	chr1:155675096-155676547|chr1:155679512-155680415	chr1	155676548	155679512	28	18_18_5	133	0.296	exon	ENSG00000163374.20,	-	SRR2422926.234645,SRR2422926.3219802,SRR2422926.9487386,SRR2422926.11540902,SRR2422926.12150556,SRR2422926.13526024,SRR2422926.15737675,SRR2422926.15954925,SRR2422926.19774620,SRR2422926.28140237,SRR2422926.31298490,SRR2422926.32637921,SRR2422926.33085435,SRR2422926.33399460,SRR2422926.37756448,SRR2422926.40424834,SRR2422926.40474304,SRR2422926.42179846,SRR2422926.42255606,SRR2422926.45547240,SRR…	17
chr1:155725382-155726019	circular_RNA/3	0	+	155725381	155725381	0,0,0	2	109,93	0,545	3	circRNA	DAP3	ENST00000471642.6	5,6	chr1:155721618-155725381|chr1:155726019-155727607	chr1	155725382	155726019	12	10_9_1	86	0.218	exon	ENSG00000132676.16,	+	SRR2422926.1641754,SRR2422926.5460648,SRR2422926.10990109,SRR2422926.22276329,SRR2422926.25789109,SRR2422926.26182489,SRR2422926.26530113,SRR2422926.45786669,SRR2422926.45862547,SRR2422926.46203079,SRR2422926.46314483,SRR2422926.30397777,	7.5
chr1:155853276-155853806	circular_RNA/17	0	-	155853275	155853275	0,0,0	1	531	0	17	circRNA	GON4L	NM_001282856	2	chr1:155827028-155853275|chr1:155853806-155859303	chr1	155853276	155853806	23	18_18_0	62	0.426	exon	ENSG00000116580.20,	-	SRR2422926.375556,SRR2422926.958258,SRR2422926.6281694,SRR2422926.10229285,SRR2422926.12011825,SRR2422926.14593778,SRR2422926.15019708,SRR2422926.17522096,SRR2422926.18478032,SRR2422926.18533888,SRR2422926.18695530,SRR2422926.25255106,SRR2422926.29240786,SRR2422926.29270832,SRR2422926.29302815,SRR2422926.31728137,SRR2422926.32231144,SRR2422926.32348616,SRR2422926.35397680,SRR2422926.36251004,SRR2…	20
chr1:155926676-155927156	circular_RNA/2	0	-	155926675	155926675	0,0,0	2	164,53	0,428	2	circRNA	KHDC4	ENST00000368320.7	6,5	chr1:155925843-155926675|chr1:155927156-155929295	chr1	155926676	155927156	5	5_2_3	90	0.1	exon	ENSG00000132680.11,	-	SRR2422926.12380907,SRR2422926.19524818,SRR2422926.21172071,SRR2422926.28032814,SRR2422926.45062957,	3.5
chr1:156320839-156334918	circular_RNA/2	0	-	156320838	156320838	0,0,0	5	187,118,97,63,51	0,4133,12708,13874,14029	2	circRNA	CCT3	NR_036564	8,7,6,5,4	chr1:156319017-156320838|chr1:156334918-156335826	chr1	156320839	156334918	3	3_1_2	305	0.019	exon	ENSG00000163468.15,	-	SRR2422926.392709,SRR2422926.3176462,SRR2422926.15199939,	2.5
chr1:15638307-15643650	circular_RNA/2	0	+	15638306	15638306	0,0,0	2	128129	0,5215	2	circRNA	DDI2	ENST00000480945.6	5,6	chr1:15633565-15638306|chr1:15643650-15649719	chr1	15638307	15643650	5	3_5_1	34	0.227	exon	ENSG00000197312.12,	+	SRR2422926.4050821,SRR2422926.16910014,SRR2422926.20921974,SRR2422926.39896440,SRR2422926.19947048,	3.5
chr1:15649720-15651895	circular_RNA/3	0	+	15649719	15649719	0,0,0	2	104190	0,1986	3	circRNA	DDI2	ENST00000480945.6	7,8	chr1:15643650-15649719|chr1:15651895-15656616	chr1	15649720	15651895	3	1_2_0	31	0.162	exon	ENSG00000197312.12,	+	SRR2422926.27258056,SRR2422926.41514839,SRR2422926.31368977,	3
chr1:161778244-161784096	circular_RNA/2	0	+	161778243	161778243	0,0,0	3	77,88,107	0,3668,5746	2	circRNA	ATF6	ENST00000680688.1	2,3,4	chr1:161766442-161778243|chr1:161784096-161791407	chr1	161778244	161784096	2	2_2_0	82	0.047	exon	ENSG00000118217.7,	+	SRR2422926.19161765,SRR2422926.40060271,	2
chr1:161851722-161912380	circular_RNA/2	0	+	161851721	161851721	0,0,0	5	114,100,71,112,85	0,1502,8485,11479,60574	2	circRNA	ATF6	ENST00000679853.1	11,12,13,14,15	chr1:161846580-161851721|chr1:161912380-161958445	chr1	161851722	161912380	2	2_2_0	96	0.04	exon	ENSG00000118217.7,	+	SRR2422926.27488393,SRR2422926.42627480,	2
chr1:167951800-167975015	circular_RNA/2	0	+	167951799	167951799	0,0,0	3	62,93,186	0,14829,23030	2	circRNA	DCAF6	ENST00000450548.5	2,3,4	chr1:167936112-167951799|chr1:167975015-167987494	chr1	167951800	167975015	4	2_4_2	48	0.143	exon	ENSG00000143164.16,	+	SRR2422926.9788134,SRR2422926.10096755,SRR2422926.26074070,SRR2422926.45537327,	3
chr1:167966629-168004793	circular_RNA/2	0	+	167966628	167966628	0,0,0	8	93,186,114,136,215,94,120,261	0,8201,20866,24575,26597,35853,37241,37904	2	circRNA	DCAF6	NM_001349774	3,4,5,6,7,8,9,10	chr1:167951861-167966628|chr1:168004793-168022987	chr1	167966629	168004793	2	2_2_0	141	0.028	exon	ENSG00000143164.16,	+	SRR2422926.21105951,SRR2422926.42343964,	2
chr1:168038371-168045227	circular_RNA/2	0	+	168038370	168038370	0,0,0	4	118,116,87,328	0,4654,6214,6529	2	circRNA	DCAF6	NM_001349774	12,13,14,15	chr1:168023047-168038370|chr1:168045227-168063620	chr1	168038371	168045227	3	3_3_0	263	0.022	exon	ENSG00000143164.16,	+	SRR2422926.7248892,SRR2422926.9791185,SRR2422926.24036359,	2.5
chr1:169230718-169287408	circular_RNA/3	0	-	169230717	169230717	0,0,0	4	102,69,65,106	0,4413,6905,56585	3	circRNA	NME7	NM_197972	10,9,8,7	chr1:169169554-169230717|chr1:169287408-169298555	chr1	169230718	169287408	8	3_4_4	44	0.267	exon	ENSG00000143156.14,	-	SRR2422926.27173187,SRR2422926.30381895,SRR2422926.36239906,SRR2422926.4942650,SRR2422926.18130076,SRR2422926.27532936,SRR2422926.31405250,SRR2422926.39742865,	5.5
chr1:169954011-169992255	circular_RNA/2	0	-	169954010	169954010	0,0,0	9	100,190,86,99,126,166,113,109,101	0,7035,18502,24074,27961,28691,29259,30571,38144	2	circRNA	KIFAP3	ENST00000367765.5	19,18,17,16,15,14,13,12,11	chr1:169921781-169954010|chr1:169992255-170016461	chr1	169954011	169992255	3	2_2_1	370	0.016	exon	ENSG00000075945.13,	-	SRR2422926.6197496,SRR2422926.36290980,SRR2422926.839597,	2.5
chr1:170016462-170039288	circular_RNA/2	0	-	170016461	170016461	0,0,0	7	163,179,99,125,100,142,56	0,7956,15424,17910,18992,21828,22771	2	circRNA	KIFAP3	ENST00000367765.5	10,9,8,7,6,5,4	chr1:169992255-170016461|chr1:170039288-170046711	chr1	170016462	170039288	2	2_1_1	397	0.01	exon	ENSG00000075945.13,	-	SRR2422926.3203026,SRR2422926.23337047,	2
chr1:172032402-172038461	circular_RNA/2	0	+	172032401	172032401	0,0,0	3	99161143	0,703,5917	2	circRNA	DNM3	ENST00000688173.1	4,5,6	chr1:171989148-172032401|chr1:172038461-172042008	chr1	172032402	172038461	2	2_2_0	588	0.007	exon	ENSG00000197959.15,	+	SRR2422926.27863778,SRR2422926.41349694,	2
chr1:172131175-172253682	circular_RNA/2	0	+	172131174	172131174	0,0,0	2	114110	0,122398	2	circRNA	DNM3	ENST00000688173.1	13,14	chr1:172092875-172131174|chr1:172253682-172289495	chr1	172131175	172253682	13	11_13_2	478	0.052	exon	ENSG00000197959.15,	+	SRR2422926.5691208,SRR2422926.14596392,SRR2422926.17280644,SRR2422926.23638681,SRR2422926.27704001,SRR2422926.32228438,SRR2422926.36408207,SRR2422926.36786435,SRR2422926.37584161,SRR2422926.39830174,SRR2422926.41901280,SRR2422926.44170372,SRR2422926.45078574,	7.5
chr1:172387133-172388809	circular_RNA/3	0	+	172387132	172387132	0,0,0	2	227237	0,1440	3	circRNA	DNM3	ENST00000485254.3	19,20	chr1:172379182-172387132|chr1:172388809-172418280	chr1	172387133	172388809	8	7_5_0	233	0.064	exon	ENSG00000197959.15,	+	SRR2422926.87762,SRR2422926.7577391,SRR2422926.10758303,SRR2422926.23418669,SRR2422926.32215214,SRR2422926.40800189,SRR2422926.9462135,SRR2422926.10505116,	5.5
chr1:176027572-176136547	circular_RNA/2	0	-	176027571	176027571	0,0,0	9	117,82,109,144,136,115,58,77,60	0,15614,16138,18609,53580,58204,89052,107438,108916	2	circRNA	COP1	NM_001286644	13,12,11,10,9,8,7,6,5	chr1:175989479-176027571|chr1:176136547-176149005	chr1	176027572	176136547	3	3_2_1	35	0.146	exon	ENSG00000143207.21,	-	SRR2422926.7034909,SRR2422926.14377669,SRR2422926.38202849,	2.5
chr1:176081152-176136547	circular_RNA/5	0	-	176081151	176081151	0,0,0	5	136,115,58,77,60	0,4624,35472,53858,55336	5	circRNA	COP1	NM_001286644	9,8,7,6,5	chr1:176046324-176081151|chr1:176136547-176149005	chr1	176081152	176136547	6	5_6_1	67	0.152	exon	ENSG00000143207.21,	-	SRR2422926.95602,SRR2422926.12806634,SRR2422926.16744335,SRR2422926.42588574,SRR2422926.44188584,SRR2422926.45477068,	5.5
chr1:176162869-176184692	circular_RNA/2	0	-	176162868	176162868	0,0,0	4	120,65,98,60	0,958,13041,21764	2	circRNA	COP1	NM_001001740	5,4,3,2	chr1:176149074-176162868|chr1:176184692-176206571	chr1	176162869	176184692	4	4_1_3	64	0.111	exon	ENSG00000143207.21,	-	SRR2422926.9289672,SRR2422926.24679202,SRR2422926.38191241,SRR2422926.43538557,	3
chr1:178456721-178467421	circular_RNA/6	0	+	178456720	178456720	0,0,0	5	179,862,135,203,88	0,962,7557,9199,10613	6	circRNA	RASAL2	ENST00000367649.8	13,14,15,16,17	chr1:178454648-178456720|chr1:178467421-178473074	chr1	178456721	178467421	16	12_9_4	87	0.269	exon	ENSG00000075391.18,	+	SRR2422926.9426192,SRR2422926.11902498,SRR2422926.22067139,SRR2422926.22316520,SRR2422926.26625088,SRR2422926.26702099,SRR2422926.26878017,SRR2422926.30074559,SRR2422926.34831009,SRR2422926.38528368,SRR2422926.41773652,SRR2422926.6339016,SRR2422926.10606194,SRR2422926.29163156,SRR2422926.32471817,SRR2422926.43879081,	11
chr1:179120190-179121867	circular_RNA/2	0	-	179120189	179120189	0,0,0	2	85273	0,1405	2	circRNA	ABL2	ENST00000502732.6	6,5	chr1:179118764-179120189|chr1:179121867-179126376	chr1	179120190	179121867	2	2_2_0	56	0.067	exon	ENSG00000143322.22,	-	SRR2422926.23579747,SRR2422926.25081503,	2
chr1:179986169-180006567	circular_RNA/5	0	+	179986168	179986168	0,0,0	7	86,47,115,160,623,114,114	0,1071,4338,5893,10384,17005,20285	5	circRNA	CEP350	ENST00000367607.8	2,3,4,5,6,7,8	chr1:179955142-179986168|chr1:180006567-180011928	chr1	179986169	180006567	8	6_6_1	103	0.134	exon	ENSG00000135837.17,	+	SRR2422926.12164235,SRR2422926.21669770,SRR2422926.22163102,SRR2422926.34145574,SRR2422926.40688094,SRR2422926.41191890,SRR2422926.42205034,SRR2422926.42539986,	6.5
chr1:180397516-180430262	circular_RNA/2	0	-	180397515	180397515	0,0,0	3	90,106,83	0,15850,32664	2	circRNA	ACBD6	ENST00000642319.1	6,5,4	chr1:180314722-180397515|chr1:180430262-180492268	chr1	180397516	180430262	2	2_2_0	115	0.034	exon	ENSG00000230124.8,	-	SRR2422926.14882710,SRR2422926.40618572,	2
chr1:180397516-180495525	circular_RNA/3	0	-	180397515	180397515	0,0,0	5	90,106,83,97,65	0,15850,32664,94753,97945	3	circRNA	ACBD6	ENST00000642319.1	6,5,4,3,2	chr1:180314722-180397515|chr1:180495525-180502044	chr1	180397516	180495525	6	5_3_4	96	0.111	exon	ENSG00000230124.8,	-	SRR2422926.7431943,SRR2422926.7537121,SRR2422926.25546249,SRR2422926.29216217,SRR2422926.35332329,SRR2422926.42020693,	4.5
chr1:180984677-180993425	circular_RNA/16	0	-	180984676	180984676	0,0,0	4	95,107,126,63	0,3562,5307,8686	16	circRNA	STX6	ENST00000542060.5	5,4,3,2	chr1:180976646-180984676|chr1:180993425-181022638	chr1	180984677	180993425	35	18_15_14	100	0.412	exon	ENSG00000135823.14,	-	SRR2422926.483593,SRR2422926.2481043,SRR2422926.4144337,SRR2422926.5466539,SRR2422926.6398468,SRR2422926.6829399,SRR2422926.7243864,SRR2422926.8857830,SRR2422926.10199103,SRR2422926.10715013,SRR2422926.11208026,SRR2422926.14252793,SRR2422926.16196127,SRR2422926.18126321,SRR2422926.24788886,SRR2422926.26492329,SRR2422926.26609546,SRR2422926.27371438,SRR2422926.30493994,SRR2422926.32397716,SRR24229…	25.5
chr1:180984677-181005463	circular_RNA/2	0	-	180984676	180984676	0,0,0	6	95,107,126,63,95,170	0,3562,5307,8686,17929,20617	2	circRNA	STX6	ENST00000258301.6	7,6,5,4,3,2	chr1:180976646-180984676|chr1:181005463-181022638	chr1	180984677	181005463	7	5_6_0	64	0.179	exon	ENSG00000135823.14,	-	SRR2422926.9790704,SRR2422926.16314302,SRR2422926.17684153,SRR2422926.19467218,SRR2422926.20077022,SRR2422926.40283687,SRR2422926.7414474,	4.5
chr1:1815756-1839238	circular_RNA/2	0	-	1815755	1815755	0,0,0	4	107,39,103,49	0,2081,9641,23434	2	circRNA	GNB1	ENST00000378609.9	5,4,3,2	chr1:1806538-1815755|chr1:1839238-1890819	chr1	1815756	1839238	3	2_1_2	182	0.032	exon	ENSG00000078369.19,	-	SRR2422926.12325903,SRR2422926.42474387,SRR2422926.41041046,	2.5
chr1:183951007-183978520	circular_RNA/3	0	-	183951006	183951006	0,0,0	7	107,77,120,205,135,118,111	0,3755,12894,18262,22609,24090,27403	3	circRNA	COLGALT2	NM_001303420	8,7,6,5,4,3,2	chr1:183945564-183951006|chr1:183978520-184037094	chr1	183951007	183978520	3	3_3_0	122	0.047	exon	ENSG00000198756.12,	-	SRR2422926.8328143,SRR2422926.13403284,SRR2422926.36405671,	3
chr1:184694044-184749592	circular_RNA/4	0	-	184694043	184694043	0,0,0	19	429,186,166,58,154,155,166,125,84,84,126,98,106,135,154,113,40,101,46	0,8767,12599,14109,16350,17679,18389,22844,23496,25118,25399,27245,29707,32211,38793,40487,42981,43567,55503	4	circRNA	EDEM3	ENST00000685249.1	20,19,18,17,16,15,14,13,12,11,10,9,8,7,6,5,4,3,2	chr1:184693432-184694043|chr1:184749592-184754488	chr1	184694044	184749592	6	6_3_3	71	0.145	exon	ENSG00000116406.20,	-	SRR2422926.17067284,SRR2422926.21004483,SRR2422926.25143789,SRR2422926.31601281,SRR2422926.37720142,SRR2422926.43170560,	5
chr1:185214507-185231708	circular_RNA/9	0	+	185214506	185214506	0,0,0	3	149188132	0,7342,17070	9	circRNA	SWT1	NM_001105518	14,15,16	chr1:185206763-185214506|chr1:185231708-185271322	chr1	185214507	185231708	19	12_13_0	25	0.603	exon	ENSG00000116668.13,	+	SRR2422926.527055,SRR2422926.3736390,SRR2422926.4469089,SRR2422926.7866785,SRR2422926.18231510,SRR2422926.20275017,SRR2422926.24934334,SRR2422926.25544241,SRR2422926.26363585,SRR2422926.27253517,SRR2422926.30709933,SRR2422926.32512523,SRR2422926.34075210,SRR2422926.4552195,SRR2422926.6015193,SRR2422926.16382528,SRR2422926.20381283,SRR2422926.29588272,SRR2422926.39413019,	14
chr1:190226082-190281750	circular_RNA/2	0	-	190226081	190226081	0,0,0	4	237106191191	0,8290,38783,55478	2	circRNA	BRINP3	ENST00000367462.5	6,5,4,3	chr1:190160890-190226081|chr1:190281750-190454654	chr1	190226082	190281750	4	3_4_0	46	0.148	exon	ENSG00000162670.11,	-	SRR2422926.10232117,SRR2422926.36666172,SRR2422926.45044652,SRR2422926.19399960,	3
chr1:193138085-193142066	circular_RNA/2	0	+	193138084	193138084	0,0,0	2	89217	0,3765	2	circRNA	CDC73	ENST00000649895.1	6,7	chr1:193135589-193138084|chr1:193142066-193147866	chr1	193138085	193142066	4	2_4_0	117	0.064	exon	ENSG00000134371.14,	+	SRR2422926.6678896,SRR2422926.36480824,SRR2422926.15700884,SRR2422926.38470191,	3
chr1:193203795-193236356	circular_RNA/2	0	+	193203794	193203794	0,0,0	5	58,36,88,162,101	0,8270,8595,29198,32461	2	circRNA	CDC73	ENST00000649895.1	11,12,13,14,15	chr1:193152444-193203794|chr1:193236356-193236964	chr1	193203795	193236356	2	2_1_1	71	0.053	exon	ENSG00000134371.14,	+	SRR2422926.31928930,SRR2422926.39893710,	2
chr1:196373140-196479238	circular_RNA/2	0	-	196373139	196373139	0,0,0	10	109,109,64,137,165,181,95,84,75,60	0,25423,49910,52712,54965,56437,92153,94563,95854,106039	2	circRNA	KCNT2	ENST00000367433.9	14,13,12,11,10,9,8,7,6,5	chr1:196342228-196373139|chr1:196479238-196482330	chr1	196373140	196479238	5	3_1_3	42	0.192	exon	ENSG00000162687.19,	-	SRR2422926.4613444,SRR2422926.38137678,SRR2422926.42260451,SRR2422926.43203445,SRR2422926.37773770,	3.5
chr1:196423050-196429757	circular_RNA/2	0	-	196423049	196423049	0,0,0	4	64137165181	0,2802,5055,6527	2	circRNA	KCNT2	ENST00000367433.9	12,11,10,9	chr1:196398671-196423049|chr1:196429757-196465292	chr1	196423050	196429757	2	0_2_2	46	0.08	exon	ENSG00000162687.19,	-	SRR2422926.8902382,SRR2422926.14141485,	2
chr1:197172160-197191899	circular_RNA/2	0	-	197172159	197172159	0,0,0	8	89,106,107,96,130,148,70,208	0,2850,4404,6257,8828,16132,18602,19532	2	circRNA	ZBTB41	ENST00000367405.5	10,9,8,7,6,5,4,3	chr1:197160014-197172159|chr1:197191899-197199353	chr1	197172160	197191899	5	4_5_0	112	0.082	exon	ENSG00000177888.8,	-	SRR2422926.19244349,SRR2422926.32034503,SRR2422926.33878227,SRR2422926.38880322,SRR2422926.2198954,	3.5
chr1:197175010-197191899	circular_RNA/2	0	-	197175009	197175009	0,0,0	7	106,107,96,130,148,70,208	0,1554,3407,5978,13282,15752,16682	2	circRNA	ZBTB41	ENST00000367405.5	9,8,7,6,5,4,3	chr1:197172248-197175009|chr1:197191899-197199353	chr1	197175010	197191899	3	3_3_0	110	0.052	exon	ENSG00000177888.8,	-	SRR2422926.11134299,SRR2422926.18656863,SRR2422926.45750188,	2.5
chr1:197642711-197658369	circular_RNA/4	0	-	197642710	197642710	0,0,0	5	111,54,60,81,70	0,2979,4344,9524,15589	4	circRNA	DENND1B	ENST00000620048.6	10,9,8,7,6	chr1:197617759-197642710|chr1:197658369-197672036	chr1	197642711	197658369	9	9_6_1	38	0.321	exon	ENSG00000213047.13,	-	SRR2422926.2171620,SRR2422926.30813507,SRR2422926.31216913,SRR2422926.32111367,SRR2422926.33038423,SRR2422926.36279477,SRR2422926.43161509,SRR2422926.17279804,SRR2422926.42765313,	6.5
chr1:197642711-197715074	circular_RNA/3	0	-	197642710	197642710	0,0,0	8	111,54,60,81,70,120,50,44	0,2979,4344,9524,15589,29326,31409,72320	3	circRNA	DENND1B	ENST00000620048.6	10,9,8,7,6,5,4,3	chr1:197617759-197642710|chr1:197715074-197772867	chr1	197642711	197715074	4	1_0_2	37	0.178	exon	ENSG00000213047.13,	-	SRR2422926.4924961,SRR2422926.27787371,SRR2422926.45339885,SRR2422926.41037206,	3.5
chr1:198232553-198297240	circular_RNA/4	0	+	198232552	198232552	0,0,0	8	85,141,63,111,109,108,95,114	0,20487,30022,31572,45408,46401,60392,64574	4	circRNA	NEK7	ENST00000538004.5	2,3,4,5,6,7,8,9	chr1:198157096-198232552|chr1:198297240-198319411	chr1	198232553	198297240	4	1_2_2	159	0.048	exon	ENSG00000151414.15,	+	SRR2422926.462198,SRR2422926.21086299,SRR2422926.23937912,SRR2422926.21412675,	4
chr1:200760839-200815644	circular_RNA/10	0	+	200760838	200760838	0,0,0	3	260,162,84	0,46537,54722	10	circRNA	CAMSAP2	ENST00000358823.7	2,3,4	chr1:200739966-200760838|chr1:200815644-200832199	chr1	200760839	200815644	27	16_11_6	263	0.17	exon	ENSG00000118200.15,	+	SRR2422926.1403539,SRR2422926.8794121,SRR2422926.9314615,SRR2422926.13761321,SRR2422926.13778771,SRR2422926.14127160,SRR2422926.14452248,SRR2422926.14640880,SRR2422926.17856225,SRR2422926.20749151,SRR2422926.21996024,SRR2422926.23275106,SRR2422926.26913576,SRR2422926.29378033,SRR2422926.29380580,SRR2422926.31599106,SRR2422926.32882926,SRR2422926.32893793,SRR2422926.33983590,SRR2422926.35778376,SR…	18.5
chr1:200760839-200832845	circular_RNA/2	0	+	200760838	200760838	0,0,0	5	260,162,84,142,140	0,46537,54722,71361,71867	2	circRNA	CAMSAP2	ENST00000358823.7	2,3,4,5,6	chr1:200739966-200760838|chr1:200832845-200841993	chr1	200760839	200832845	2	2_2_0	244	0.016	exon	ENSG00000118200.15,	+	SRR2422926.32015093,SRR2422926.32558788,	2
chr1:201847279-201848594	circular_RNA/5	0	+	201847278	201847278	0,0,0	3	62,87,202	0,273,1114	5	circRNA	IPO9	ENST00000464348.5	3,4,5	chr1:201835064-201847278|chr1:201848594-201852103	chr1	201847279	201848594	8	4_6_3	74	0.178	exon	ENSG00000198700.10,	+	SRR2422926.3632242,SRR2422926.7259030,SRR2422926.21051462,SRR2422926.25447581,SRR2422926.28580089,SRR2422926.30010908,SRR2422926.37709259,SRR2422926.1798851,	6.5
chr1:201852104-201858994	circular_RNA/2	0	+	201852103	201852103	0,0,0	9	89,87,120,101,59,152,99,107,140	0,907,2491,2719,3020,3679,4992,6343,6751	2	circRNA	IPO9	NM_018085	5,6,7,8,9,10,11,12,13	chr1:201848594-201852103|chr1:201858994-201863447	chr1	201852104	201858994	5	4_4_1	94	0.096	exon	ENSG00000198700.10,	+	SRR2422926.9688390,SRR2422926.13347200,SRR2422926.42388316,SRR2422926.44753802,SRR2422926.18623366,	3.5
chr1:202428855-202434768	circular_RNA/2	0	+	202428854	202428854	0,0,0	4	75,80,140,113	0,1876,2625,5801	2	circRNA	PPP1R12B	ENST00000608999.6	6,7,8,9	chr1:202427184-202428854|chr1:202434768-202437820	chr1	202428855	202434768	2	1_2_1	135	0.029	exon	ENSG00000077157.23,	+	SRR2422926.29048929,SRR2422926.29693425,	2
chr1:202755271-202758510	circular_RNA/2	0	-	202755270	202755270	0,0,0	3	182159120	0,1087,3120	2	circRNA	KDM5B	ENST00000367265.9	11,10,9	chr1:202753067-202755270|chr1:202758510-202760414	chr1	202755271	202758510	3	2_3_0	57	0.095	exon	ENSG00000117139.18,	-	SRR2422926.30242698,SRR2422926.31695968,SRR2422926.26038688,	2.5
chr1:202755271-202764145	circular_RNA/2	0	-	202755270	202755270	0,0,0	6	182,159,120,159,110,97	0,1087,3120,5144,7428,8778	2	circRNA	KDM5B	ENST00000367265.9	11,10,9,8,7,6	chr1:202753067-202755270|chr1:202764145-202766925	chr1	202755271	202764145	2	2_2_0	53	0.07	exon	ENSG00000117139.18,	-	SRR2422926.23504180,SRR2422926.36245863,	2
chr1:203707009-203708104	circular_RNA/2	0	+	203707008	203707008	0,0,0	2	215243	0,853	2	circRNA	ATP2B4	ENST00000367218.7	9,10	chr1:203703813-203707008|chr1:203708104-203709300	chr1	203707009	203708104	3	2_3_0	161	0.036	exon	ENSG00000058668.16,	+	SRR2422926.29912513,SRR2422926.46900113,SRR2422926.46347074,	2.5
chr1:205616478-205623891	circular_RNA/7	0	-	205616477	205616477	0,0,0	4	167117873216	0,2479,3488,7198	7	circRNA	ELK4	ENST00000616704.4	5,4,3,2	chr1:205603353-205616477|chr1:205623891-205631631	chr1	205616478	205623891	11	9_10_0	44	0.333	exon	ENSG00000158711.14,	-	SRR2422926.3028199,SRR2422926.5732649,SRR2422926.5890926,SRR2422926.11953924,SRR2422926.23520191,SRR2422926.26270830,SRR2422926.26572210,SRR2422926.35662182,SRR2422926.29845653,SRR2422926.31422008,SRR2422926.44996494,	9
chr1:20749723-20773610	circular_RNA/2	0	-	20749722	20749722	0,0,0	6	160,91,155,81,144,160	0,7443,15654,17861,21207,23728	2	circRNA	HP1BP3	NM_001376787	10,9,8,7,6,5	chr1:20747655-20749722|chr1:20773610-20776596	chr1	20749723	20773610	10	5_9_1	343	0.055	exon	ENSG00000127483.19,	-	SRR2422926.18846073,SRR2422926.20314605,SRR2422926.21054434,SRR2422926.24139513,SRR2422926.27735194,SRR2422926.34253752,SRR2422926.37801252,SRR2422926.45950335,SRR2422926.25514889,SRR2422926.42213650,	6
chr1:20757166-20773610	circular_RNA/3	0	-	20757165	20757165	0,0,0	5	91,155,81,144,160	0,8211,10418,13764,16285	3	circRNA	HP1BP3	NM_001376787	9,8,7,6,5	chr1:20749882-20757165|chr1:20773610-20776596	chr1	20757166	20773610	9	4_8_3	288	0.059	exon	ENSG00000127483.19,	-	SRR2422926.4007343,SRR2422926.4044366,SRR2422926.10706114,SRR2422926.20917787,SRR2422926.25405632,SRR2422926.45796507,SRR2422926.771005,SRR2422926.18223060,SRR2422926.24756347,	6
chr1:20757166-20776750	circular_RNA/2	0	-	20757165	20757165	0,0,0	6	91,155,81,144,160,154	0,8211,10418,13764,16285,19431	2	circRNA	HP1BP3	NM_001376787	9,8,7,6,5,4	chr1:20749882-20757165|chr1:20776750-20779811	chr1	20757166	20776750	8	6_7_2	297	0.051	exon	ENSG00000127483.19,	-	SRR2422926.1428813,SRR2422926.10170021,SRR2422926.29292931,SRR2422926.32624475,SRR2422926.34422697,SRR2422926.36022727,SRR2422926.43110375,SRR2422926.13731522,	5
chr1:207815929-207817414	circular_RNA/2	0	-	207815928	207815928	0,0,0	2	152176	0,1310	2	circRNA	MIR29B2CHG	NR_135298	3,2	chr1:207806097-207815928|chr1:207817414-207822203	chr1	207815929	207817414	2	2_2_0	47	0.078	exon	ENSG00000203709.13,	-	SRR2422926.10400589,SRR2422926.44753980,	2
chr1:20893517-20942330	circular_RNA/6	0	-	20893516	20893516	0,0,0	5	120,134,247,89,840	0,1851,6180,11366,47974	6	circRNA	EIF4G3	NM_003760	13,12,11,10,9	chr1:20886371-20893516|chr1:20942330-20950002	chr1	20893517	20942330	17	11_12_0	256	0.117	exon	ENSG00000075151.24,	-	SRR2422926.633839,SRR2422926.8490802,SRR2422926.9420704,SRR2422926.14222568,SRR2422926.17350556,SRR2422926.19494357,SRR2422926.26816368,SRR2422926.35397902,SRR2422926.35713003,SRR2422926.35736954,SRR2422926.38648818,SRR2422926.45617722,SRR2422926.192982,SRR2422926.12076606,SRR2422926.28213896,SRR2422926.28392839,SRR2422926.39274679,	11.5
chr1:20904883-20942330	circular_RNA/5	0	-	20904882	20904882	0,0,0	2	89840	0,36608	5	circRNA	EIF4G3	NM_003760	10,9	chr1:20899943-20904882|chr1:20942330-20950002	chr1	20904883	20942330	14	10_10_5	277	0.092	exon	ENSG00000075151.24,	-	SRR2422926.1372060,SRR2422926.2253502,SRR2422926.2809409,SRR2422926.10213714,SRR2422926.14109847,SRR2422926.29032954,SRR2422926.31306659,SRR2422926.32955334,SRR2422926.33911792,SRR2422926.33981650,SRR2422926.42537494,SRR2422926.14778163,SRR2422926.19278865,SRR2422926.38560714,	9.5
chr1:20950003-21002808	circular_RNA/4	0	-	20950002	20950002	0,0,0	6	109,123,98,115,180,96	0,19471,22999,30331,31045,52710	4	circRNA	EIF4G3	NM_003760	8,7,6,5,4,3	chr1:20942330-20950002|chr1:21002808-21050865	chr1	20950003	21002808	5	3_2_2	176	0.054	exon	ENSG00000075151.24,	-	SRR2422926.14413534,SRR2422926.27731093,SRR2422926.32986229,SRR2422926.46853513,SRR2422926.27243863,	4.5
chr1:20969474-21002808	circular_RNA/3	0	-	20969473	20969473	0,0,0	5	123,98,115,180,96	0,3528,10860,11574,33239	3	circRNA	EIF4G3	NM_003760	7,6,5,4,3	chr1:20950111-20969473|chr1:21002808-21050865	chr1	20969474	21002808	7	5_5_2	127	0.099	exon	ENSG00000075151.24,	-	SRR2422926.2515854,SRR2422926.7933379,SRR2422926.11677502,SRR2422926.25310886,SRR2422926.38599090,SRR2422926.44388276,SRR2422926.9594977,	5
chr1:20997601-21111383	circular_RNA/3	0	-	20997600	20997600	0,0,0	5	33,96,129,76,61	0,5112,53265,91537,113722	3	circRNA	EIF4G3	ENST00000356916.7	8,7,6,5,4	chr1:20981227-20997600|chr1:21111383-21167960	chr1	20997601	21111383	4	1_2_4	46	0.148	exon	ENSG00000075151.24,	-	SRR2422926.18702815,SRR2422926.27395002,SRR2422926.45995939,SRR2422926.6958938,	3.5
chr1:21002713-21111383	circular_RNA/2	0	-	21002712	21002712	0,0,0	4	96,129,76,61	0,48153,86425,108610	2	circRNA	EIF4G3	ENST00000356916.7	7,6,5,4	chr1:20997633-21002712|chr1:21111383-21167960	chr1	21002713	21111383	2	2_2_0	79	0.048	exon	ENSG00000075151.24,	-	SRR2422926.17304128,SRR2422926.29617305,	2
chr1:21050866-21111383	circular_RNA/3	0	-	21050865	21050865	0,0,0	3	129,76,61	0,38272,60457	3	circRNA	EIF4G3	ENST00000356916.7	6,5,4	chr1:21002808-21050865|chr1:21111383-21167960	chr1	21050866	21111383	5	5_2_2	75	0.118	exon	ENSG00000075151.24,	-	SRR2422926.3996203,SRR2422926.23075854,SRR2422926.26131490,SRR2422926.34703022,SRR2422926.38201022,	4
chr1:210919640-211090690	circular_RNA/2	0	-	210919639	210919639	0,0,0	4	430393119129	0,99224,163140,170922	2	circRNA	KCNH1	ENST00000367007.5	7,6,5,4	chr1:210804166-210919639|chr1:211090690-211103495	chr1	210919640	211090690	2	2_2_0	153	0.025	exon	ENSG00000143473.14,	-	SRR2422926.6021214,SRR2422926.18510075,	2
chr1:211018783-211019256	circular_RNA/2	0	-	211018782	211018782	0,0,0	1	474	0	2	circRNA	KCNH1	ENST00000638498.1	6	chr1:210920069-211018782|chr1:211019256-211082779	chr1	211018783	211019256	4	4_3_1	105	0.071	exon	ENSG00000143473.14,	-	SRR2422926.3060677,SRR2422926.24588544,SRR2422926.35014156,SRR2422926.41835452,	3
chr1:211018864-211090690	circular_RNA/10	0	-	211018863	211018863	0,0,0	3	393119129	0,63916,71698	10	circRNA	KCNH1	ENST00000367007.5	6,5,4	chr1:210920069-211018863|chr1:211090690-211103495	chr1	211018864	211090690	15	10_12_0	131	0.186	exon	ENSG00000143473.14,	-	SRR2422926.2666737,SRR2422926.3711739,SRR2422926.4128790,SRR2422926.8240573,SRR2422926.8385973,SRR2422926.10257295,SRR2422926.10974607,SRR2422926.17002290,SRR2422926.30883294,SRR2422926.32446044,SRR2422926.37051287,SRR2422926.41121122,SRR2422926.46391788,SRR2422926.12025320,SRR2422926.13389453,	12.5
chr1:211082780-211090690	circular_RNA/2	0	-	211082779	211082779	0,0,0	2	119129	0,7782	2	circRNA	KCNH1	ENST00000367007.5	5,4	chr1:211019256-211082779|chr1:211090690-211103495	chr1	211082780	211090690	5	4_4_0	154	0.061	exon	ENSG00000143473.14,	-	SRR2422926.2774455,SRR2422926.4235886,SRR2422926.11313401,SRR2422926.21585221,SRR2422926.46058113,	3.5
chr1:211082780-211107377	circular_RNA/10	0	-	211082779	211082779	0,0,0	4	119129107124	0,7782,20716,24474	10	circRNA	KCNH1	ENST00000367007.5	5,4,3,2	chr1:211019256-211082779|chr1:211107377-211133866	chr1	211082780	211107377	17	15_13_0	126	0.212	exon	ENSG00000143473.14,	-	SRR2422926.708097,SRR2422926.8932277,SRR2422926.9526098,SRR2422926.14177719,SRR2422926.14496943,SRR2422926.15566094,SRR2422926.18458758,SRR2422926.20957016,SRR2422926.28649788,SRR2422926.31769796,SRR2422926.32842101,SRR2422926.34025095,SRR2422926.35330824,SRR2422926.41201647,SRR2422926.44404743,SRR2422926.21769475,SRR2422926.32139722,	13.5
chr1:211778918-211787727	circular_RNA/5	0	-	211778917	211778917	0,0,0	3	127,274,96	0,4311,8714	5	circRNA	LPGAT1	NM_001375842	6,5,4	chr1:211751067-211778917|chr1:211787727-211793071	chr1	211778918	211787727	7	5_5_2	213	0.062	exon	ENSG00000123684.13,	-	SRR2422926.7316792,SRR2422926.9501318,SRR2422926.23503740,SRR2422926.33131699,SRR2422926.45864801,SRR2422926.10060468,SRR2422926.20751393,	6
chr1:211778918-211793190	circular_RNA/22	0	-	211778917	211778917	0,0,0	4	127,274,96,119	0,4311,8714,14154	22	circRNA	LPGAT1	NM_001375842	6,5,4,3	chr1:211751067-211778917|chr1:211793190-211829058	chr1	211778918	211793190	72	38_32_4	205	0.413	exon	ENSG00000123684.13,	-	SRR2422926.988054,SRR2422926.1606009,SRR2422926.2227996,SRR2422926.2303847,SRR2422926.2410244,SRR2422926.3204422,SRR2422926.3994519,SRR2422926.5848294,SRR2422926.5943183,SRR2422926.7553406,SRR2422926.7643040,SRR2422926.7764734,SRR2422926.8540352,SRR2422926.8805214,SRR2422926.10564835,SRR2422926.11828987,SRR2422926.12422593,SRR2422926.13429550,SRR2422926.13525877,SRR2422926.14427816,SRR2422926.147…	47
chr1:212329135-212345933	circular_RNA/2	0	+	212329134	212329134	0,0,0	4	197,102,93,131	0,4362,13053,16668	2	circRNA	PPP2R5A	ENST00000261461.7	2,3,4,5	chr1:212286291-212329134|chr1:212345933-212347346	chr1	212329135	212345933	3	3_2_0	87	0.065	exon	ENSG00000066027.12,	+	SRR2422926.22418477,SRR2422926.35240238,SRR2422926.27855690,	2.5
chr1:213071006-213117410	circular_RNA/3	0	+	213071005	213071005	0,0,0	3	36,116,94	0,33448,46311	3	circRNA	RPS6KC1	ENST00000543354.5	2,3,4	chr1:213051509-213071005|chr1:213117410-213129526	chr1	213071006	213117410	6	0_3_5	125	0.088	exon	ENSG00000136643.12,	+	SRR2422926.27830861,SRR2422926.27921991,SRR2422926.31280772,SRR2422926.44497222,SRR2422926.208075,SRR2422926.4408975,	4.5
chr1:213077696-213117410	circular_RNA/13	0	+	213077695	213077695	0,0,0	3	121,116,94	0,26758,39621	13	circRNA	RPS6KC1	ENST00000543470.5	4,5,6	chr1:213072986-213077695|chr1:213117410-213129526	chr1	213077696	213117410	20	15_14_3	169	0.191	exon	ENSG00000136643.12,	+	SRR2422926.472930,SRR2422926.4991415,SRR2422926.6810168,SRR2422926.7588443,SRR2422926.8728729,SRR2422926.11023087,SRR2422926.12220633,SRR2422926.13378146,SRR2422926.16254162,SRR2422926.22704707,SRR2422926.26521748,SRR2422926.26757003,SRR2422926.32228468,SRR2422926.32312975,SRR2422926.38169912,SRR2422926.41965489,SRR2422926.43562497,SRR2422926.32513939,SRR2422926.33254755,SRR2422926.38351874,	16.5
chr1:213077696-213129889	circular_RNA/8	0	+	213077695	213077695	0,0,0	4	121,116,94,363	0,26758,39621,51831	8	circRNA	RPS6KC1	ENST00000543470.5	4,5,6,7	chr1:213072986-213077695|chr1:213129889-213167857	chr1	213077696	213129889	12	12_10_0	172	0.122	exon	ENSG00000136643.12,	+	SRR2422926.9127103,SRR2422926.14311968,SRR2422926.16990998,SRR2422926.19275397,SRR2422926.22707753,SRR2422926.32892663,SRR2422926.34351443,SRR2422926.35884828,SRR2422926.36042282,SRR2422926.39161866,SRR2422926.13375791,SRR2422926.41787343,	10
chr1:213077696-213167973	circular_RNA/7	0	+	213077695	213077695	0,0,0	5	121,116,94,363,116	0,26758,39621,51831,90162	7	circRNA	RPS6KC1	ENST00000543470.5	4,5,6,7,8	chr1:213072986-213077695|chr1:213167973-213230496	chr1	213077696	213167973	12	11_9_0	165	0.127	exon	ENSG00000136643.12,	+	SRR2422926.731752,SRR2422926.6620273,SRR2422926.11345612,SRR2422926.14963315,SRR2422926.19834432,SRR2422926.21513622,SRR2422926.22246510,SRR2422926.31353494,SRR2422926.35331862,SRR2422926.38132483,SRR2422926.12561445,SRR2422926.38292623,	9.5
chr1:213117317-213129889	circular_RNA/2	0	+	213117316	213117316	0,0,0	2	94363	0,12210	2	circRNA	RPS6KC1	ENST00000543354.5	4,5	chr1:213104569-213117316|chr1:213129889-213167857	chr1	213117317	213129889	2	2_2_0	196	0.02	exon	ENSG00000136643.12,	+	SRR2422926.20114481,SRR2422926.29444624,	2
chr1:213129527-213176492	circular_RNA/11	0	+	213129526	213129526	0,0,0	3	363,116,93	0,38331,46873	11	circRNA	RPS6KC1	ENST00000543354.5	5,6,7	chr1:213117410-213129526|chr1:213176492-213230496	chr1	213129527	213176492	18	15_15_4	154	0.189	exon	ENSG00000136643.12,	+	SRR2422926.5093458,SRR2422926.11501712,SRR2422926.13777604,SRR2422926.17429248,SRR2422926.21762930,SRR2422926.21795143,SRR2422926.22196940,SRR2422926.25475196,SRR2422926.26167901,SRR2422926.27614973,SRR2422926.36612249,SRR2422926.38922930,SRR2422926.38988536,SRR2422926.39492990,SRR2422926.42157292,SRR2422926.45324025,SRR2422926.12677340,SRR2422926.22969628,	14.5
chr1:213129527-213232255	circular_RNA/2	0	+	213129526	213129526	0,0,0	5	363,116,93,48,133	0,38331,46873,100970,102596	2	circRNA	RPS6KC1	ENST00000543354.5	5,6,7,8,9	chr1:213117410-213129526|chr1:213232255-213240701	chr1	213129527	213232255	3	3_2_0	120	0.048	exon	ENSG00000136643.12,	+	SRR2422926.16689078,SRR2422926.38856138,SRR2422926.16233697,	2.5
chr1:213167858-213242658	circular_RNA/2	0	+	213167857	213167857	0,0,0	6	116,93,48,133,1596,90	0,8542,62639,64265,72844,74711	2	circRNA	RPS6KC1	ENST00000543354.5	6,7,8,9,10,11	chr1:213129889-213167857|chr1:213242658-213261557	chr1	213167858	213242658	3	2_2_1	137	0.042	exon	ENSG00000136643.12,	+	SRR2422926.36897127,SRR2422926.44533733,SRR2422926.46819601,	2.5
chr1:213996469-214011715	circular_RNA/3	0	+	213996468	213996468	0,0,0	3	1794106195	0,8698,15052	3	circRNA	PROX1	ENST00000498508.6	2,3,4	chr1:213988483-213996468|chr1:214011715-214035648	chr1	213996469	214011715	5	3_3_0	47	0.175	exon	ENSG00000117707.16,	+	SRR2422926.9396048,SRR2422926.11359685,SRR2422926.19499168,SRR2422926.10397978,SRR2422926.39078926,	4
chr1:215169199-215172183	circular_RNA/2	0	+	215169198	215169198	0,0,0	2	161187	0,2798	2	circRNA	KCNK2	NM_001017424	4,5	chr1:215124750-215169198|chr1:215172183-215194952	chr1	215169199	215172183	2	2_2_0	14	0.222	exon	ENSG00000082482.14,	+	SRR2422926.14526936,SRR2422926.29770860,	2
chr1:21680808-21695221	circular_RNA/3	0	-	21680807	21680807	0,0,0	4	27,49,126,156	0,6383,9166,14258	3	circRNA	USP48	ENST00000308271.14	26,25,24,23	chr1:21679439-21680807|chr1:21695221-21701497	chr1	21680808	21695221	5	0_4_5	128	0.072	exon	ENSG00000090686.16,	-	SRR2422926.7721172,SRR2422926.26654505,SRR2422926.29214372,SRR2422926.39678616,SRR2422926.29203542,	4
chr1:21715389-21724095	circular_RNA/4	0	-	21715388	21715388	0,0,0	4	69131115198	0,5647,6261,8509	4	circRNA	USP48	ENST00000308271.14	15,14,13,12	chr1:21706868-21715388|chr1:21724095-21728569	chr1	21715389	21724095	8	6_7_3	128	0.111	exon	ENSG00000090686.16,	-	SRR2422926.5337524,SRR2422926.6847865,SRR2422926.19710251,SRR2422926.24934073,SRR2422926.33760391,SRR2422926.35030354,SRR2422926.40334829,SRR2422926.45072712,	6
chr1:220005248-220007338	circular_RNA/3	0	-	220005247	220005247	0,0,0	3	113208137	0,858,1954	3	circRNA	EPRS1	ENST00000366923.8	16,15,14	chr1:220001255-220005247|chr1:220007338-220010945	chr1	220005248	220007338	4	4_4_0	242	0.032	exon	ENSG00000136628.18,	-	SRR2422926.22139449,SRR2422926.31366911,SRR2422926.37681416,SRR2422926.42817678,	3.5
chr1:220006106-220007338	circular_RNA/5	0	-	220006105	220006105	0,0,0	2	208137	0,1096	5	circRNA	EPRS1	ENST00000366923.8	15,14	chr1:220005360-220006105|chr1:220007338-220010945	chr1	220006106	220007338	6	6_6_0	232	0.049	exon	ENSG00000136628.18,	-	SRR2422926.2002159,SRR2422926.15798276,SRR2422926.22325464,SRR2422926.32343404,SRR2422926.42450393,SRR2422926.45597972,	5.5
chr1:220579354-220618755	circular_RNA/2	0	+	220579353	220579353	0,0,0	7	204,54,49,71,57,237,120	0,1711,18977,24713,36585,38956,39282	2	circRNA	MARK1	NM_001286128	2,3,4,5,6,7,8	chr1:220528873-220579353|chr1:220618755-220631034	chr1	220579354	220618755	5	4_4_0	68	0.128	exon	ENSG00000116141.17,	+	SRR2422926.12115641,SRR2422926.17458713,SRR2422926.44065987,SRR2422926.511617,SRR2422926.42648690,	3.5
chr1:220598331-220618755	circular_RNA/3	0	+	220598330	220598330	0,0,0	5	49,71,57,237,120	0,5736,17608,19979,20305	3	circRNA	MARK1	NM_001286128	4,5,6,7,8	chr1:220581118-220598330|chr1:220618755-220631034	chr1	220598331	220618755	7	2_5_3	81	0.147	exon	ENSG00000116141.17,	+	SRR2422926.16133141,SRR2422926.17681869,SRR2422926.32162921,SRR2422926.24864587,SRR2422926.28971663,SRR2422926.36784278,SRR2422926.36823662,	5
chr1:222724092-222730177	circular_RNA/4	0	+	222724091	222724091	0,0,0	6	73,106,90,86,82,151	0,1358,3076,4651,5528,5935	4	circRNA	BROX	ENST00000612948.4	5,6,7,8,9,10	chr1:222719359-222724091|chr1:222730177-222731356	chr1	222724092	222730177	4	2_4_1	153	0.05	exon	ENSG00000162819.12,	+	SRR2422926.6056894,SRR2422926.11563846,SRR2422926.17089712,SRR2422926.32953110,	4
chr1:223954477-223962273	circular_RNA/5	0	-	223954476	223954476	0,0,0	4	191119169197	0,942,6587,7600	5	circRNA	GTF2IP20	ENST00000634905.2	11,10,9,8	chr1:223952442-223954476|chr1:223962273-223973981	chr1	223954477	223962273	3	3_3_0	8	0.429	exon	ENSG00000291068.1,	-	SRR2422926.401289,SRR2422926.7424531,SRR2422926.31714997,	4
chr1:224365879-224371423	circular_RNA/2	0	+	224365878	224365878	0,0,0	2	113,94	0,5451	2	circRNA	CNIH4	NM_001277198	3,4	chr1:224360563-224365878|chr1:224371423-224375794	chr1	224365879	224371423	4	3_3_1	60	0.118	exon	ENSG00000143771.12,	+	SRR2422926.11067545,SRR2422926.17727810,SRR2422926.38203280,SRR2422926.19435060,	3
chr1:224680958-224734706	circular_RNA/3	0	+	224680957	224680957	0,0,0	4	69,48,113,144	0,3838,49504,53605	3	circRNA	CNIH3	NR_136288	3,4,5,6	chr1:224566264-224680957|chr1:224734706-224739328	chr1	224680958	224734706	3	1_3_2	45	0.118	exon	ENSG00000143786.8,	+	SRR2422926.23065597,SRR2422926.41224221,SRR2422926.46138082,	3
chr1:224952670-225007544	circular_RNA/3	0	+	224952669	224952669	0,0,0	9	110,140,150,131,153,116,63,145,132	0,2289,7483,11809,14761,16089,21421,50113,54743	3	circRNA	DNAH14	ENST00000430092.5	2,3,4,5,6,7,8,9,10	chr1:224929835-224952669|chr1:225007544-225023614	chr1	224952670	225007544	3	2_2_0	13	0.316	exon	ENSG00000185842.16,	+	SRR2422926.18370302,SRR2422926.31866751,SRR2422926.35795078,	3
chr1:225185291-225207220	circular_RNA/3	0	+	225185290	225185290	0,0,0	5	135,216,91,209,253	0,7405,18892,20680,21677	3	circRNA	DNAH14	ENST00000445597.6	24,25,26,27,28	chr1:225168028-225185290|chr1:225207220-225231072	chr1	225185291	225207220	3	3_3_0	6	0.5	exon	ENSG00000185842.16,	+	SRR2422926.1724464,SRR2422926.18035472,SRR2422926.39115542,	3
chr1:226152335-226166000	circular_RNA/2	0	-	226152334	226152334	0,0,0	6	2.85187e+17	0,2312,6849,9196,12454,13524	2	circRNA	ACBD3	ENST00000366812.6	7,6,5,4,3,2	chr1:226146821-226152334|chr1:226166000-226186389	chr1	226152335	226166000	2	2_2_0	66	0.057	exon	ENSG00000182827.9,	-	SRR2422926.27723217,SRR2422926.32194537,	2
chr1:227028657-227035607	circular_RNA/2	0	-	227028656	227028656	0,0,0	6	594,63,217,82,140,137	0,1751,2641,4677,5998,6814	2	circRNA	CDC42BPA	NM_001366011	29,28,27,26,25,24	chr1:227026152-227028656|chr1:227035607-227040130	chr1	227028657	227035607	3	2_1_1	196	0.03	exon	ENSG00000143776.20,	-	SRR2422926.15742079,SRR2422926.23736738,SRR2422926.29116594,	2.5
chr1:227139576-227147559	circular_RNA/3	0	-	227139575	227139575	0,0,0	4	167,80,249,201	0,3369,5913,7783	3	circRNA	CDC42BPA	NM_001366011	10,9,8,7	chr1:227129231-227139575|chr1:227147559-227160542	chr1	227139576	227147559	5	4_4_1	335	0.029	exon	ENSG00000143776.20,	-	SRR2422926.16284483,SRR2422926.22726398,SRR2422926.34007644,SRR2422926.34813824,SRR2422926.9673976,	4
chr1:227193786-227254155	circular_RNA/8	0	-	227193785	227193785	0,0,0	4	149,96,84,92	0,5771,19350,60278	8	circRNA	CDC42BPA	NM_001366011	5,4,3,2	chr1:227160636-227193785|chr1:227254155-227317004	chr1	227193786	227254155	12	10_8_3	256	0.086	exon	ENSG00000143776.20,	-	SRR2422926.1800270,SRR2422926.4556100,SRR2422926.9026378,SRR2422926.9393695,SRR2422926.9870398,SRR2422926.22870445,SRR2422926.25656113,SRR2422926.27726786,SRR2422926.31387630,SRR2422926.36033078,SRR2422926.45042699,SRR2422926.4346078,	10
chr1:229460611-229465519	circular_RNA/3	0	-	229460610	229460610	0,0,0	4	159134252100	0,2932,4013,4809	3	circRNA	NUP133	ENST00000261396.6	20,19,18,17	chr1:229458296-229460610|chr1:229465519-229466633	chr1	229460611	229465519	3	3_3_0	93	0.061	exon	ENSG00000069248.12,	-	SRR2422926.15001644,SRR2422926.32309551,SRR2422926.36397357,	3
chr1:229463543-229465519	circular_RNA/2	0	-	229463542	229463542	0,0,0	3	134252100	0,1081,1877	2	circRNA	NUP133	ENST00000261396.6	19,18,17	chr1:229460769-229463542|chr1:229465519-229466633	chr1	229463543	229465519	5	5_3_0	114	0.081	exon	ENSG00000069248.12,	-	SRR2422926.2064017,SRR2422926.20604916,SRR2422926.35550972,SRR2422926.23860557,SRR2422926.43044184,	3.5
chr1:229530199-229542371	circular_RNA/3	0	-	229530198	229530198	0,0,0	5	210,96,136,147,135	0,1437,9257,10407,12038	3	circRNA	ABCB10	ENST00000344517.5	8,7,6,5,4	chr1:229527308-229530198|chr1:229542371-229547498	chr1	229530199	229542371	3	3_3_0	23	0.207	exon	ENSG00000135776.5,	-	SRR2422926.4451492,SRR2422926.4794126,SRR2422926.26210687,	3
chr1:23030469-23050520	circular_RNA/10	0	+	23030468	23030468	0,0,0	3	166,60,134	0,13958,19918	10	circRNA	KDM1A	ENST00000688680.1	2,3,4	chr1:23019947-23030468|chr1:23050520-23053760	chr1	23030469	23050520	20	16_14_1	86	0.317	exon	ENSG00000004487.18,	+	SRR2422926.4759827,SRR2422926.17039508,SRR2422926.19590826,SRR2422926.21079264,SRR2422926.21674365,SRR2422926.24090511,SRR2422926.27408588,SRR2422926.29274253,SRR2422926.30342346,SRR2422926.30468669,SRR2422926.37055591,SRR2422926.37861536,SRR2422926.41940015,SRR2422926.45028520,SRR2422926.8262050,SRR2422926.15252641,SRR2422926.15768931,SRR2422926.34523445,SRR2422926.42530543,SRR2422926.46408244,	15
chr1:23030469-23059167	circular_RNA/2	0	+	23030468	23030468	0,0,0	8	166,60,134,79,93,107,82,95	0,13958,19918,23292,24600,25463,27015,28604	2	circRNA	KDM1A	ENST00000688680.1	2,3,4,5,6,7,8,9	chr1:23019947-23030468|chr1:23059167-23068538	chr1	23030469	23059167	8	5_4_3	124	0.114	exon	ENSG00000004487.18,	+	SRR2422926.5391296,SRR2422926.7241153,SRR2422926.7987023,SRR2422926.16803414,SRR2422926.26715777,SRR2422926.33220459,SRR2422926.33312613,SRR2422926.34698336,	5
chr1:23050387-23059167	circular_RNA/5	0	+	23050386	23050386	0,0,0	6	134,79,93,107,82,95	0,3374,4682,5545,7097,8686	5	circRNA	KDM1A	ENST00000688680.1	4,5,6,7,8,9	chr1:23044486-23050386|chr1:23059167-23068538	chr1	23050387	23059167	11	9_7_2	173	0.113	exon	ENSG00000004487.18,	+	SRR2422926.9249963,SRR2422926.15704170,SRR2422926.16617210,SRR2422926.16940116,SRR2422926.17145750,SRR2422926.22333920,SRR2422926.31195855,SRR2422926.32556962,SRR2422926.37816553,SRR2422926.27900906,SRR2422926.32708246,	8
chr1:230663141-230671640	circular_RNA/3	0	+	230663140	230663140	0,0,0	5	81104109180125	0,1343,5535,6215,8375	3	circRNA	COG2	ENST00000366669.9	4,5,6,7,8	chr1:230660823-230663140|chr1:230671640-230674997	chr1	230663141	230671640	10	5_7_5	77	0.206	exon	ENSG00000135775.14,	+	SRR2422926.2567530,SRR2422926.6340903,SRR2422926.7418479,SRR2422926.9278291,SRR2422926.18771064,SRR2422926.18846878,SRR2422926.39952774,SRR2422926.19087754,SRR2422926.29029291,SRR2422926.35924051,	6.5
chr1:230663141-230675124	circular_RNA/7	0	+	230663140	230663140	0,0,0	6	8.11041e+16	0,1343,5535,6215,8375,11857	7	circRNA	COG2	ENST00000366669.9	4,5,6,7,8,9	chr1:230660823-230663140|chr1:230675124-230678912	chr1	230663141	230675124	11	4_8_6	49	0.31	exon	ENSG00000135775.14,	+	SRR2422926.1760658,SRR2422926.11219471,SRR2422926.12179799,SRR2422926.13521958,SRR2422926.18464679,SRR2422926.19102998,SRR2422926.44343703,SRR2422926.4652514,SRR2422926.20150590,SRR2422926.25701055,SRR2422926.35013380,	9
chr1:23068539-23079667	circular_RNA/2	0	+	23068538	23068538	0,0,0	7	143,2299,74,112,133,188,115	0,522,3585,4753,8689,10451,11014	2	circRNA	KDM1A	ENST00000687202.1	9,10,11,12,13,14,15	chr1:23059167-23068538|chr1:23079667-23081445	chr1	23068539	23079667	3	3_3_0	147	0.039	exon	ENSG00000004487.18,	+	SRR2422926.537082,SRR2422926.31836988,SRR2422926.33385635,	2.5
chr1:230954333-230961303	circular_RNA/4	0	-	230954332	230954332	0,0,0	3	71,76,95	0,3891,6876	4	circRNA	TTC13	ENST00000366662.8	4,3,2	chr1:230940556-230954332|chr1:230961303-230978559	chr1	230954333	230961303	9	4_8_6	51	0.261	exon	ENSG00000143643.13,	-	SRR2422926.7206509,SRR2422926.15614488,SRR2422926.15937919,SRR2422926.22693783,SRR2422926.23755223,SRR2422926.27165635,SRR2422926.29177395,SRR2422926.45726025,SRR2422926.46528994,	6.5
chr1:231537213-231542611	circular_RNA/3	0	+	231537212	231537212	0,0,0	2	115152	0,5247	3	circRNA	TSNAX	ENST00000413309.3	3,4	chr1:231529359-231537212|chr1:231542611-231561127	chr1	231537213	231542611	4	4_4_0	208	0.037	exon	ENSG00000116918.15,ENSG00000270106.6,	+	SRR2422926.6790517,SRR2422926.12881501,SRR2422926.17450512,SRR2422926.33854512,	3.5
chr1:231795242-231818517	circular_RNA/10	0	+	231795241	231795241	0,0,0	3	55103189	0,4866,23087	10	circRNA	DISC1	NM_001164539	7,8,9	chr1:231771070-231795241|chr1:231818517-231854738	chr1	231795242	231818517	17	5_13_10	15	0.694	exon	ENSG00000270106.6,ENSG00000162946.23,	+	SRR2422926.3966091,SRR2422926.6225987,SRR2422926.8791968,SRR2422926.16529425,SRR2422926.17319299,SRR2422926.23721202,SRR2422926.34212895,SRR2422926.36134391,SRR2422926.38008684,SRR2422926.41717164,SRR2422926.45979287,SRR2422926.46008019,SRR2422926.46190312,SRR2422926.16122689,SRR2422926.37223333,SRR2422926.39494359,SRR2422926.46172707,	13.5
chr1:233090061-233095863	circular_RNA/3	0	-	233090060	233090060	0,0,0	2	130109	0,5694	3	circRNA	PCNX2	ENST00000258229.14	23,22	chr1:233057290-233090060|chr1:233095863-233135012	chr1	233090061	233095863	5	5_4_0	120	0.077	exon	ENSG00000135749.19,	-	SRR2422926.6712108,SRR2422926.11336706,SRR2422926.37642213,SRR2422926.40010043,SRR2422926.10888964,	4
chr1:233090061-233208689	circular_RNA/2	0	-	233090060	233090060	0,0,0	11	130,109,178,142,151,93,97,110,92,111,172	0,5694,44952,49653,70222,71210,87741,89005,108878,110093,118457	2	circRNA	PCNX2	ENST00000258229.14	23,22,21,20,19,18,17,16,15,14,13	chr1:233057290-233090060|chr1:233208689-233217898	chr1	233090061	233208689	4	3_3_0	129	0.058	exon	ENSG00000135749.19,	-	SRR2422926.101671,SRR2422926.43685830,SRR2422926.3403430,SRR2422926.41630123,	3
chr1:233135013-233208689	circular_RNA/8	2	-	233135012	233135012	0,0,0	9	178,142,151,93,97,110,92,111,172	0,4701,25270,26258,42789,44053,63926,65141,73505	8	circRNA	PCNX2	ENST00000258229.14	21,20,19,18,17,16,15,14,13	chr1:233095863-233135012|chr1:233208689-233217898	chr1	233135013	233208689	17	12_9_0	132	0.205	exon	ENSG00000135749.19,	-	SRR2422926.7923454,SRR2422926.8695568,SRR2422926.9415173,SRR2422926.13824029,SRR2422926.17463320,SRR2422926.18140959,SRR2422926.30355215,SRR2422926.32028420,SRR2422926.32960515,SRR2422926.35529195,SRR2422926.38632349,SRR2422926.43119420,SRR2422926.43715680,SRR2422926.45056893,SRR2422926.5548083,SRR2422926.15075054,SRR2422926.18779084,	12.5
chr1:233135013-233236980	circular_RNA/6	0	-	233135012	233135012	0,0,0	13	178,142,151,93,97,110,92,111,172,33,154,146,136	0,4701,25270,26258,42789,44053,63926,65141,73505,82886,83018,92213,101832	6	circRNA	PCNX2	ENST00000258229.14	21,20,19,18,17,16,15,14,13,12,11,10,9	chr1:233095863-233135012|chr1:233236980-233250738	chr1	233135013	233236980	12	8_9_0	129	0.157	exon	ENSG00000135749.19,	-	SRR2422926.551392,SRR2422926.13649969,SRR2422926.18114112,SRR2422926.21881801,SRR2422926.28359490,SRR2422926.33056436,SRR2422926.37301249,SRR2422926.39973898,SRR2422926.45480134,SRR2422926.3569749,SRR2422926.26079451,SRR2422926.35929418,	9
chr1:233160283-233208689	circular_RNA/3	0	-	233160282	233160282	0,0,0	7	151,93,97,110,92,111,172	0,988,17519,18783,38656,39871,48235	3	circRNA	PCNX2	ENST00000258229.14	19,18,17,16,15,14,13	chr1:233139855-233160282|chr1:233208689-233217898	chr1	233160283	233208689	13	6_8_1	134	0.163	exon	ENSG00000135749.19,	-	SRR2422926.9087720,SRR2422926.19869031,SRR2422926.27603587,SRR2422926.34152102,SRR2422926.37803010,SRR2422926.38792688,SRR2422926.38941467,SRR2422926.4977338,SRR2422926.8086268,SRR2422926.13750320,SRR2422926.25039500,SRR2422926.38899915,SRR2422926.39803486,	8
chr1:233160283-233236980	circular_RNA/4	0	-	233160282	233160282	0,0,0	11	151,93,97,110,92,111,172,33,154,146,136	0,988,17519,18783,38656,39871,48235,57616,57748,66943,76562	4	circRNA	PCNX2	ENST00000258229.14	19,18,17,16,15,14,13,12,11,10,9	chr1:233139855-233160282|chr1:233236980-233250738	chr1	233160283	233236980	6	6_5_0	131	0.084	exon	ENSG00000135749.19,	-	SRR2422926.8817317,SRR2422926.8926661,SRR2422926.16186517,SRR2422926.34576436,SRR2422926.36372728,SRR2422926.19785363,	5
chr1:233177802-233236980	circular_RNA/3	0	-	233177801	233177801	0,0,0	9	97,110,92,111,172,33,154,146,136	0,1264,21137,22352,30716,40097,40229,49424,59043	3	circRNA	PCNX2	ENST00000258229.14	17,16,15,14,13,12,11,10,9	chr1:233161363-233177801|chr1:233236980-233250738	chr1	233177802	233236980	4	4_3_0	112	0.067	exon	ENSG00000135749.19,	-	SRR2422926.8870567,SRR2422926.10810006,SRR2422926.39314080,SRR2422926.26439053,	3.5
chr1:233198939-233236980	circular_RNA/11	0	-	233198938	233198938	0,0,0	7	92,111,172,33,154,146,136	0,1215,9579,18960,19092,28287,37906	11	circRNA	PCNX2	ENST00000258229.14	15,14,13,12,11,10,9	chr1:233179175-233198938|chr1:233236980-233250738	chr1	233198939	233236980	20	16_18_2	177	0.184	exon	ENSG00000135749.19,	-	SRR2422926.3782535,SRR2422926.7811773,SRR2422926.8973941,SRR2422926.10237395,SRR2422926.10398064,SRR2422926.11173730,SRR2422926.11283450,SRR2422926.12067995,SRR2422926.21148706,SRR2422926.22978267,SRR2422926.32292257,SRR2422926.38164906,SRR2422926.40355961,SRR2422926.41464297,SRR2422926.43769671,SRR2422926.45145356,SRR2422926.12715788,SRR2422926.15614718,SRR2422926.19626948,SRR2422926.25007421,	15.5
chr1:233198939-233252788	circular_RNA/2	0	-	233198938	233198938	0,0,0	10	92,111,172,33,154,146,136,94,146,148	0,1215,9579,18960,19092,28287,37906,51800,53415,53702	2	circRNA	PCNX2	ENST00000258229.14	15,14,13,12,11,10,9,8,7,6	chr1:233179175-233198938|chr1:233252788-233258027	chr1	233198939	233252788	7	4_4_3	176	0.074	exon	ENSG00000135749.19,	-	SRR2422926.3277017,SRR2422926.10813022,SRR2422926.14102345,SRR2422926.29218751,SRR2422926.12433059,SRR2422926.14765943,SRR2422926.27982982,	4.5
chr1:234450428-234472811	circular_RNA/2	0	-	234450427	234450427	0,0,0	9	139,90,97,136,98,53,149,70,98	0,7239,8802,9833,13409,15228,17074,20760,22286	2	circRNA	TARBP1	ENST00000040877.2	10,9,8,7,6,5,4,3,2	chr1:234448579-234450427|chr1:234472811-234478172	chr1	234450428	234472811	4	3_4_0	114	0.066	exon	ENSG00000059588.10,	-	SRR2422926.5652518,SRR2422926.9038884,SRR2422926.26834663,SRR2422926.16556256,	3
chr1:235240313-235260752	circular_RNA/2	0	-	235240312	235240312	0,0,0	6	139,92,80,91,66,111	0,6107,12417,15347,16847,20329	2	circRNA	ARID4B	ENST00000366603.6	8,7,6,5,4,3	chr1:235234492-235240312|chr1:235260752-235326913	chr1	235240313	235260752	3	2_2_0	74	0.075	exon	ENSG00000054267.22,	-	SRR2422926.6684061,SRR2422926.20600498,SRR2422926.27364774,	2.5
chr1:235341708-235342883	circular_RNA/5	0	+	235341707	235341707	0,0,0	3	71,336,48	0,303,1128	5	circRNA	TBCE	ENST00000646528.1	3,4,5	chr1:235335334-235341707|chr1:235342883-235367101	chr1	235341708	235342883	6	5_5_2	100	0.107	exon	ENSG00000285053.1,	+	SRR2422926.29384035,SRR2422926.34535529,SRR2422926.37225327,SRR2422926.39707810,SRR2422926.44438765,SRR2422926.46194664,	5.5
chr1:235787200-235801097	circular_RNA/2	0	-	235787199	235787199	0,0,0	6	174,145,427,110,67,227	0,1501,4499,6303,13120,13671	2	circRNA	LYST	NM_001301365	14,13,12,11,10,9	chr1:235782087-235787199|chr1:235801097-235802907	chr1	235787200	235801097	2	2_2_0	90	0.043	exon	ENSG00000143669.16,	-	SRR2422926.12407931,SRR2422926.35429027,	2
chr1:236168706-236183906	circular_RNA/2	0	+	236168705	236168705	0,0,0	4	50223150129	0,9708,11173,15072	2	circRNA	GPR137B	ENST00000366592.8	2,3,4,5	chr1:236143036-236168705|chr1:236183906-236205125	chr1	236168706	236183906	3	3_3_0	56	0.097	exon	ENSG00000077585.14,	+	SRR2422926.10778499,SRR2422926.28533788,SRR2422926.36262596,	2.5
chr1:237369534-237423248	circular_RNA/3	0	+	237369533	237369533	0,0,0	7	75,79,113,100,97,75,157	0,5183,7789,17747,18553,47515,53558	3	circRNA	RYR2	ENST00000366574.7	6,7,8,9,10,11,12	chr1:237364372-237369533|chr1:237423248-237441318	chr1	237369534	237423248	4	1_3_1	300	0.026	exon	ENSG00000198626.18,	+	SRR2422926.23404111,SRR2422926.32077786,SRR2422926.35705708,SRR2422926.45340381,	3.5
chr1:237369534-237469187	circular_RNA/2	0	+	237369533	237369533	0,0,0	12	75,79,113,100,97,75,157,165,122,184,136,96	0,5183,7789,17747,18553,47515,53558,71785,75867,84857,87066,99558	2	circRNA	RYR2	ENST00000366574.7	6,7,8,9,10,11,12,13,14,15,16,17	chr1:237364372-237369533|chr1:237469187-237491805	chr1	237369534	237469187	7	4_7_3	140	0.091	exon	ENSG00000198626.18,	+	SRR2422926.6649098,SRR2422926.8492104,SRR2422926.10828341,SRR2422926.15930651,SRR2422926.19828907,SRR2422926.21062686,SRR2422926.24380116,	4.5
chr1:237374717-237377435	circular_RNA/2	0	+	237374716	237374716	0,0,0	2	79113	0,2606	2	circRNA	RYR2	ENST00000366574.7	7,8	chr1:237369608-237374716|chr1:237377435-237387280	chr1	237374717	237377435	2	1_2_1	218	0.018	exon	ENSG00000198626.18,	+	SRR2422926.45080688,SRR2422926.46225387,	2
chr1:237387281-237469187	circular_RNA/5	0	+	237387280	237387280	0,0,0	9	100,97,75,157,165,122,184,136,96	0,806,29768,35811,54038,58120,67110,69319,81811	5	circRNA	RYR2	ENST00000366574.7	9,10,11,12,13,14,15,16,17	chr1:237377435-237387280|chr1:237469187-237491805	chr1	237387281	237469187	9	7_7_2	173	0.094	exon	ENSG00000198626.18,	+	SRR2422926.9562731,SRR2422926.14850052,SRR2422926.30078753,SRR2422926.34191895,SRR2422926.39690938,SRR2422926.41675631,SRR2422926.41825588,SRR2422926.45381017,SRR2422926.46572411,	7
chr1:237441319-237469187	circular_RNA/2	0	+	237441318	237441318	0,0,0	5	165,122,184,136,96	0,4082,13072,15281,27773	2	circRNA	RYR2	ENST00000366574.7	13,14,15,16,17	chr1:237423248-237441318|chr1:237469187-237491805	chr1	237441319	237469187	3	3_1_2	252	0.023	exon	ENSG00000198626.18,	+	SRR2422926.4947247,SRR2422926.16907748,SRR2422926.21020868,	2.5
chr1:237566567-237569319	circular_RNA/4	0	+	237566566	237566566	0,0,0	2	209175	0,2578	4	circRNA	RYR2	ENST00000366574.7	28,29	chr1:237550691-237566566|chr1:237569319-237589792	chr1	237566567	237569319	5	4_5_1	149	0.063	exon	ENSG00000198626.18,	+	SRR2422926.4146934,SRR2422926.15772084,SRR2422926.30070802,SRR2422926.33147771,SRR2422926.40122882,	4.5
chr1:237770807-237788135	circular_RNA/2	0	+	237770806	237770806	0,0,0	8	81,89,129,105,82,1298,68,148	0,1205,2713,7859,10758,12868,15162,17181	2	circRNA	RYR2	ENST00000366574.7	85,86,87,88,89,90,91,92	chr1:237761028-237770806|chr1:237788135-237791428	chr1	237770807	237788135	3	2_2_0	137	0.042	exon	ENSG00000198626.18,	+	SRR2422926.6065065,SRR2422926.40674960,SRR2422926.43809040,	2.5
chr1:240177921-240211235	circular_RNA/9	0	+	240177920	240177920	0,0,0	5	148,12,56,1934,145	0,2248,10286,28878,33170	9	circRNA	FMN2	NM_001305424	3,4,5,6,7	chr1:240123345-240177920|chr1:240211235-240257944	chr1	240177921	240211235	17	8_13_2	222	0.133	exon	ENSG00000155816.21,	+	SRR2422926.1006664,SRR2422926.9529092,SRR2422926.11317509,SRR2422926.14497319,SRR2422926.16196334,SRR2422926.26446454,SRR2422926.27703616,SRR2422926.28845408,SRR2422926.29481034,SRR2422926.34551240,SRR2422926.40596139,SRR2422926.2851477,SRR2422926.6411358,SRR2422926.8023981,SRR2422926.12210502,SRR2422926.13963378,SRR2422926.38874532,	13
chr1:240188207-240211235	circular_RNA/4	0	+	240188206	240188206	0,0,0	3	561934145	0,18592,22884	4	circRNA	FMN2	NM_001305424	5,6,7	chr1:240180180-240188206|chr1:240211235-240257944	chr1	240188207	240211235	12	3_11_8	259	0.085	exon	ENSG00000155816.21,	+	SRR2422926.1251853,SRR2422926.8506777,SRR2422926.10457977,SRR2422926.15503683,SRR2422926.26182444,SRR2422926.27071539,SRR2422926.28472618,SRR2422926.29177998,SRR2422926.31638407,SRR2422926.38785486,SRR2422926.39633611,SRR2422926.46216060,	8
chr1:240188207-240258032	circular_RNA/2	0	+	240188206	240188206	0,0,0	4	56,1934,145,88	0,18592,22884,69738	2	circRNA	FMN2	NM_001305424	5,6,7,8	chr1:240180180-240188206|chr1:240258032-240294821	chr1	240188207	240258032	5	2_4_4	231	0.041	exon	ENSG00000155816.21,	+	SRR2422926.5641690,SRR2422926.16648853,SRR2422926.23640888,SRR2422926.27090946,SRR2422926.37231703,	3.5
chr1:240188207-240294883	circular_RNA/2	0	+	240188206	240188206	0,0,0	5	56,1934,145,88,62	0,18592,22884,69738,106615	2	circRNA	FMN2	NM_001305424	5,6,7,8,9	chr1:240180180-240188206|chr1:240294883-240329075	chr1	240188207	240294883	6	4_2_6	219	0.052	exon	ENSG00000155816.21,	+	SRR2422926.1508835,SRR2422926.6058315,SRR2422926.16661280,SRR2422926.29694877,SRR2422926.38928562,SRR2422926.43879468,	4
chr1:240206799-240211235	circular_RNA/7	0	+	240206798	240206798	0,0,0	2	1934145	0,4292	7	circRNA	FMN2	NM_001305424	6,7	chr1:240188262-240206798|chr1:240211235-240257944	chr1	240206799	240211235	7	7_7_0	242	0.055	exon	ENSG00000155816.21,	+	SRR2422926.3104750,SRR2422926.3498823,SRR2422926.8715606,SRR2422926.37063951,SRR2422926.37331136,SRR2422926.43543888,SRR2422926.46212944,	7
chr1:240206799-240258032	circular_RNA/12	0	+	240206798	240206798	0,0,0	3	1934,145,88	0,4292,51146	12	circRNA	FMN2	NM_001305424	6,7,8	chr1:240188262-240206798|chr1:240258032-240294821	chr1	240206799	240258032	21	12_6_11	214	0.164	exon	ENSG00000155816.21,	+	SRR2422926.1535565,SRR2422926.6008464,SRR2422926.6899632,SRR2422926.9213453,SRR2422926.12658453,SRR2422926.14847541,SRR2422926.16851318,SRR2422926.18531368,SRR2422926.19514423,SRR2422926.21359317,SRR2422926.23800994,SRR2422926.27310079,SRR2422926.28804654,SRR2422926.29151339,SRR2422926.29469896,SRR2422926.30503047,SRR2422926.38479443,SRR2422926.39652530,SRR2422926.12106341,SRR2422926.19389935,SRR…	16.5
chr1:240206799-240294883	circular_RNA/26	0	+	240206798	240206798	0,0,0	4	1934,145,88,62	0,4292,51146,88023	26	circRNA	FMN2	NM_001305424	6,7,8,9	chr1:240188262-240206798|chr1:240294883-240329075	chr1	240206799	240294883	49	29_15_19	202	0.327	exon	ENSG00000155816.21,	+	SRR2422926.7987,SRR2422926.256308,SRR2422926.336206,SRR2422926.994375,SRR2422926.1986294,SRR2422926.3176698,SRR2422926.6038665,SRR2422926.8015725,SRR2422926.8302338,SRR2422926.10723401,SRR2422926.12193248,SRR2422926.12602520,SRR2422926.13518118,SRR2422926.14144009,SRR2422926.14246963,SRR2422926.14415319,SRR2422926.16727596,SRR2422926.17612025,SRR2422926.18263646,SRR2422926.19468813,SRR2422926.218…	37.5
chr1:240206799-240334229	circular_RNA/3	0	+	240206798	240206798	0,0,0	9	1934,145,88,62,92,130,147,60,121	0,4292,51146,88023,122277,122540,123804,127088,127310	3	circRNA	FMN2	NM_001305424	6,7,8,9,10,11,12,13,14	chr1:240188262-240206798|chr1:240334229-240355815	chr1	240206799	240334229	6	6_6_0	173	0.065	exon	ENSG00000155816.21,	+	SRR2422926.1046402,SRR2422926.14917055,SRR2422926.19093051,SRR2422926.25046160,SRR2422926.37084797,SRR2422926.46697548,	4.5
chr1:240206799-240355908	circular_RNA/4	0	+	240206798	240206798	0,0,0	10	1934,145,88,62,92,130,147,60,121,93	0,4292,51146,88023,122277,122540,123804,127088,127310,149017	4	circRNA	FMN2	NM_001305424	6,7,8,9,10,11,12,13,14,15	chr1:240188262-240206798|chr1:240355908-240392510	chr1	240206799	240355908	6	3_1_3	152	0.073	exon	ENSG00000155816.21,	+	SRR2422926.3081591,SRR2422926.25397349,SRR2422926.41809376,SRR2422926.43795960,SRR2422926.44385688,SRR2422926.42860419,	5
chr1:240206799-240392562	circular_RNA/3	0	+	240206798	240206798	0,0,0	11	1934,145,88,62,92,130,147,60,121,93,52	0,4292,51146,88023,122277,122540,123804,127088,127310,149017,185712	3	circRNA	FMN2	NM_001305424	6,7,8,9,10,11,12,13,14,15,16	chr1:240188262-240206798|chr1:240392562-240438060	chr1	240206799	240392562	6	6_1_4	148	0.075	exon	ENSG00000155816.21,	+	SRR2422926.12080912,SRR2422926.18588773,SRR2422926.22231007,SRR2422926.30381941,SRR2422926.33298101,SRR2422926.16459122,	4.5
chr1:240257945-240355908	circular_RNA/3	0	+	240257944	240257944	0,0,0	8	88,62,92,130,147,60,121,93	0,36877,71131,71394,72658,75942,76164,97871	3	circRNA	FMN2	NM_001305424	8,9,10,11,12,13,14,15	chr1:240211235-240257944|chr1:240355908-240392510	chr1	240257945	240355908	3	3_3_0	230	0.025	exon	ENSG00000155816.21,	+	SRR2422926.2057222,SRR2422926.17197818,SRR2422926.21690538,	3
chr1:240257945-240438210	circular_RNA/4	0	+	240257944	240257944	0,0,0	10	88,62,92,130,147,60,121,93,52,150	0,36877,71131,71394,72658,75942,76164,97871,134566,180116	4	circRNA	FMN2	NM_001305424	8,9,10,11,12,13,14,15,16,17	chr1:240211235-240257944|chr1:240438210-240472371	chr1	240257945	240438210	6	4_5_2	237	0.048	exon	ENSG00000155816.21,	+	SRR2422926.2626963,SRR2422926.4320190,SRR2422926.8976420,SRR2422926.21940198,SRR2422926.25417913,SRR2422926.33644491,	5
chr1:240827098-240870119	circular_RNA/3	0	-	240827097	240827097	0,0,0	4	75,82,77,65	0,41489,41678,42957	3	circRNA	RGS7	ENST00000690539.1	10,9,8,7	chr1:240816415-240827097|chr1:240870119-240930716	chr1	240827098	240870119	3	0_3_3	150	0.038	exon	ENSG00000182901.18,	-	SRR2422926.6724924,SRR2422926.23366298,SRR2422926.38795544,	3
chr1:240868587-240870119	circular_RNA/6	0	-	240868586	240868586	0,0,0	3	82,77,65	0,189,1468	6	circRNA	RGS7	ENST00000690539.1	9,8,7	chr1:240827172-240868586|chr1:240870119-240930716	chr1	240868587	240870119	9	3_2_6	150	0.107	exon	ENSG00000182901.18,	-	SRR2422926.5316161,SRR2422926.18149314,SRR2422926.23022783,SRR2422926.30193402,SRR2422926.31854885,SRR2422926.33800220,SRR2422926.18444807,SRR2422926.39613461,SRR2422926.41908113,	7.5
chr1:240868587-240936706	circular_RNA/3	0	-	240868586	240868586	0,0,0	5	82,77,65,52,107	0,189,1468,62130,68013	3	circRNA	RGS7	ENST00000690539.1	9,8,7,6,5	chr1:240827172-240868586|chr1:240936706-240983078	chr1	240868587	240936706	4	2_3_2	130	0.058	exon	ENSG00000182901.18,	-	SRR2422926.3458280,SRR2422926.9343311,SRR2422926.15165053,SRR2422926.15104275,	3.5
chr1:243270092-243378863	circular_RNA/2	0	+	243270091	243270091	0,0,0	12	166,86,114,126,129,65,189,139,153,135,117,143	0,886,4451,16180,22999,34621,37897,46663,60448,70947,74123,108629	2	circRNA	SDCCAG8	NM_001350249	2,3,4,5,6,7,8,9,10,11,12,13	chr1:243256240-243270091|chr1:243378863-243415701	chr1	243270092	243378863	2	2_2_0	92	0.042	exon	ENSG00000054282.16,	+	SRR2422926.8457134,SRR2422926.42537605,	2
chr1:243270092-243426558	circular_RNA/3	0	+	243270091	243270091	0,0,0	15	166,86,114,126,129,65,189,139,153,135,117,143,128,109,132	0,886,4451,16180,22999,34621,37897,46663,60448,70947,74123,108629,145610,147876,156335	3	circRNA	SDCCAG8	NM_001350249	2,3,4,5,6,7,8,9,10,11,12,13,14,15,16	chr1:243256240-243270091|chr1:243426558-243489013	chr1	243270092	243426558	6	5_3_0	39	0.235	exon	ENSG00000054282.16,	+	SRR2422926.13758668,SRR2422926.30169961,SRR2422926.31152380,SRR2422926.42492517,SRR2422926.7967577,SRR2422926.29291423,	4.5
chr1:243270105-243426558	circular_RNA/6	0	+	243270104	243270104	0,0,0	17	153,86,114,126,129,65,112,97,189,139,153,135,117,143,128,109,132	0,873,4438,16167,22986,34608,34907,37682,37884,46650,60435,70934,74110,108616,145597,147863,156322	6	circRNA	SDCCAG8	NM_001350246	2,3,4,5,6,7,8,9,10,11,12,13,14,15,16,17,18	chr1:243256240-243270104|chr1:243426558-243489013	chr1	243270105	243426558	15	10_9_1	55	0.353	exon	ENSG00000054282.16,	+	SRR2422926.5256570,SRR2422926.11106482,SRR2422926.14303462,SRR2422926.16228963,SRR2422926.17626885,SRR2422926.32111236,SRR2422926.39545511,SRR2422926.2077596,SRR2422926.7670532,SRR2422926.12600272,SRR2422926.15926096,SRR2422926.21608874,SRR2422926.28313069,SRR2422926.30349669,SRR2422926.31776566,	10.5
chr1:243293091-243378863	circular_RNA/2	0	+	243293090	243293090	0,0,0	10	129,65,112,97,189,139,153,135,117,143	0,11622,11921,14696,14898,23664,37449,47948,51124,85630	2	circRNA	SDCCAG8	NM_001350246	6,7,8,9,10,11,12,13,14,15	chr1:243286397-243293090|chr1:243378863-243415701	chr1	243293091	243378863	4	4_3_0	137	0.055	exon	ENSG00000054282.16,	+	SRR2422926.22673744,SRR2422926.36528655,SRR2422926.37264708,SRR2422926.42549698,	3
chr1:243304713-243316893	circular_RNA/2	2	+	243304712	243304712	0,0,0	5	65,112,97,189,139	0,299,3074,3276,12042	2	circRNA	SDCCAG8	NM_001350246	7,8,9,10,11	chr1:243293219-243304712|chr1:243316893-243330539	chr1	243304713	243316893	2	2_2_0	128	0.03	exon	ENSG00000054282.16,	+	SRR2422926.21877058,SRR2422926.29044701,	2
chr1:243304713-243426558	circular_RNA/4	0	+	243304712	243304712	0,0,0	12	65,112,97,189,139,153,135,117,143,128,109,132	0,299,3074,3276,12042,25827,36326,39502,74008,110989,113255,121714	4	circRNA	SDCCAG8	NM_001350246	7,8,9,10,11,12,13,14,15,16,17,18	chr1:243293219-243304712|chr1:243426558-243489013	chr1	243304713	243426558	10	5_6_6	80	0.2	exon	ENSG00000054282.16,	+	SRR2422926.9134660,SRR2422926.22344906,SRR2422926.23020063,SRR2422926.25726467,SRR2422926.37014774,SRR2422926.40171054,SRR2422926.41686330,SRR2422926.4165200,SRR2422926.17595381,SRR2422926.33512354,	7
chr1:243316755-243426558	circular_RNA/8	0	+	243316754	243316754	0,0,0	8	1.39153e+23	0,13785,24284,27460,61966,98947,101213,109672	8	circRNA	SDCCAG8	NM_001350246	11,12,13,14,15,16,17,18	chr1:243308177-243316754|chr1:243426558-243489013	chr1	243316755	243426558	19	15_14_0	101	0.273	exon	ENSG00000054282.16,	+	SRR2422926.6167324,SRR2422926.7114098,SRR2422926.11758213,SRR2422926.16210816,SRR2422926.16538299,SRR2422926.18582531,SRR2422926.21215947,SRR2422926.21785579,SRR2422926.21889045,SRR2422926.27643942,SRR2422926.29167115,SRR2422926.30127581,SRR2422926.33392694,SRR2422926.34460055,SRR2422926.35961236,SRR2422926.40206971,SRR2422926.41644219,SRR2422926.8552504,SRR2422926.11885274,	13.5
chr1:243415702-243426558	circular_RNA/11	0	+	243415701	243415701	0,0,0	3	128109132	0,2266,10725	11	circRNA	SDCCAG8	NM_001350246	16,17,18	chr1:243378863-243415701|chr1:243426558-243489013	chr1	243415702	243426558	30	19_17_1	106	0.361	exon	ENSG00000054282.16,	+	SRR2422926.3310569,SRR2422926.8046088,SRR2422926.8742394,SRR2422926.11988505,SRR2422926.13184127,SRR2422926.14325136,SRR2422926.17585914,SRR2422926.20862461,SRR2422926.22088872,SRR2422926.22584655,SRR2422926.23931780,SRR2422926.25217290,SRR2422926.28494712,SRR2422926.29351025,SRR2422926.34447085,SRR2422926.42371802,SRR2422926.42984447,SRR2422926.44143316,SRR2422926.44902910,SRR2422926.45853632,SR…	20.5
chr1:243512324-243573048	circular_RNA/3	0	-	243512323	243512323	0,0,0	5	103,88,215,129,123	0,33186,40405,51396,60602	3	circRNA	AKT3	ENST00000336199.9	12,11,10,9,8	chr1:243499786-243512323|chr1:243573048-243613670	chr1	243512324	243573048	4	3_4_0	522	0.015	exon	ENSG00000117020.19,	-	SRR2422926.311870,SRR2422926.21275462,SRR2422926.30653312,SRR2422926.33519001,	3.5
chr1:243512324-243695716	circular_RNA/3	0	-	243512323	243512323	0,0,0	11	103,88,215,129,123,69,66,132,145,112,126	0,33186,40405,51396,60602,101347,102772,125287,133569,152448,183267	3	circRNA	AKT3	ENST00000336199.9	12,11,10,9,8,7,6,5,4,3,2	chr1:243499786-243512323|chr1:243695716-243843124	chr1	243512324	243695716	3	3_3_0	325	0.018	exon	ENSG00000117020.19,	-	SRR2422926.31597194,SRR2422926.32306985,SRR2422926.33226273,	3
chr1:243545510-243615161	circular_RNA/3	0	-	243545509	243545509	0,0,0	6	88,215,129,123,69,66	0,7219,18210,27416,68161,69586	3	circRNA	AKT3	ENST00000336199.9	11,10,9,8,7,6	chr1:243512426-243545509|chr1:243615161-243637610	chr1	243545510	243615161	4	3_1_3	731	0.011	exon	ENSG00000117020.19,	-	SRR2422926.6033837,SRR2422926.25497095,SRR2422926.46783270,SRR2422926.17264583,	3.5
chr1:243545510-243637742	circular_RNA/7	0	-	243545509	243545509	0,0,0	7	88,215,129,123,69,66,132	0,7219,18210,27416,68161,69586,92101	7	circRNA	AKT3	ENST00000336199.9	11,10,9,8,7,6,5	chr1:243512426-243545509|chr1:243637742-243645892	chr1	243545510	243637742	10	7_8_3	885	0.022	exon	ENSG00000117020.19,	-	SRR2422926.15866437,SRR2422926.17937845,SRR2422926.26936336,SRR2422926.30849172,SRR2422926.35573627,SRR2422926.39783343,SRR2422926.41298549,SRR2422926.43760545,SRR2422926.45191350,SRR2422926.45695737,	8.5
chr1:243545510-243695716	circular_RNA/29	0	-	243545509	243545509	0,0,0	10	88,215,129,123,69,66,132,145,112,126	0,7219,18210,27416,68161,69586,92101,100383,119262,150081	29	circRNA	AKT3	ENST00000336199.9	11,10,9,8,7,6,5,4,3,2	chr1:243512426-243545509|chr1:243695716-243843124	chr1	243545510	243695716	52	23_31_12	445	0.189	exon	ENSG00000117020.19,	-	SRR2422926.1174748,SRR2422926.1424122,SRR2422926.1865553,SRR2422926.2706276,SRR2422926.3154716,SRR2422926.3222069,SRR2422926.3961327,SRR2422926.5011874,SRR2422926.5128976,SRR2422926.6329128,SRR2422926.6662632,SRR2422926.6771703,SRR2422926.7071413,SRR2422926.9667441,SRR2422926.13436353,SRR2422926.17287582,SRR2422926.20381612,SRR2422926.21383752,SRR2422926.21904678,SRR2422926.21957172,SRR2422926.23…	40.5
chr1:243563720-243664883	circular_RNA/2	0	-	243563719	243563719	0,0,0	7	129,123,69,66,132,145,112	0,9206,49951,51376,73891,82173,101052	2	circRNA	AKT3	ENST00000336199.9	9,8,7,6,5,4,3	chr1:243552943-243563719|chr1:243664883-243695590	chr1	243563720	243664883	2	2_2_0	1067	0.004	exon	ENSG00000117020.19,	-	SRR2422926.3002074,SRR2422926.5367416,	2
chr1:243613671-243664883	circular_RNA/3	0	-	243613670	243613670	0,0,0	5	69,66,132,145,112	0,1425,23940,32222,51101	3	circRNA	AKT3	ENST00000336199.9	7,6,5,4,3	chr1:243573048-243613670|chr1:243664883-243695590	chr1	243613671	243664883	9	0_5_5	1120	0.016	exon	ENSG00000117020.19,	-	SRR2422926.2785436,SRR2422926.21189580,SRR2422926.32339864,SRR2422926.37985353,SRR2422926.3946135,SRR2422926.4572625,SRR2422926.32461818,SRR2422926.42780353,SRR2422926.45548670,	6
chr1:243613671-243695716	circular_RNA/19	0	-	243613670	243613670	0,0,0	6	69,66,132,145,112,126	0,1425,23940,32222,51101,81920	19	circRNA	AKT3	ENST00000336199.9	7,6,5,4,3,2	chr1:243573048-243613670|chr1:243695716-243843124	chr1	243613671	243695716	43	13_30_17	648	0.117	exon	ENSG00000117020.19,	-	SRR2422926.3404451,SRR2422926.3677430,SRR2422926.3901283,SRR2422926.3909112,SRR2422926.5069106,SRR2422926.5963391,SRR2422926.7467475,SRR2422926.8037046,SRR2422926.10882582,SRR2422926.13991004,SRR2422926.16375838,SRR2422926.16541067,SRR2422926.19272641,SRR2422926.20995216,SRR2422926.22238624,SRR2422926.22849883,SRR2422926.24173083,SRR2422926.25762057,SRR2422926.25781525,SRR2422926.26632897,SRR2422…	31
chr1:243645893-243843282	circular_RNA/6	0	-	243645892	243645892	0,0,0	4	145112126158	0,18879,49698,197232	6	circRNA	AKT3	ENST00000366540.5	5,4,3,2	chr1:243637742-243645892|chr1:243843282-243843543	chr1	243645893	243843282	7	5_5_0	944	0.015	exon	ENSG00000117020.19,	-	SRR2422926.4995510,SRR2422926.13802419,SRR2422926.21292969,SRR2422926.31315532,SRR2422926.38050060,SRR2422926.38964221,SRR2422926.40344739,	6.5
chr1:244552322-244552814	circular_RNA/2	0	+	244552321	244552321	0,0,0	1	493	0	2	circRNA	CATSPERE	ENST00000366534.9	9	chr1:244518698-244552321|chr1:244552814-244560667	chr1	244552322	244552814	2	2_1_0	8	0.333	exon	ENSG00000179397.18,	+	SRR2422926.43530254,SRR2422926.31679332,	2
chr1:244552322-244561145	circular_RNA/5	0	+	244552321	244552321	0,0,0	2	493478	0,8346	5	circRNA	CATSPERE	ENST00000366534.9	9,10	chr1:244518698-244552321|chr1:244561145-244572329	chr1	244552322	244561145	7	6_6_0	7	0.667	exon	ENSG00000179397.18,	+	SRR2422926.14221358,SRR2422926.16814949,SRR2422926.22265884,SRR2422926.28731704,SRR2422926.32235768,SRR2422926.42332678,SRR2422926.46803232,	6
chr1:245017242-245083688	circular_RNA/3	0	+	245017241	245017241	0,0,0	5	85,73,80,43,67	0,42144,64841,66200,66380	3	circRNA	EFCAB2	ENST00000366523.6	3,4,5,6,7	chr1:244970443-245017241|chr1:245083688-245087244	chr1	245017242	245083688	7	5_4_4	36	0.28	exon	ENSG00000203666.13,	+	SRR2422926.368729,SRR2422926.5257191,SRR2422926.14759172,SRR2422926.29439357,SRR2422926.30645829,SRR2422926.36093252,SRR2422926.9541523,	5
chr1:245858496-245929937	circular_RNA/2	2	-	245858495	245858495	0,0,0	5	175,88,111,103,68	0,5303,57034,69435,71374	2	circRNA	SMYD3	NM_022743	10,9,8,7,6	chr1:245764149-245858495|chr1:245929937-246327200	chr1	245858496	245929937	3	3_1_2	48	0.111	exon	ENSG00000185420.19,	-	SRR2422926.27931640,SRR2422926.31515686,SRR2422926.33205335,	2.5
chr1:245915530-245929937	circular_RNA/3	0	-	245915529	245915529	0,0,0	3	111,103,68	0,12401,14340	3	circRNA	SMYD3	NM_022743	8,7,6	chr1:245863886-245915529|chr1:245929937-246327200	chr1	245915530	245929937	5	5_3_2	60	0.143	exon	ENSG00000185420.19,	-	SRR2422926.17180299,SRR2422926.21608332,SRR2422926.27050852,SRR2422926.36861625,SRR2422926.42702794,	4
chr1:246327201-246335474	circular_RNA/2	0	-	246327200	246327200	0,0,0	3	137,58,108	0,3279,8166	2	circRNA	SMYD3	NM_022743	5,4,3	chr1:245929937-246327200|chr1:246335474-246355030	chr1	246327201	246335474	4	2_3_1	53	0.131	exon	ENSG00000185420.19,	-	SRR2422926.2849458,SRR2422926.22752010,SRR2422926.44033215,SRR2422926.40935956,	3
chr1:25340474-25351693	circular_RNA/4	0	+	25340473	25340473	0,0,0	2	106,68	0,11152	4	circRNA	TMEM50A	ENST00000498135.5	2,3	chr1:25338456-25340473|chr1:25351693-25352881	chr1	25340474	25351693	7	6_2_3	90	0.135	exon	ENSG00000183726.11,	+	SRR2422926.3071370,SRR2422926.31854918,SRR2422926.32368954,SRR2422926.33993973,SRR2422926.34547079,SRR2422926.13450859,SRR2422926.34130790,	5.5
chr1:26257597-26259802	circular_RNA/3	0	+	26257596	26257596	0,0,0	3	134118186	0,546,2020	3	circRNA	CEP85	ENST00000640292.2	4,5,6	chr1:26255865-26257596|chr1:26259802-26268482	chr1	26257597	26259802	5	5_4_0	47	0.175	exon	ENSG00000130695.16,	+	SRR2422926.2363751,SRR2422926.19910068,SRR2422926.27261270,SRR2422926.32470161,SRR2422926.32545883,	4
chr1:26729651-26732792	circular_RNA/4	0	+	26729650	26729650	0,0,0	3	213453117	0,1501,3025	4	circRNA	ARID1A	ENST00000430799.7	2,3,4	chr1:26693617-26729650|chr1:26732792-26760855	chr1	26729651	26732792	8	8_8_0	42	0.276	exon	ENSG00000117713.21,	+	SRR2422926.655895,SRR2422926.1875685,SRR2422926.16676844,SRR2422926.19250528,SRR2422926.29340963,SRR2422926.31474045,SRR2422926.44672448,SRR2422926.47041228,	6
chr1:26942660-26943065	circular_RNA/5	0	+	26942659	26942659	0,0,0	2	117195	0,211	5	circRNA	NUDC	ENST00000321265.10	5,6	chr1:26941818-26942659|chr1:26943065-26945389	chr1	26942660	26943065	10	7_8_1	49	0.29	exon	ENSG00000090273.14,	+	SRR2422926.8030530,SRR2422926.8894274,SRR2422926.9870641,SRR2422926.10535866,SRR2422926.27386431,SRR2422926.30157887,SRR2422926.30909856,SRR2422926.35639230,SRR2422926.36763133,SRR2422926.40774448,	7.5
chr1:27789562-27793632	circular_RNA/2	0	+	27789561	27789561	0,0,0	2	70100	0,3971	2	circRNA	STX12	ENST00000373943.9	2,3	chr1:27773425-27789561|chr1:27793632-27801677	chr1	27789562	27793632	2	2_2_0	247	0.016	exon	ENSG00000117758.14,	+	SRR2422926.15955767,SRR2422926.29829347,	2
chr1:28035544-28058094	circular_RNA/3	0	-	28035543	28035543	0,0,0	5	137,67,80,44,101	0,3295,7027,12839,22450	3	circRNA	EYA3	ENST00000373871.8	6,5,4,3,2	chr1:28027926-28035543|chr1:28058094-28088523	chr1	28035544	28058094	7	6_6_0	74	0.159	exon	ENSG00000158161.16,	-	SRR2422926.5108595,SRR2422926.5723582,SRR2422926.12327841,SRR2422926.25887955,SRR2422926.32538849,SRR2422926.45608806,SRR2422926.12599274,	5
chr1:29154696-29154910	circular_RNA/2	0	-	29154695	29154695	0,0,0	1	215	0	2	circRNA	SRSF4	ENST00000373795.7	4	chr1:29150192-29154695|chr1:29154910-29159373	chr1	29154696	29154910	2	2_2_0	61	0.062	exon	ENSG00000116350.18,	-	SRR2422926.9444836,SRR2422926.44171193,	2
chr1:31337175-31348974	circular_RNA/3	0	+	31337174	31337174	0,0,0	4	101,92,101,146	0,1782,9465,11654	3	circRNA	ZCCHC17	ENST00000546109.5	5,6,7,8	chr1:31319166-31337174|chr1:31348974-31364031	chr1	31337175	31348974	9	5_6_2	133	0.119	exon	ENSG00000121766.16,	+	SRR2422926.2551985,SRR2422926.11789541,SRR2422926.24759293,SRR2422926.30344686,SRR2422926.34030897,SRR2422926.40027010,SRR2422926.42165233,SRR2422926.42550842,SRR2422926.36674293,	6
chr1:31910038-31911826	circular_RNA/2	0	-	31910037	31910037	0,0,0	2	75131	0,1658	2	circRNA	PTP4A2	ENST00000602725.5	4,3	chr1:31908960-31910037|chr1:31911826-31915894	chr1	31910038	31911826	4	3_3_0	108	0.069	exon	ENSG00000184007.22,	-	SRR2422926.2872205,SRR2422926.24697068,SRR2422926.27329544,SRR2422926.35525710,	3
chr1:31915895-31919658	circular_RNA/71	0	-	31915894	31915894	0,0,0	2	93689	0,3075	71	circRNA	PTP4A2	NM_001369859	4,3	chr1:31911826-31915894|chr1:31919658-31930932	chr1	31915895	31919658	164	51_51_9	67	0.83	exon	ENSG00000184007.22,	-	SRR2422926.48743,SRR2422926.376566,SRR2422926.532455,SRR2422926.1130232,SRR2422926.2113443,SRR2422926.3134611,SRR2422926.3171731,SRR2422926.3463154,SRR2422926.3549193,SRR2422926.3827959,SRR2422926.4511345,SRR2422926.4913825,SRR2422926.5126142,SRR2422926.5344404,SRR2422926.5487238,SRR2422926.5740205,SRR2422926.6213886,SRR2422926.6305956,SRR2422926.6597542,SRR2422926.6882105,SRR2422926.7588720,SRR2…	117.5
chr1:32030298-32045390	circular_RNA/4	0	+	32030297	32030297	0,0,0	9	125,117,147,134,202,68,59,193,60	0,1226,2890,6612,7537,8254,9217,12229,15033	4	circRNA	KHDRBS1	NR_073499	2,3,4,5,6,7,8,9,10	chr1:32014377-32030297|chr1:32045390-32060162	chr1	32030298	32045390	8	8_2_6	51	0.239	exon	ENSG00000121774.18,	+	SRR2422926.10155015,SRR2422926.16557106,SRR2422926.20808130,SRR2422926.27780073,SRR2422926.29947914,SRR2422926.30324393,SRR2422926.35210680,SRR2422926.36616244,	6
chr1:32036910-32038619	circular_RNA/2	0	+	32036909	32036909	0,0,0	3	134,202,68	0,925,1642	2	circRNA	KHDRBS1	NM_001271878	4,5,6	chr1:32033334-32036909|chr1:32038619-32039514	chr1	32036910	32038619	2	2_2_0	157	0.025	exon	ENSG00000121774.18,	+	SRR2422926.25291100,SRR2422926.41212892,	2
chr1:32948222-32949774	circular_RNA/3	0	-	32948221	32948221	0,0,0	2	145206	0,1347	3	circRNA	RNF19B	ENST00000373456.11	3,2	chr1:32946564-32948221|chr1:32949774-32964050	chr1	32948222	32949774	4	4_4_0	56	0.125	exon	ENSG00000116514.17,	-	SRR2422926.3121538,SRR2422926.11190963,SRR2422926.29459754,SRR2422926.41274994,	3.5
chr1:35358925-35361789	circular_RNA/37	0	+	35358924	35358924	0,0,0	3	522,62,171	0,2269,2694	37	circRNA	ZMYM4	NM_001375653	3,4,5	chr1:35325405-35358924|chr1:35361789-35370028	chr1	35358925	35361789	55	36_34_1	68	0.618	exon	ENSG00000146463.12,	+	SRR2422926.215281,SRR2422926.983714,SRR2422926.1079647,SRR2422926.2325625,SRR2422926.4706086,SRR2422926.6334363,SRR2422926.6943324,SRR2422926.8857903,SRR2422926.9924955,SRR2422926.9995875,SRR2422926.10541886,SRR2422926.11229323,SRR2422926.12281340,SRR2422926.13645123,SRR2422926.14108115,SRR2422926.16102674,SRR2422926.17189389,SRR2422926.17458308,SRR2422926.17653833,SRR2422926.17765340,SRR2422926.…	46
chr1:35381259-35389082	circular_RNA/9	0	+	35381258	35381258	0,0,0	7	1.75213e+20	0,287,4183,4815,5744,6195,7651	9	circRNA	ZMYM4	NM_001375653	8,9,10,11,12,13,14	chr1:35370627-35381258|chr1:35389082-35389947	chr1	35381259	35389082	16	10_9_1	80	0.286	exon	ENSG00000146463.12,	+	SRR2422926.808761,SRR2422926.930329,SRR2422926.4176244,SRR2422926.9140351,SRR2422926.11962053,SRR2422926.12697976,SRR2422926.17364079,SRR2422926.18095924,SRR2422926.21193798,SRR2422926.31770267,SRR2422926.35677264,SRR2422926.36792395,SRR2422926.37761131,SRR2422926.42831314,SRR2422926.44466801,SRR2422926.45913605,	12.5
chr1:35381259-35390098	circular_RNA/3	0	+	35381258	35381258	0,0,0	8	1.75213e+23	0,287,4183,4815,5744,6195,7651,8689	3	circRNA	ZMYM4	NM_001375653	8,9,10,11,12,13,14,15	chr1:35370627-35381258|chr1:35390098-35392211	chr1	35381259	35390098	8	8_8_0	72	0.182	exon	ENSG00000146463.12,	+	SRR2422926.4621994,SRR2422926.10420346,SRR2422926.10634594,SRR2422926.17300853,SRR2422926.17473412,SRR2422926.29652395,SRR2422926.42409479,SRR2422926.42879324,	5.5
chr1:35381259-35393739	circular_RNA/2	0	+	35381258	35381258	0,0,0	11	175,213,151,116,276,151,173,151,141,38,145	0,287,4183,4815,5744,6195,7651,8689,10953,11388,12336	2	circRNA	ZMYM4	NM_001375653	8,9,10,11,12,13,14,15,16,17,18	chr1:35370627-35381258|chr1:35393739-35396551	chr1	35381259	35393739	2	2_2_0	62	0.061	exon	ENSG00000146463.12,	+	SRR2422926.331695,SRR2422926.10600418,	2
chr1:36170971-36173478	circular_RNA/2	0	+	36170970	36170970	0,0,0	4	345,69,164,115	0,542,1493,2393	2	circRNA	MAP7D1	ENST00000429533.6	2,3,4,5	chr1:36155733-36170970|chr1:36173478-36174897	chr1	36170971	36173478	2	2_2_0	123	0.031	exon	ENSG00000116871.16,	+	SRR2422926.32151644,SRR2422926.33635762,	2
chr1:36361221-36362656	circular_RNA/2	0	-	36361220	36361220	0,0,0	2	120,98	0,1338	2	circRNA	STK40	ENST00000473733.5	2,1	chr1:36358822-36361220|None	chr1	36361221	36362656	6	4_4_2	13	0.48	exon	ENSG00000196182.11,	-	SRR2422926.24162299,SRR2422926.30620346,SRR2422926.33939973,SRR2422926.34852618,SRR2422926.16042287,SRR2422926.39878646,	4
chr1:40189055-40202614	circular_RNA/14	0	+	40189054	40189054	0,0,0	4	155,82,133,203	0,1717,6577,13357	14	circRNA	RLF	ENST00000372771.5	2,3,4,5	chr1:40161636-40189054|chr1:40202614-40222573	chr1	40189055	40202614	27	17_19_0	70	0.435	exon	ENSG00000117000.9,	+	SRR2422926.834770,SRR2422926.1246259,SRR2422926.1934638,SRR2422926.3585418,SRR2422926.6585768,SRR2422926.7590842,SRR2422926.9120854,SRR2422926.13343137,SRR2422926.13942297,SRR2422926.15877390,SRR2422926.18724756,SRR2422926.20246564,SRR2422926.25605447,SRR2422926.27664187,SRR2422926.29127764,SRR2422926.31825265,SRR2422926.36962930,SRR2422926.37448604,SRR2422926.38339832,SRR2422926.38416227,SRR2422…	20.5
chr1:40189055-40222710	circular_RNA/2	0	+	40189054	40189054	0,0,0	5	155,82,133,203,137	0,1717,6577,13357,33519	2	circRNA	RLF	ENST00000372771.5	2,3,4,5,6	chr1:40161636-40189054|chr1:40222710-40231516	chr1	40189055	40222710	4	4_4_0	63	0.113	exon	ENSG00000117000.9,	+	SRR2422926.1640732,SRR2422926.28419435,SRR2422926.45793611,SRR2422926.45868922,	3
chr1:40190772-40202614	circular_RNA/2	0	+	40190771	40190771	0,0,0	3	82133203	0,4860,11640	2	circRNA	RLF	ENST00000372771.5	3,4,5	chr1:40189209-40190771|chr1:40202614-40222573	chr1	40190772	40202614	2	2_2_0	114	0.034	exon	ENSG00000117000.9,	+	SRR2422926.9137174,SRR2422926.24370233,	2
chr1:40641709-40647842	circular_RNA/2	0	-	40641708	40641708	0,0,0	2	248175	0,5959	2	circRNA	RIMS3	ENST00000372684.8	3,2	chr1:40636057-40641708|chr1:40647842-40665393	chr1	40641709	40647842	3	3_2_0	238	0.025	exon	ENSG00000117016.10,	-	SRR2422926.27120188,SRR2422926.38850889,SRR2422926.17203904,	2.5
chr1:41070595-41075451	circular_RNA/10	0	-	41070594	41070594	0,0,0	2	127233	0,4624	10	circRNA	SCMH1	NM_001031694	10,9	chr1:41048890-41070594|chr1:41075451-41113282	chr1	41070595	41075451	13	13_13_0	24	0.52	exon	ENSG00000010803.17,	-	SRR2422926.388785,SRR2422926.2491295,SRR2422926.5968902,SRR2422926.6101726,SRR2422926.22022062,SRR2422926.23650851,SRR2422926.25989685,SRR2422926.31261508,SRR2422926.39941723,SRR2422926.40051159,SRR2422926.45465955,SRR2422926.45590399,SRR2422926.46868208,	11.5
chr1:41113283-41143112	circular_RNA/6	0	-	41113282	41113282	0,0,0	3	244,89,235	0,3639,29595	6	circRNA	SCMH1	NM_001031694	8,7,6	chr1:41075451-41113282|chr1:41143112-41151613	chr1	41113283	41143112	9	7_8_0	48	0.273	exon	ENSG00000010803.17,	-	SRR2422926.277716,SRR2422926.1049591,SRR2422926.6444319,SRR2422926.11607127,SRR2422926.13416589,SRR2422926.24258436,SRR2422926.11054671,SRR2422926.22536718,SRR2422926.25787321,	7.5
chr1:42227883-42311110	circular_RNA/2	0	-	42227882	42227882	0,0,0	4	84,75,325,61	0,37232,50465,83167	2	circRNA	FOXJ3	ENST00000372572.5	7,6,5,4	chr1:42205863-42227882|chr1:42311110-42315345	chr1	42227883	42311110	3	2_1_3	74	0.075	exon	ENSG00000198815.9,	-	SRR2422926.17122081,SRR2422926.30820138,SRR2422926.41099721,	2.5
chr1:43920404-43920928	circular_RNA/2	0	+	43920403	43920403	0,0,0	2	147147	0,378	2	circRNA	ENSG00000284989	ENST00000645057.1	24,25	chr1:43899727-43920403|chr1:43920928-43930131	chr1	43920404	43920928	3	3_2_0	21	0.222	exon	ENSG00000284989.1,ENSG00000126091.21,	+	SRR2422926.10682605,SRR2422926.39398951,SRR2422926.25707949,	2.5
chr1:43920404-43921638	circular_RNA/3	0	+	43920403	43920403	0,0,0	3	147147196	0,378,1039	3	circRNA	ST3GAL3	ENST00000643252.1	10,11,12	chr1:43899727-43920403|chr1:43921638-43930131	chr1	43920404	43921638	4	4_4_0	14	0.364	exon	ENSG00000126091.21,	+	SRR2422926.3641543,SRR2422926.12392894,SRR2422926.18113046,SRR2422926.37485811,	3.5
chr1:44284835-44339322	circular_RNA/3	0	-	44284834	44284834	0,0,0	5	73,92,60,117,278	0,23475,28334,34793,54210	3	circRNA	ERI3	ENST00000372257.7	7,6,5,4,3	chr1:44248038-44284834|chr1:44339322-44352849	chr1	44284835	44339322	6	0_4_4	137	0.081	exon	ENSG00000117419.16,	-	SRR2422926.9664813,SRR2422926.16151592,SRR2422926.45446924,SRR2422926.46233894,SRR2422926.19138360,SRR2422926.35385536,	4.5
chr1:44308310-44319744	circular_RNA/2	0	-	44308309	44308309	0,0,0	3	92,60,117	0,4859,11318	2	circRNA	ERI3	ENST00000372259.9	4,3,2	chr1:44284907-44308309|chr1:44319744-44322724	chr1	44308310	44319744	4	4_4_0	251	0.031	exon	ENSG00000117419.16,	-	SRR2422926.3878590,SRR2422926.15813661,SRR2422926.27405960,SRR2422926.39358506,	3
chr1:44308310-44339322	circular_RNA/9	0	-	44308309	44308309	0,0,0	4	92,60,117,278	0,4859,11318,30735	9	circRNA	ERI3	ENST00000372257.7	6,5,4,3	chr1:44284907-44308309|chr1:44339322-44352849	chr1	44308310	44339322	13	10_11_1	147	0.15	exon	ENSG00000117419.16,	-	SRR2422926.786189,SRR2422926.6071935,SRR2422926.12748458,SRR2422926.15788341,SRR2422926.17525967,SRR2422926.21558799,SRR2422926.28042108,SRR2422926.32903639,SRR2422926.43879597,SRR2422926.44239357,SRR2422926.45895251,SRR2422926.39052318,SRR2422926.42418443,	11
chr1:44411981-44412722	circular_RNA/2	0	+	44411980	44411980	0,0,0	1	742	0	2	circRNA	RNF220	NM_001319956	2	chr1:44405526-44411980|chr1:44412722-44614164	chr1	44411981	44412722	6	4_4_0	89	0.119	exon	ENSG00000187147.18,	+	SRR2422926.403353,SRR2422926.34265508,SRR2422926.15183644,SRR2422926.43622373,SRR2422926.44890383,SRR2422926.46380167,	4
chr1:45087881-45088237	circular_RNA/6	0	-	45087880	45087880	0,0,0	1	357	0	6	circRNA	ZSWIM5	ENST00000359600.6	2	chr1:45060247-45087880|chr1:45088237-45205755	chr1	45087881	45088237	9	9_8_1	21	0.462	exon	ENSG00000162415.7,	-	SRR2422926.18465612,SRR2422926.21910640,SRR2422926.23097392,SRR2422926.29418365,SRR2422926.30031078,SRR2422926.36365736,SRR2422926.37325110,SRR2422926.41098897,SRR2422926.43914793,	7.5
chr1:45640210-45642499	circular_RNA/3	0	-	45640209	45640209	0,0,0	2	194,73	0,2217	3	circRNA	GPBP1L1	ENST00000355105.8	8,7	chr1:45634236-45640209|chr1:45642499-45654542	chr1	45640210	45642499	6	6_4_2	116	0.094	exon	ENSG00000159592.11,	-	SRR2422926.4105406,SRR2422926.16535791,SRR2422926.23598580,SRR2422926.27558709,SRR2422926.32744382,SRR2422926.42219892,	4.5
chr1:45659028-45661225	circular_RNA/3	0	-	45659027	45659027	0,0,0	2	1151042	0,1156	3	circRNA	GPBP1L1	ENST00000355105.8	4,3	chr1:45655319-45659027|chr1:45661225-45685575	chr1	45659028	45661225	4	4_3_0	103	0.072	exon	ENSG00000159592.11,	-	SRR2422926.16254067,SRR2422926.33863622,SRR2422926.40181669,SRR2422926.20749777,	3.5
chr1:46055795-46080750	circular_RNA/2	0	-	46055794	46055794	0,0,0	6	177,143,126,181,99,109	0,6134,10259,11116,21720,24847	2	circRNA	PIK3R3	NM_001328651	7,6,5,4,3,2	chr1:46046625-46055794|chr1:46080750-46130622	chr1	46055795	46080750	5	4_3_1	57	0.149	exon	ENSG00000278139.1,ENSG00000117461.15,	-	SRR2422926.3847055,SRR2422926.10821577,SRR2422926.15524961,SRR2422926.3222406,SRR2422926.37055808,	3.5
chr1:4711900-4712699	circular_RNA/2	0	+	4711899	4711899	0,0,0	1	800	0	2	circRNA	AJAP1	NM_001042478	2	chr1:4655454-4711899|chr1:4712699-4769852	chr1	4711900	4712699	3	2_3_0	42	0.125	exon	ENSG00000196581.11,	+	SRR2422926.10702840,SRR2422926.27905669,SRR2422926.29744957,	2.5
chr1:48355670-48359770	circular_RNA/3	0	-	48355669	48355669	0,0,0	2	100185	0,3916	3	circRNA	SPATA6	NM_001286239	10,9	chr1:48305878-48355669|chr1:48359770-48385308	chr1	48355670	48359770	15	7_9_3	62	0.326	exon	ENSG00000132122.12,	-	SRR2422926.733367,SRR2422926.5882323,SRR2422926.25320210,SRR2422926.26247334,SRR2422926.36416410,SRR2422926.37161875,SRR2422926.41091112,SRR2422926.44345923,SRR2422926.154194,SRR2422926.31564763,SRR2422926.33823165,SRR2422926.40538967,SRR2422926.42611833,SRR2422926.42640674,SRR2422926.44802129,	9
chr1:50539592-50596216	circular_RNA/2	0	-	50539591	50539591	0,0,0	6	137,155,82,64,127,96	0,27485,43026,44060,45093,56529	2	circRNA	FAF1	ENST00000396153.7	14,13,12,11,10,9	chr1:50535457-50539591|chr1:50596216-50655441	chr1	50539592	50596216	3	2_2_1	146	0.039	exon	ENSG00000185104.21,	-	SRR2422926.8497538,SRR2422926.38418436,SRR2422926.8868894,	2.5
chr1:50567077-50596216	circular_RNA/4	0	-	50567076	50567076	0,0,0	5	155,82,64,127,96	0,15541,16575,17608,29044	4	circRNA	FAF1	ENST00000396153.7	13,12,11,10,9	chr1:50539728-50567076|chr1:50596216-50655441	chr1	50567077	50596216	4	3_2_1	149	0.051	exon	ENSG00000185104.21,	-	SRR2422926.16794910,SRR2422926.17540332,SRR2422926.24845515,SRR2422926.33069075,	4
chr1:50582618-50596216	circular_RNA/2	0	-	50582617	50582617	0,0,0	4	82,64,127,96	0,1034,2067,13503	2	circRNA	FAF1	ENST00000396153.7	12,11,10,9	chr1:50567231-50582617|chr1:50596216-50655441	chr1	50582618	50596216	3	3_3_0	150	0.038	exon	ENSG00000185104.21,	-	SRR2422926.11014344,SRR2422926.21437567,SRR2422926.44143443,	2.5
chr1:50655442-50744775	circular_RNA/3	0	-	50655441	50655441	0,0,0	4	87,106,92,92	0,50344,83421,89242	3	circRNA	FAF1	ENST00000396153.7	8,7,6,5	chr1:50596216-50655441|chr1:50744775-50787999	chr1	50655442	50744775	5	2_3_2	111	0.083	exon	ENSG00000185104.21,	-	SRR2422926.30056174,SRR2422926.44436826,SRR2422926.10745143,SRR2422926.33876525,SRR2422926.38199610,	4
chr1:51402435-51408332	circular_RNA/7	0	-	51402434	51402434	0,0,0	4	91114204198	0,984,3470,5700	7	circRNA	EPS15	NM_001159969	6,5,4,3	chr1:51400953-51402434|chr1:51408332-51409534	chr1	51402435	51408332	12	6_9_0	525	0.044	exon	ENSG00000085832.18,	-	SRR2422926.2196784,SRR2422926.15400887,SRR2422926.18157915,SRR2422926.20046140,SRR2422926.20564520,SRR2422926.23380356,SRR2422926.25685058,SRR2422926.37036463,SRR2422926.43458002,SRR2422926.1899973,SRR2422926.15131942,SRR2422926.46315915,	9.5
chr1:51405905-51408332	circular_RNA/5	0	-	51405904	51405904	0,0,0	2	204198	0,2230	5	circRNA	EPS15	NM_001159969	4,3	chr1:51403532-51405904|chr1:51408332-51409534	chr1	51405905	51408332	5	5_4_1	513	0.019	exon	ENSG00000085832.18,	-	SRR2422926.9322937,SRR2422926.17756149,SRR2422926.24455114,SRR2422926.30507216,SRR2422926.36816701,	5
chr1:51750145-51765981	circular_RNA/2	0	+	51750144	51750144	0,0,0	4	51,91,105,160	0,10545,11722,15677	2	circRNA	OSBPL9	ENST00000371714.5	11,12,13,14	chr1:51748398-51750144|chr1:51765981-51772069	chr1	51750145	51765981	2	0_2_2	60	0.062	exon	ENSG00000117859.19,	+	SRR2422926.15363446,SRR2422926.35707868,	2
chr1:51827796-51834170	circular_RNA/3	0	-	51827795	51827795	0,0,0	2	74154	0,6221	3	circRNA	NRDC	ENST00000354831.11	7,6	chr1:51825382-51827795|chr1:51834170-51836130	chr1	51827796	51834170	4	3_4_0	140	0.054	exon	ENSG00000078618.23,	-	SRR2422926.8749616,SRR2422926.13051504,SRR2422926.15423158,SRR2422926.28333109,	3.5
chr1:52233171-52239595	circular_RNA/2	0	+	52233170	52233170	0,0,0	2	1062108	0,4317	2	circRNA	ZFYVE9	ENST00000287727.8	3,4	chr1:52216474-52233170|chr1:52239595-52263772	chr1	52233171	52239595	3	2_2_0	132	0.043	exon	ENSG00000157077.16,	+	SRR2422926.3345179,SRR2422926.6054967,SRR2422926.44253367,	2.5
chr1:52268463-52303925	circular_RNA/3	0	+	52268462	52268462	0,0,0	7	170,121,123,156,225,83,105	0,6001,10029,13198,24990,27432,35358	3	circRNA	ZFYVE9	ENST00000287727.8	7,8,9,10,11,12,13	chr1:52266831-52268462|chr1:52303925-52332767	chr1	52268463	52303925	4	4_3_0	84	0.087	exon	ENSG00000157077.16,	+	SRR2422926.5031512,SRR2422926.17262295,SRR2422926.45558843,SRR2422926.36920945,	3.5
chr1:52281661-52303925	circular_RNA/3	0	+	52281660	52281660	0,0,0	4	156,225,83,105	0,11792,14234,22160	3	circRNA	ZFYVE9	ENST00000287727.8	10,11,12,13	chr1:52278614-52281660|chr1:52303925-52332767	chr1	52281661	52303925	5	5_4_1	30	0.25	exon	ENSG00000157077.16,	+	SRR2422926.1970315,SRR2422926.13125510,SRR2422926.30091642,SRR2422926.34350279,SRR2422926.41308758,	4
chr1:52477708-52481923	circular_RNA/2	0	-	52477707	52477707	0,0,0	3	175213120	0,3715,4096	2	circRNA	TUT4	ENST00000257177.9	12,11,10	chr1:52475535-52477707|chr1:52481923-52488908	chr1	52477708	52481923	2	2_2_0	118	0.033	exon	ENSG00000134744.14,	-	SRR2422926.8407747,SRR2422926.22276960,	2
chr1:52493611-52509712	circular_RNA/6	0	-	52493610	52493610	0,0,0	4	52,89,178,117	0,1816,3395,15985	6	circRNA	TUT4	ENST00000257177.9	7,6,5,4	chr1:52490801-52493610|chr1:52509712-52515890	chr1	52493611	52509712	16	3_11_10	87	0.269	exon	ENSG00000134744.14,	-	SRR2422926.1411846,SRR2422926.2493717,SRR2422926.6312358,SRR2422926.9239958,SRR2422926.10961795,SRR2422926.15327563,SRR2422926.18356883,SRR2422926.33338246,SRR2422926.38978545,SRR2422926.39819016,SRR2422926.43009518,SRR2422926.1783382,SRR2422926.34487711,SRR2422926.34763496,SRR2422926.39499962,SRR2422926.42186690,	11
chr1:52509596-52526373	circular_RNA/4	0	-	52509595	52509595	0,0,0	3	117164811	0,6295,15967	4	circRNA	TUT4	ENST00000257177.9	4,3,2	chr1:52497183-52509595|chr1:52526373-52552930	chr1	52509596	52526373	6	4_4_1	77	0.135	exon	ENSG00000134744.14,	-	SRR2422926.2434130,SRR2422926.7797241,SRR2422926.10750506,SRR2422926.14871601,SRR2422926.26150957,SRR2422926.7523048,	5
chr1:52515891-52526373	circular_RNA/4	0	-	52515890	52515890	0,0,0	2	164811	0,9672	4	circRNA	TUT4	ENST00000257177.9	3,2	chr1:52509712-52515890|chr1:52526373-52552930	chr1	52515891	52526373	8	8_7_0	89	0.152	exon	ENSG00000134744.14,	-	SRR2422926.7460740,SRR2422926.8506178,SRR2422926.15312511,SRR2422926.22282473,SRR2422926.36187522,SRR2422926.43294383,SRR2422926.45341396,SRR2422926.26291982,	6
chr1:53594108-53594990	circular_RNA/3	0	-	53594107	53594107	0,0,0	1	883	0	3	circRNA	GLIS1	NM_147193	3	chr1:53529952-53594107|chr1:53594990-53600100	chr1	53594108	53594990	4	4_3_0	6	0.571	exon	ENSG00000174332.6,	-	SRR2422926.1679622,SRR2422926.11095944,SRR2422926.35221006,SRR2422926.37618976,	3.5
chr1:53594108-53600278	circular_RNA/2	0	-	53594107	53594107	0,0,0	2	883178	0,5993	2	circRNA	GLIS1	NM_147193	3,2	chr1:53529952-53594107|chr1:53600278-53733903	chr1	53594108	53600278	5	3_3_0	2	0.833	exon	ENSG00000174332.6,	-	SRR2422926.3363735,SRR2422926.30830040,SRR2422926.518551,SRR2422926.33187382,SRR2422926.38640055,	3.5
chr1:55123447-55134413	circular_RNA/6	0	-	55123446	55123446	0,0,0	8	156,160,229,96,98,156,94,86	0,1022,1873,2216,6030,9098,10623,10881	6	circRNA	USP24	ENST00000294383.7	36,35,34,33,32,31,30,29	chr1:55121506-55123446|chr1:55134413-55137514	chr1	55123447	55134413	8	8_6_0	94	0.145	exon	ENSG00000162402.15,	-	SRR2422926.6104757,SRR2422926.7352684,SRR2422926.25239291,SRR2422926.33739139,SRR2422926.35881693,SRR2422926.37696279,SRR2422926.31714404,SRR2422926.36397251,	7
chr1:58506060-58534331	circular_RNA/2	0	-	58506059	58506059	0,0,0	5	150,75,129,108,174	0,21201,24541,27893,28098	2	circRNA	OMA1	ENST00000421528.6	7,6,5,4,3	chr1:58473968-58506059|chr1:58534331-58536512	chr1	58506060	58534331	4	3_4_0	78	0.093	exon	ENSG00000162600.12,	-	SRR2422926.7110404,SRR2422926.14557707,SRR2422926.36469988,SRR2422926.37499879,	3
chr1:58506060-58536741	circular_RNA/2	0	-	58506059	58506059	0,0,0	6	150,75,129,108,174,229	0,21201,24541,27893,28098,30453	2	circRNA	OMA1	ENST00000421528.6	7,6,5,4,3,2	chr1:58473968-58506059|chr1:58536741-58538794	chr1	58506060	58536741	3	2_3_0	63	0.087	exon	ENSG00000162600.12,	-	SRR2422926.3299442,SRR2422926.28463825,SRR2422926.35087950,	2.5
chr1:58673573-58689116	circular_RNA/2	0	-	58673572	58673572	0,0,0	6	78,104,131,761,99,79	0,1904,3353,8212,11580,15465	2	circRNA	MYSM1	ENST00000655340.1	11,10,9,8,7,6	chr1:58671958-58673572|chr1:58689116-58690225	chr1	58673573	58689116	2	2_1_1	115	0.034	exon	ENSG00000162601.12,	-	SRR2422926.32022781,SRR2422926.33700336,	2
chr1:59321536-59346398	circular_RNA/11	0	+	59321535	59321535	0,0,0	3	215112152	0,18422,24711	11	circRNA	FGGY	ENST00000413489.5	2,3,4	chr1:59296907-59321535|chr1:59346398-59378748	chr1	59321536	59346398	13	12_12_0	42	0.382	exon	ENSG00000172456.18,	+	SRR2422926.718981,SRR2422926.10229688,SRR2422926.10855144,SRR2422926.11265839,SRR2422926.15822561,SRR2422926.19166792,SRR2422926.21862306,SRR2422926.22989345,SRR2422926.32149347,SRR2422926.33358273,SRR2422926.34856711,SRR2422926.36239207,SRR2422926.43194415,	12
chr1:59321536-59378837	circular_RNA/4	0	+	59321535	59321535	0,0,0	6	215,101,66,112,152,89	0,4213,5236,18422,24711,57213	4	circRNA	FGGY	NM_001350793	2,3,4,5,6,7	chr1:59296907-59321535|chr1:59378837-59456960	chr1	59321536	59378837	11	8_8_3	11	0.667	exon	ENSG00000172456.18,	+	SRR2422926.13934512,SRR2422926.21716075,SRR2422926.21973794,SRR2422926.22298822,SRR2422926.23808472,SRR2422926.25476012,SRR2422926.31067969,SRR2422926.31494307,SRR2422926.32561092,SRR2422926.18008042,SRR2422926.27745417,	7.5
chr1:59339958-59378837	circular_RNA/10	0	+	59339957	59339957	0,0,0	3	112,152,89	0,6289,38791	10	circRNA	FGGY	ENST00000634606.1	2,3,4	chr1:59296907-59339957|chr1:59378837-59456960	chr1	59339958	59378837	22	15_12_7	30	0.595	exon	ENSG00000172456.18,	+	SRR2422926.1419303,SRR2422926.3168772,SRR2422926.8772426,SRR2422926.8900448,SRR2422926.10193774,SRR2422926.11086815,SRR2422926.14462877,SRR2422926.18340687,SRR2422926.18463352,SRR2422926.18838384,SRR2422926.19997269,SRR2422926.24871697,SRR2422926.36697178,SRR2422926.40849048,SRR2422926.42218819,SRR2422926.46160184,SRR2422926.6871979,SRR2422926.10336172,SRR2422926.19370844,SRR2422926.23443282,SRR2…	16
chr1:59900965-59916100	circular_RNA/2	0	-	59900964	59900964	0,0,0	7	1.39188e+20	0,3906,6821,8819,10643,11197,14973	2	circRNA	CYP2J2	ENST00000371204.4	8,7,6,5,4,3,2	chr1:59893829-59900964|chr1:59916100-59926536	chr1	59900965	59916100	10	10_7_0	44	0.312	exon	ENSG00000134716.11,	-	SRR2422926.3428747,SRR2422926.9904486,SRR2422926.27091804,SRR2422926.34328295,SRR2422926.37635079,SRR2422926.42557902,SRR2422926.43425408,SRR2422926.11571453,SRR2422926.19183512,SRR2422926.33268168,	6
chr1:61088149-61112343	circular_RNA/2	0	+	61088148	61088148	0,0,0	3	532,80,87	0,23222,24108	2	circRNA	NFIA	ENST00000662015.1	2,3,4	chr1:61082818-61088148|chr1:61112343-61277519	chr1	61088149	61112343	2	2_2_0	71	0.053	exon	ENSG00000162599.18,	+	SRR2422926.26118321,SRR2422926.35524989,	2
chr1:61990168-62051058	circular_RNA/4	0	+	61990167	61990167	0,0,0	4	197,92,73,93	0,27688,47809,60798	4	circRNA	PATJ	ENST00000635214.1	28,29,30,31	chr1:61927829-61990167|chr1:62051058-62079449	chr1	61990168	62051058	5	3_2_1	27	0.27	exon	ENSG00000132849.22,	+	SRR2422926.12759327,SRR2422926.38412198,SRR2422926.43850864,SRR2422926.29856869,SRR2422926.43438496,	4.5
chr1:62803719-62834852	circular_RNA/3	0	+	62803718	62803718	0,0,0	8	144,84,234,331,71,137,79,77	0,1453,12856,15286,17420,25321,30319,31057	3	circRNA	ATG4C	NM_178221	2,3,4,5,6,7,8,9	chr1:62784225-62803718|chr1:62834852-62841427	chr1	62803719	62834852	3	3_2_1	135	0.043	exon	ENSG00000125703.15,	+	SRR2422926.21731644,SRR2422926.30099699,SRR2422926.34420177,	3
chr1:62803719-62841547	circular_RNA/6	0	+	62803718	62803718	0,0,0	9	144,84,234,331,71,137,79,77,120	0,1453,12856,15286,17420,25321,30319,31057,37709	6	circRNA	ATG4C	NM_178221	2,3,4,5,6,7,8,9,10	chr1:62784225-62803718|chr1:62841547-62863991	chr1	62803719	62841547	13	9_9_1	102	0.203	exon	ENSG00000125703.15,	+	SRR2422926.2987930,SRR2422926.16574005,SRR2422926.21655709,SRR2422926.23382295,SRR2422926.24777337,SRR2422926.32425087,SRR2422926.33457970,SRR2422926.39028444,SRR2422926.39881427,SRR2422926.46029233,SRR2422926.4007996,SRR2422926.11450183,SRR2422926.16406780,	9.5
chr1:62829040-62841547	circular_RNA/5	0	+	62829039	62829039	0,0,0	4	137,79,77,120	0,4998,5736,12388	5	circRNA	ATG4C	NM_178221	7,8,9,10	chr1:62821209-62829039|chr1:62841547-62863991	chr1	62829040	62841547	7	7_5_0	113	0.11	exon	ENSG00000125703.15,	+	SRR2422926.11335241,SRR2422926.22010559,SRR2422926.27358658,SRR2422926.30304594,SRR2422926.35828765,SRR2422926.19323807,SRR2422926.30583879,	6
chr1:63478764-63508570	circular_RNA/2	0	-	63478763	63478763	0,0,0	3	70,136,43	0,11319,29764	2	circRNA	ITGB3BP	ENST00000271002.15	4,3,2	chr1:63454968-63478763|chr1:63508570-63523128	chr1	63478764	63508570	7	4_3_7	35	0.286	exon	ENSG00000142856.17,	-	SRR2422926.2175179,SRR2422926.25016126,SRR2422926.26507846,SRR2422926.27420239,SRR2422926.31643021,SRR2422926.32932399,SRR2422926.34544412,	4.5
chr1:64550594-64641969	circular_RNA/2	0	+	64550593	64550593	0,0,0	7	6.31491e+19	0,31562,52212,78761,82005,83450,91226	2	circRNA	CACHD1	ENST00000651257.2	2,3,4,5,6,7,8	chr1:64470942-64550593|chr1:64641969-64647800	chr1	64550594	64641969	3	2_3_1	37	0.14	exon	ENSG00000158966.16,	+	SRR2422926.6441193,SRR2422926.35391267,SRR2422926.44109626,	2.5
chr1:64629355-64641969	circular_RNA/5	0	+	64629354	64629354	0,0,0	4	127145217150	0,3244,4689,12465	5	circRNA	CACHD1	ENST00000651257.2	5,6,7,8	chr1:64602912-64629354|chr1:64641969-64647800	chr1	64629355	64641969	7	5_3_0	36	0.28	exon	ENSG00000158966.16,	+	SRR2422926.7247369,SRR2422926.9979145,SRR2422926.14390081,SRR2422926.19746114,SRR2422926.40512249,SRR2422926.23437487,SRR2422926.36087104,	6
chr1:65364635-65366196	circular_RNA/53	0	+	65364634	65364634	0,0,0	3	151,50,149	0,1250,1413	53	circRNA	DNAJC6	ENST00000494710.6	2,3,4	chr1:65254649-65364634|chr1:65366196-65379401	chr1	65364635	65366196	87	49_46_0	615	0.221	exon	ENSG00000116675.16,	+	SRR2422926.315501,SRR2422926.2092850,SRR2422926.2109421,SRR2422926.2531200,SRR2422926.2615421,SRR2422926.2959054,SRR2422926.3001573,SRR2422926.3574100,SRR2422926.4871709,SRR2422926.7852924,SRR2422926.8131786,SRR2422926.8601674,SRR2422926.9101232,SRR2422926.9549226,SRR2422926.10540329,SRR2422926.10785195,SRR2422926.12401598,SRR2422926.12966245,SRR2422926.14129855,SRR2422926.14342758,SRR2422926.144…	70
chr1:65913245-65918835	circular_RNA/8	0	+	65913244	65913244	0,0,0	2	112239	0,5352	8	circRNA	PDE4B	NM_001037341	2,3	chr1:65792630-65913244|chr1:65918835-66247459	chr1	65913245	65918835	24	16_18_0	23	0.676	exon	ENSG00000184588.18,	+	SRR2422926.996416,SRR2422926.1584720,SRR2422926.2610975,SRR2422926.5579872,SRR2422926.11728740,SRR2422926.13457713,SRR2422926.13808398,SRR2422926.14433265,SRR2422926.23928208,SRR2422926.24273236,SRR2422926.30299717,SRR2422926.30688729,SRR2422926.30792940,SRR2422926.37509751,SRR2422926.38801225,SRR2422926.39115543,SRR2422926.41817778,SRR2422926.42341054,SRR2422926.44133183,SRR2422926.44678480,SRR2…	16
chr1:66247460-66266087	circular_RNA/4	0	+	66247459	66247459	0,0,0	4	195,37,71,50	0,10187,10333,18578	4	circRNA	PDE4B	NM_001037341	4,5,6,7	chr1:65918835-66247459|chr1:66266087-66332507	chr1	66247460	66266087	8	7_6_2	102	0.136	exon	ENSG00000184588.18,	+	SRR2422926.7894490,SRR2422926.19812194,SRR2422926.20951867,SRR2422926.24787747,SRR2422926.27885921,SRR2422926.41657336,SRR2422926.46933157,SRR2422926.28437730,	6
chr1:66891154-66905375	circular_RNA/25	0	-	66891153	66891153	0,0,0	3	113185175	0,2075,14047	25	circRNA	DNAI4	ENST00000371026.8	4,3,2	chr1:66874937-66891153|chr1:66905375-66924661	chr1	66891154	66905375	62	34_34_1	37	0.77	exon	ENSG00000152763.17,	-	SRR2422926.950546,SRR2422926.1459142,SRR2422926.1509195,SRR2422926.2635780,SRR2422926.3973042,SRR2422926.4448625,SRR2422926.4456856,SRR2422926.4891844,SRR2422926.5268635,SRR2422926.5985547,SRR2422926.6913934,SRR2422926.8692056,SRR2422926.8756746,SRR2422926.10406214,SRR2422926.11534926,SRR2422926.11991666,SRR2422926.12739205,SRR2422926.15354452,SRR2422926.16440031,SRR2422926.17023885,SRR2422926.17…	43.5
chr1:66958059-66963160	circular_RNA/7	0	+	66958058	66958058	0,0,0	4	162,133,65,73	0,792,1620,5029	7	circRNA	MIER1	ENST00000355977.10	4,5,6,7	chr1:66940052-66958058|chr1:66963160-66970807	chr1	66958059	66963160	14	9_5_6	98	0.222	exon	ENSG00000198160.15,	+	SRR2422926.1005012,SRR2422926.5480409,SRR2422926.13880705,SRR2422926.20671569,SRR2422926.23599690,SRR2422926.25988748,SRR2422926.27877636,SRR2422926.34661880,SRR2422926.38338261,SRR2422926.3768370,SRR2422926.34973499,SRR2422926.37749214,SRR2422926.40973232,SRR2422926.46991590,	10.5
chr1:69931507-69994633	circular_RNA/2	0	+	69931506	69931506	0,0,0	4	64,75,145,73	0,48872,54735,63054	2	circRNA	LRRC7	NM_001330635	9,10,11,12	chr1:69838283-69931506|chr1:69994633-70011796	chr1	69931507	69994633	2	1_2_1	185	0.021	exon	ENSG00000033122.21,	+	SRR2422926.18547571,SRR2422926.45760101,	2
chr1:70053026-70089819	circular_RNA/7	0	+	70053025	70053025	0,0,0	3	120,222,93	0,23051,36701	7	circRNA	LRRC7	NM_001330635	23,24,25	chr1:70039793-70053025|chr1:70089819-70107751	chr1	70053026	70089819	10	8_6_3	177	0.102	exon	ENSG00000033122.21,	+	SRR2422926.7412522,SRR2422926.14209958,SRR2422926.17795309,SRR2422926.18017781,SRR2422926.33499395,SRR2422926.33793415,SRR2422926.46662402,SRR2422926.7288621,SRR2422926.10013558,SRR2422926.28143455,	8.5
chr1:70053026-70107826	circular_RNA/4	0	+	70053025	70053025	0,0,0	4	120,222,93,75	0,23051,36701,54726	4	circRNA	LRRC7	NM_001330635	23,24,25,26	chr1:70039793-70053025|chr1:70107826-70121779	chr1	70053026	70107826	10	9_4_4	152	0.116	exon	ENSG00000033122.21,	+	SRR2422926.1813836,SRR2422926.11054044,SRR2422926.18178341,SRR2422926.21569211,SRR2422926.27422310,SRR2422926.37644631,SRR2422926.41979041,SRR2422926.4499339,SRR2422926.26875772,SRR2422926.40167790,	7
chr1:70270856-70315566	circular_RNA/3	0	-	70270855	70270855	0,0,0	9	101,99,80,162,132,145,67,46,86	0,3864,5909,21532,25274,29908,35368,42889,44625	3	circRNA	ANKRD13C	ENST00000370944.9	12,11,10,9,8,7,6,5,4	chr1:70262847-70270855|chr1:70315566-70324852	chr1	70270856	70315566	8	8_7_1	86	0.157	exon	ENSG00000118454.13,	-	SRR2422926.4992377,SRR2422926.5784798,SRR2422926.8232298,SRR2422926.20602426,SRR2422926.33219939,SRR2422926.35067502,SRR2422926.40319919,SRR2422926.41095226,	5.5
chr1:70292388-70300908	circular_RNA/2	0	-	70292387	70292387	0,0,0	3	162132145	0,3742,8376	2	circRNA	ANKRD13C	ENST00000370944.9	9,8,7	chr1:70276844-70292387|chr1:70300908-70306223	chr1	70292388	70300908	2	2_2_0	131	0.03	exon	ENSG00000118454.13,	-	SRR2422926.3092167,SRR2422926.11033865,	2
chr1:70292388-70306290	circular_RNA/2	0	-	70292387	70292387	0,0,0	4	162,132,145,67	0,3742,8376,13836	2	circRNA	ANKRD13C	ENST00000370944.9	9,8,7,6	chr1:70276844-70292387|chr1:70306290-70313744	chr1	70292388	70306290	3	2_2_1	128	0.045	exon	ENSG00000118454.13,	-	SRR2422926.24482934,SRR2422926.40199641,SRR2422926.18853410,	2.5
chr1:70296130-70315566	circular_RNA/2	0	-	70296129	70296129	0,0,0	5	132,145,67,46,86	0,4634,10094,17615,19351	2	circRNA	ANKRD13C	ENST00000370944.9	8,7,6,5,4	chr1:70292549-70296129|chr1:70315566-70324852	chr1	70296130	70315566	4	3_3_2	147	0.052	exon	ENSG00000118454.13,	-	SRR2422926.3941568,SRR2422926.4934130,SRR2422926.12513887,SRR2422926.43801672,	3
chr1:70300764-70315566	circular_RNA/2	0	-	70300763	70300763	0,0,0	4	145,67,46,86	0,5460,12981,14717	2	circRNA	ANKRD13C	ENST00000370944.9	7,6,5,4	chr1:70296261-70300763|chr1:70315566-70324852	chr1	70300764	70315566	2	2_2_0	111	0.035	exon	ENSG00000118454.13,	-	SRR2422926.12013101,SRR2422926.14384040,	2
chr1:74236102-74271708	circular_RNA/3	0	+	74236101	74236101	0,0,0	4	109,86,98,111	0,13357,14570,35496	3	circRNA	FPGT-TNNI3K	ENST00000557284.7	4,5,6,7	chr1:74201410-74236101|chr1:74271708-74331449	chr1	74236102	74271708	4	3_3_1	44	0.154	exon	ENSG00000259030.8,ENSG00000116783.15,	+	SRR2422926.5093801,SRR2422926.26771687,SRR2422926.39399569,SRR2422926.29083367,	3.5
chr1:74439490-74492266	circular_RNA/2	0	+	74439489	74439489	0,0,0	4	133,110,60,170	0,23951,49699,52607	2	circRNA	FPGT-TNNI3K	ENST00000557284.7	22,23,24,25	chr1:74436526-74439489|chr1:74492266-74540233	chr1	74439490	74492266	3	3_3_0	20	0.231	exon	ENSG00000259030.8,ENSG00000116783.15,	+	SRR2422926.6308720,SRR2422926.16357026,SRR2422926.18831409,	2.5
chr1:75732644-75750546	circular_RNA/2	0	+	75732643	75732643	0,0,0	8	98,70,101,81,131,109,141,96	0,209,884,2147,7336,13162,16775,17807	2	circRNA	ACADM	NM_001127328	3,4,5,6,7,8,9,10	chr1:75728488-75732643|chr1:75750546-75761121	chr1	75732644	75750546	3	2_2_0	127	0.045	exon	ENSG00000117054.15,	+	SRR2422926.12902087,SRR2422926.15299304,SRR2422926.42777572,	2.5
chr1:75739980-75750546	circular_RNA/10	0	+	75739979	75739979	0,0,0	4	131,109,141,96	0,5826,9439,10471	10	circRNA	ACADM	NM_001127328	7,8,9,10	chr1:75734871-75739979|chr1:75750546-75761121	chr1	75739980	75750546	14	10_8_1	153	0.155	exon	ENSG00000117054.15,	+	SRR2422926.1085547,SRR2422926.2553036,SRR2422926.9175939,SRR2422926.11398685,SRR2422926.18318221,SRR2422926.19233585,SRR2422926.23454708,SRR2422926.25085686,SRR2422926.25878067,SRR2422926.26476372,SRR2422926.29416085,SRR2422926.30088595,SRR2422926.35240848,SRR2422926.406268,	12
chr1:77154449-77169395	circular_RNA/6	0	-	77154448	77154448	0,0,0	6	173,111,118,97,112,136	0,6846,7145,9397,12270,14811	6	circRNA	PIGK	ENST00000370812.8	9,8,7,6,5,4	chr1:77122359-77154448|chr1:77169395-77206639	chr1	77154449	77169395	7	6_7_0	115	0.109	exon	ENSG00000142892.15,	-	SRR2422926.11254987,SRR2422926.19026245,SRR2422926.24066578,SRR2422926.36358541,SRR2422926.39606847,SRR2422926.39658147,SRR2422926.5583477,	6.5
chr1:77286941-77297947	circular_RNA/2	0	+	77286940	77286940	0,0,0	4	187168170114	0,6852,10618,10893	2	circRNA	AK5	ENST00000354567.7	2,3,4,5	chr1:77282373-77286940|chr1:77297947-77340376	chr1	77286941	77297947	3	2_3_0	772	0.008	exon	ENSG00000154027.19,	+	SRR2422926.18136496,SRR2422926.29725673,SRR2422926.30744594,	2.5
chr1:77631850-77641655	circular_RNA/5	0	-	77631849	77631849	0,0,0	4	1556,154,63,134	0,7599,9534,9672	5	circRNA	ZZZ3	ENST00000370801.8	5,4,3,2	chr1:77584655-77631849|chr1:77641655-77682584	chr1	77631850	77641655	13	9_10_1	122	0.176	exon	ENSG00000036549.13,	-	SRR2422926.7057413,SRR2422926.14960757,SRR2422926.35019649,SRR2422926.39170770,SRR2422926.39649345,SRR2422926.40639096,SRR2422926.42766016,SRR2422926.1666424,SRR2422926.8327833,SRR2422926.13904286,SRR2422926.27763807,SRR2422926.44283040,SRR2422926.45709967,	9
chr1:77711747-77715868	circular_RNA/4	0	-	77711746	77711746	0,0,0	4	109,82,170,127	0,1453,2867,3995	4	circRNA	USP33	ENST00000370794.7	21,20,19,18	chr1:77701471-77711746|chr1:77715868-77717866	chr1	77711747	77715868	8	6_6_0	259	0.058	exon	ENSG00000077254.14,	-	SRR2422926.9300259,SRR2422926.35814340,SRR2422926.37310842,SRR2422926.44270751,SRR2422926.44760482,SRR2422926.2350431,SRR2422926.39262649,SRR2422926.44128674,	6
chr1:77717867-77725762	circular_RNA/5	0	-	77717866	77717866	0,0,0	7	181,46,34,95,173,113,141	0,729,3305,3964,4157,5464,7755	5	circRNA	USP33	ENST00000370794.7	17,16,15,14,13,12,11	chr1:77715868-77717866|chr1:77725762-77728294	chr1	77717867	77725762	5	5_5_0	252	0.038	exon	ENSG00000077254.14,	-	SRR2422926.17594162,SRR2422926.32144614,SRR2422926.36120064,SRR2422926.36269024,SRR2422926.42994981,	5
chr1:7777160-7778169	circular_RNA/7	0	+	7777159	7777159	0,0,0	2	159,52	0,958	7	circRNA	VAMP3	ENST00000054666.11	3,4	chr1:7773511-7777159|chr1:7778169-7779625	chr1	7777160	7778169	28	21_9_15	190	0.228	exon	ENSG00000049245.13,	+	SRR2422926.702090,SRR2422926.2259638,SRR2422926.2679830,SRR2422926.3242451,SRR2422926.4471042,SRR2422926.12404388,SRR2422926.12667318,SRR2422926.14057941,SRR2422926.19570599,SRR2422926.22036979,SRR2422926.23514802,SRR2422926.24034961,SRR2422926.26483015,SRR2422926.27001885,SRR2422926.28866638,SRR2422926.31131103,SRR2422926.31958327,SRR2422926.35276098,SRR2422926.35837484,SRR2422926.36816455,SRR24…	17.5
chr1:77801331-77807101	circular_RNA/3	0	+	77801330	77801330	0,0,0	3	178137127	0,1939,5644	3	circRNA	MIGA1	ENST00000443751.3	3,4,5	chr1:77783351-77801330|chr1:77807101-77813733	chr1	77801331	77807101	4	3_3_0	236	0.033	exon	ENSG00000180488.16,	+	SRR2422926.3038426,SRR2422926.22003144,SRR2422926.18330022,SRR2422926.25442313,	3.5
chr1:77801331-77815231	circular_RNA/11	0	+	77801330	77801330	0,0,0	5	178137127134124	0,1939,5644,12403,13777	11	circRNA	MIGA1	ENST00000443751.3	3,4,5,6,7	chr1:77783351-77801330|chr1:77815231-77843306	chr1	77801331	77815231	20	15_14_0	156	0.204	exon	ENSG00000180488.16,	+	SRR2422926.1271452,SRR2422926.3065878,SRR2422926.6583492,SRR2422926.9149569,SRR2422926.12740580,SRR2422926.16103330,SRR2422926.27336324,SRR2422926.28528769,SRR2422926.30462497,SRR2422926.32506794,SRR2422926.34915097,SRR2422926.39945213,SRR2422926.42962903,SRR2422926.44816489,SRR2422926.6654894,SRR2422926.7102021,SRR2422926.9751622,SRR2422926.15551391,SRR2422926.22239059,SRR2422926.30437335,	15.5
chr1:77801331-77843407	circular_RNA/3	0	+	77801330	77801330	0,0,0	6	1.78137e+17	0,1939,5644,12403,13777,41976	3	circRNA	MIGA1	ENST00000443751.3	3,4,5,6,7,8	chr1:77783351-77801330|chr1:77843407-77858937	chr1	77801331	77843407	6	4_5_0	197	0.057	exon	ENSG00000180488.16,	+	SRR2422926.2274000,SRR2422926.25780832,SRR2422926.38674269,SRR2422926.40180124,SRR2422926.41122086,SRR2422926.33334719,	4.5
chr1:77801331-77866391	circular_RNA/2	0	+	77801330	77801330	0,0,0	12	178,137,127,134,124,101,119,73,87,99,135,54	0,1939,5644,12403,13777,41976,57607,57983,58709,59893,62563,65007	2	circRNA	MIGA1	ENST00000443751.3	3,4,5,6,7,8,9,10,11,12,13,14	chr1:77783351-77801330|chr1:77866391-77873000	chr1	77801331	77866391	2	2_2_0	192	0.02	exon	ENSG00000180488.16,	+	SRR2422926.6850143,SRR2422926.12827874,	2
chr1:77858938-77861322	circular_RNA/2	0	+	77858937	77858937	0,0,0	4	119,73,87,99	0,376,1102,2286	2	circRNA	MIGA1	ENST00000443751.3	9,10,11,12	chr1:77843407-77858937|chr1:77861322-77863893	chr1	77858938	77861322	3	3_2_1	183	0.032	exon	ENSG00000180488.16,	+	SRR2422926.3575956,SRR2422926.16907493,SRR2422926.21808652,	2.5
chr1:805799-810170	circular_RNA/10	0	-	805798	805798	0,0,0	3	93,50,104	0,2775,4268	10	circRNA	ENSG00000230092	ENST00000447500.4	4,3,2	chr1:801163-805798|chr1:810170-817372	chr1	805799	810170	19	3_12_1	25	0.603	exon	ENSG00000290784.1,	-	SRR2422926.6072529,SRR2422926.8144077,SRR2422926.26462126,SRR2422926.28966373,SRR2422926.2699692,SRR2422926.3625643,SRR2422926.11677195,SRR2422926.11749350,SRR2422926.15819644,SRR2422926.18891100,SRR2422926.21301176,SRR2422926.23637712,SRR2422926.25510538,SRR2422926.25932910,SRR2422926.26216535,SRR2422926.29963877,SRR2422926.34387274,SRR2422926.40103572,SRR2422926.43871090,	14.5
chr1:83890321-83911363	circular_RNA/3	0	-	83890320	83890320	0,0,0	5	161,81,135,206,199	0,13758,16008,17135,20844	3	circRNA	TTLL7	ENST00000260505.13	19,18,17,16,15	chr1:83883136-83890320|chr1:83911363-83917603	chr1	83890321	83911363	4	4_4_0	459	0.017	exon	ENSG00000137941.17,	-	SRR2422926.18875849,SRR2422926.22117892,SRR2422926.37203170,SRR2422926.39269116,	3.5
chr1:83890321-83942679	circular_RNA/2	0	-	83890320	83890320	0,0,0	13	161,81,135,206,199,87,136,74,148,95,159,165,217	0,13758,16008,17135,20844,27283,29378,30766,30926,38815,43287,47531,52142	2	circRNA	TTLL7	ENST00000260505.13	19,18,17,16,15,14,13,12,11,10,9,8,7	chr1:83883136-83890320|chr1:83942679-83947123	chr1	83890321	83942679	2	2_2_0	324	0.012	exon	ENSG00000137941.17,	-	SRR2422926.14318617,SRR2422926.45621016,	2
chr1:83904079-83947282	circular_RNA/3	0	-	83904078	83904078	0,0,0	13	81,135,206,199,87,136,74,148,95,159,165,217,159	0,2250,3377,7086,13525,15620,17008,17168,25057,29529,33773,38384,43045	3	circRNA	TTLL7	ENST00000260505.13	18,17,16,15,14,13,12,11,10,9,8,7,6	chr1:83890481-83904078|chr1:83947282-83948627	chr1	83904079	83947282	7	4_5_2	369	0.037	exon	ENSG00000137941.17,	-	SRR2422926.299675,SRR2422926.3545904,SRR2422926.4320590,SRR2422926.4691037,SRR2422926.10174411,SRR2422926.40288773,SRR2422926.15161349,	5
chr1:83911165-83947282	circular_RNA/9	0	-	83911164	83911164	0,0,0	10	199,87,136,74,148,95,159,165,217,159	0,6439,8534,9922,10082,17971,22443,26687,31298,35959	9	circRNA	TTLL7	ENST00000260505.13	15,14,13,12,11,10,9,8,7,6	chr1:83907661-83911164|chr1:83947282-83948627	chr1	83911165	83947282	24	14_7_1	380	0.112	exon	ENSG00000137941.17,	-	SRR2422926.5894104,SRR2422926.8244019,SRR2422926.19821267,SRR2422926.24792213,SRR2422926.25648629,SRR2422926.30650393,SRR2422926.32538080,SRR2422926.2364344,SRR2422926.2386133,SRR2422926.4662800,SRR2422926.7553318,SRR2422926.10097807,SRR2422926.11636275,SRR2422926.11942078,SRR2422926.19964095,SRR2422926.21415852,SRR2422926.21530275,SRR2422926.25957447,SRR2422926.31945329,SRR2422926.32868614,SRR24…	16.5
chr1:83929136-83956915	circular_RNA/2	0	-	83929135	83929135	0,0,0	10	95,159,165,217,159,68,122,132,201,25	0,4472,8716,13327,17988,19492,20729,22709,23051,27755	2	circRNA	TTLL7	NM_001350214	11,10,9,8,7,6,5,4,3,2	chr1:83921394-83929135|chr1:83956915-83998930	chr1	83929136	83956915	2	2_0_2	329	0.012	intron	ENSG00000137941.17,	-	SRR2422926.34366109,SRR2422926.46382398,	2
chr1:84179177-84185182	circular_RNA/4	0	+	84179176	84179176	0,0,0	4	62,129,99,83	0,3023,4860,5923	4	circRNA	PRKACB	NM_002731	2,3,4,5	chr1:84078371-84179176|chr1:84185182-84196615	chr1	84179177	84185182	9	1_6_6	1049	0.017	exon	ENSG00000142875.20,	+	SRR2422926.10792135,SRR2422926.21193490,SRR2422926.25617024,SRR2422926.27835541,SRR2422926.34586220,SRR2422926.40925403,SRR2422926.42927054,SRR2422926.43193768,SRR2422926.26915487,	6.5
chr1:84179177-84197824	circular_RNA/6	0	+	84179176	84179176	0,0,0	6	62,129,99,83,127,96	0,3023,4860,5923,17439,18552	6	circRNA	PRKACB	NM_002731	2,3,4,5,6,7	chr1:84078371-84179176|chr1:84197824-84202682	chr1	84179177	84197824	12	3_9_6	1080	0.022	exon	ENSG00000142875.20,	+	SRR2422926.210922,SRR2422926.5195532,SRR2422926.7086151,SRR2422926.7803668,SRR2422926.11667889,SRR2422926.15408027,SRR2422926.22503492,SRR2422926.22605856,SRR2422926.22637399,SRR2422926.28864857,SRR2422926.30974567,SRR2422926.45865982,	9
chr1:84179177-84214317	circular_RNA/12	0	+	84179176	84179176	0,0,0	8	62,129,99,83,127,96,123,165	0,3023,4860,5923,17439,18552,23506,34976	12	circRNA	PRKACB	NM_002731	2,3,4,5,6,7,8,9	chr1:84078371-84179176|chr1:84214317-84235179	chr1	84179177	84214317	30	7_20_12	1066	0.053	exon	ENSG00000142875.20,	+	SRR2422926.1724969,SRR2422926.1891585,SRR2422926.3224107,SRR2422926.3924394,SRR2422926.4041646,SRR2422926.7798205,SRR2422926.7815283,SRR2422926.10049991,SRR2422926.14215933,SRR2422926.15021377,SRR2422926.17179375,SRR2422926.17572415,SRR2422926.17881391,SRR2422926.20225286,SRR2422926.20324885,SRR2422926.21869795,SRR2422926.27748735,SRR2422926.27878903,SRR2422926.29946619,SRR2422926.32540794,SRR242…	21
chr1:84655832-84671308	circular_RNA/11	0	-	84655831	84655831	0,0,0	10	174,137,151,178,76,136,111,213,170,132	0,516,2486,6366,6623,8585,10290,13849,14814,15345	11	circRNA	SSX2IP	ENST00000342203.8	11,10,9,8,7,6,5,4,3,2	chr1:84651997-84655831|chr1:84671308-84690370	chr1	84655832	84671308	25	17_19_2	161	0.237	exon	ENSG00000117155.17,	-	SRR2422926.1273749,SRR2422926.4679567,SRR2422926.5321957,SRR2422926.7634956,SRR2422926.8093337,SRR2422926.10188388,SRR2422926.10748113,SRR2422926.12542488,SRR2422926.15674768,SRR2422926.16617485,SRR2422926.20196072,SRR2422926.20344639,SRR2422926.23716377,SRR2422926.24809327,SRR2422926.25569503,SRR2422926.25800221,SRR2422926.27628961,SRR2422926.27766080,SRR2422926.29908316,SRR2422926.33730206,SRR2…	18
chr1:8465925-8557523	circular_RNA/4	0	-	8465924	8465924	0,0,0	7	99,100,125,49,105,97,106	0,29138,31480,42702,75289,90550,91493	4	circRNA	RERE	ENST00000337907.7	12,11,10,9,8,7,6	chr1:8422807-8465924|chr1:8557523-8614560	chr1	8465925	8557523	9	6_6_2	131	0.121	exon	ENSG00000142599.20,	-	SRR2422926.31303014,SRR2422926.40982971,SRR2422926.41327859,SRR2422926.44342809,SRR2422926.46880069,SRR2422926.11150906,SRR2422926.12691704,SRR2422926.25625002,SRR2422926.33568023,	6.5
chr1:8465925-8614686	circular_RNA/5	0	-	8465924	8465924	0,0,0	8	99,100,125,49,105,97,106,126	0,29138,31480,42702,75289,90550,91493,148636	5	circRNA	RERE	ENST00000337907.7	12,11,10,9,8,7,6,5	chr1:8422807-8465924|chr1:8614686-8624309	chr1	8465925	8614686	9	7_8_1	66	0.214	exon	ENSG00000142599.20,	-	SRR2422926.9836802,SRR2422926.21889076,SRR2422926.23293696,SRR2422926.33827277,SRR2422926.36653315,SRR2422926.37158455,SRR2422926.45645554,SRR2422926.11891613,SRR2422926.12579537,	7
chr1:8495063-8541318	circular_RNA/5	0	-	8495062	8495062	0,0,0	4	100,125,49,105	0,2342,13564,46151	5	circRNA	RERE	ENST00000337907.7	11,10,9,8	chr1:8466023-8495062|chr1:8541318-8556474	chr1	8495063	8541318	6	4_4_0	422	0.028	exon	ENSG00000142599.20,	-	SRR2422926.5486320,SRR2422926.6662561,SRR2422926.12769219,SRR2422926.29602326,SRR2422926.30502131,SRR2422926.13155520,	5.5
chr1:8495063-8557523	circular_RNA/17	0	-	8495062	8495062	0,0,0	6	100,125,49,105,97,106	0,2342,13564,46151,61412,62355	17	circRNA	RERE	ENST00000337907.7	11,10,9,8,7,6	chr1:8466023-8495062|chr1:8557523-8614560	chr1	8495063	8557523	37	21_23_7	183	0.288	exon	ENSG00000142599.20,	-	SRR2422926.2167532,SRR2422926.4791081,SRR2422926.5123050,SRR2422926.8196619,SRR2422926.8714232,SRR2422926.11897920,SRR2422926.12222485,SRR2422926.14884117,SRR2422926.15085112,SRR2422926.17315000,SRR2422926.17326664,SRR2422926.18315781,SRR2422926.24406892,SRR2422926.24588018,SRR2422926.28302288,SRR2422926.28373528,SRR2422926.28697644,SRR2422926.30732537,SRR2422926.31419425,SRR2422926.32412157,SRR2…	27
chr1:8495063-8614686	circular_RNA/20	0	-	8495062	8495062	0,0,0	7	100,125,49,105,97,106,126	0,2342,13564,46151,61412,62355,119498	20	circRNA	RERE	ENST00000337907.7	11,10,9,8,7,6,5	chr1:8466023-8495062|chr1:8614686-8624309	chr1	8495063	8614686	42	25_25_4	118	0.416	exon	ENSG00000142599.20,	-	SRR2422926.5160590,SRR2422926.6220451,SRR2422926.8622797,SRR2422926.11011823,SRR2422926.13007767,SRR2422926.14707146,SRR2422926.17164194,SRR2422926.18358285,SRR2422926.19155448,SRR2422926.19201016,SRR2422926.19730205,SRR2422926.24250414,SRR2422926.25085219,SRR2422926.25627773,SRR2422926.27243627,SRR2422926.27703310,SRR2422926.29724062,SRR2422926.30499634,SRR2422926.34185729,SRR2422926.37406555,SR…	31
chr1:8508627-8557523	circular_RNA/12	0	-	8508626	8508626	0,0,0	4	49,105,97,106	0,32587,47848,48791	12	circRNA	RERE	ENST00000337907.7	9,8,7,6	chr1:8497529-8508626|chr1:8557523-8614560	chr1	8508627	8557523	19	6_15_9	268	0.124	exon	ENSG00000142599.20,	-	SRR2422926.7662265,SRR2422926.8108831,SRR2422926.10590876,SRR2422926.11120222,SRR2422926.12050768,SRR2422926.14339742,SRR2422926.17356350,SRR2422926.17663080,SRR2422926.18884293,SRR2422926.24720757,SRR2422926.26346900,SRR2422926.26820155,SRR2422926.27258931,SRR2422926.30030323,SRR2422926.39998520,SRR2422926.42519787,SRR2422926.44977466,SRR2422926.1114824,SRR2422926.19492184,	15.5
chr1:8541214-8557523	circular_RNA/75	0	-	8541213	8541213	0,0,0	3	105,97,106	0,15261,16204	75	circRNA	RERE	ENST00000337907.7	8,7,6	chr1:8508675-8541213|chr1:8557523-8614560	chr1	8541214	8557523	119	47_45_14	230	0.509	exon	ENSG00000142599.20,	-	SRR2422926.46304,SRR2422926.281889,SRR2422926.625368,SRR2422926.1228139,SRR2422926.1255823,SRR2422926.1612076,SRR2422926.2151103,SRR2422926.3405359,SRR2422926.3935288,SRR2422926.5061423,SRR2422926.5213771,SRR2422926.5336321,SRR2422926.7781498,SRR2422926.9282660,SRR2422926.9625569,SRR2422926.10834812,SRR2422926.11103301,SRR2422926.11286902,SRR2422926.11313231,SRR2422926.11410922,SRR2422926.1204775…	97
chr1:8541214-8614686	circular_RNA/15	0	-	8541213	8541213	0,0,0	4	105,97,106,126	0,15261,16204,73347	15	circRNA	RERE	ENST00000337907.7	8,7,6,5	chr1:8508675-8541213|chr1:8614686-8624309	chr1	8541214	8614686	53	31_35_9	168	0.387	exon	ENSG00000142599.20,	-	SRR2422926.1128786,SRR2422926.4558046,SRR2422926.4813001,SRR2422926.9216672,SRR2422926.9222019,SRR2422926.10220635,SRR2422926.10546872,SRR2422926.11882449,SRR2422926.12032770,SRR2422926.12203673,SRR2422926.12660751,SRR2422926.15991201,SRR2422926.16379964,SRR2422926.16382378,SRR2422926.17322308,SRR2422926.19054182,SRR2422926.20437212,SRR2422926.22231744,SRR2422926.22562520,SRR2422926.26733895,SRR2…	34
chr1:8655973-8656441	circular_RNA/6	0	-	8655972	8655972	0,0,0	1	469	0	6	circRNA	RERE	ENST00000337907.7	3	chr1:8624380-8655972|chr1:8656441-8792403	chr1	8655973	8656441	9	6_7_1	37	0.327	exon	ENSG00000142599.20,	-	SRR2422926.10494156,SRR2422926.11185074,SRR2422926.11587484,SRR2422926.14592783,SRR2422926.18454552,SRR2422926.38854061,SRR2422926.6722519,SRR2422926.22466703,SRR2422926.28348805,	7.5
chr1:86715724-86724405	circular_RNA/2	0	+	86715723	86715723	0,0,0	4	142,129,134,93	0,3783,6816,8589	2	circRNA	SH3GLB1	ENST00000616170.4	2,3,4,5	chr1:86704971-86715723|chr1:86724405-86728402	chr1	86715724	86724405	3	2_0_2	84	0.067	exon	ENSG00000097033.15,	+	SRR2422926.35425322,SRR2422926.16662027,SRR2422926.28589792,	2.5
chr1:86715724-86735179	circular_RNA/3	0	+	86715723	86715723	0,0,0	7	142,129,134,93,87,90,101	0,3783,6816,8589,12679,18878,19355	3	circRNA	SH3GLB1	ENST00000616170.4	2,3,4,5,6,7,8	chr1:86704971-86715723|chr1:86735179-86742207	chr1	86715724	86735179	4	2_2_1	91	0.081	exon	ENSG00000097033.15,	+	SRR2422926.27373236,SRR2422926.29684003,SRR2422926.47057550,SRR2422926.7953599,	3.5
chr1:86715724-86742436	circular_RNA/2	0	+	86715723	86715723	0,0,0	8	142,129,134,93,87,90,101,229	0,3783,6816,8589,12679,18878,19355,26484	2	circRNA	SH3GLB1	ENST00000616170.4	2,3,4,5,6,7,8,9	chr1:86704971-86715723|chr1:86742436-86743127	chr1	86715724	86742436	2	2_2_0	89	0.043	exon	ENSG00000097033.15,	+	SRR2422926.26528371,SRR2422926.29330545,	2
chr1:88740988-88741288	circular_RNA/2	0	+	88740987	88740987	0,0,0	1	301	0	2	circRNA	PKN2	NM_001320707	2	chr1:88684628-88740987|chr1:88741288-88760221	chr1	88740988	88741288	3	3_2_0	78	0.071	exon	ENSG00000065243.20,	+	SRR2422926.14725430,SRR2422926.38997951,SRR2422926.18632330,	2.5
chr1:88740988-88760376	circular_RNA/3	0	+	88740987	88740987	0,0,0	2	301155	0,19234	3	circRNA	PKN2	NM_001320707	2,3	chr1:88684628-88740987|chr1:88760376-88770351	chr1	88740988	88760376	3	2_2_0	69	0.08	exon	ENSG00000065243.20,	+	SRR2422926.17694838,SRR2422926.23455376,SRR2422926.26531957,	3
chr1:88740988-88786213	circular_RNA/3	0	+	88740987	88740987	0,0,0	7	3.01155e+20	0,19234,29364,30433,30675,43651,45116	3	circRNA	PKN2	NM_001320707	2,3,4,5,6,7,8	chr1:88684628-88740987|chr1:88786213-88804845	chr1	88740988	88786213	4	4_3_0	65	0.11	exon	ENSG00000065243.20,	+	SRR2422926.11367641,SRR2422926.15782342,SRR2422926.30937350,SRR2422926.3083544,	3.5
chr1:88770352-88771879	circular_RNA/2	0	+	88770351	88770351	0,0,0	3	118146217	0,1069,1311	2	circRNA	PKN2	NM_001320707	4,5,6	chr1:88760376-88770351|chr1:88771879-88784638	chr1	88770352	88771879	7	6_6_0	85	0.141	exon	ENSG00000065243.20,	+	SRR2422926.5674411,SRR2422926.6050961,SRR2422926.20646676,SRR2422926.31080911,SRR2422926.32952568,SRR2422926.35706324,SRR2422926.43176504,	4.5
chr1:88770352-88786213	circular_RNA/5	0	+	88770351	88770351	0,0,0	5	118146217186110	0,1069,1311,14287,15752	5	circRNA	PKN2	NM_001320707	4,5,6,7,8	chr1:88760376-88770351|chr1:88786213-88804845	chr1	88770352	88786213	11	7_6_2	91	0.195	exon	ENSG00000065243.20,	+	SRR2422926.2599060,SRR2422926.6168727,SRR2422926.8174282,SRR2422926.8419680,SRR2422926.10765822,SRR2422926.13143770,SRR2422926.17230445,SRR2422926.5444860,SRR2422926.17346992,SRR2422926.33370733,SRR2422926.35326352,	8
chr1:88936099-88969467	circular_RNA/2	0	-	88936098	88936098	0,0,0	12	147,87,74,187,90,77,121,126,87,150,145,59	0,6906,7251,12992,16964,19050,25068,25282,25960,28730,32571,33310	2	circRNA	KYAT3	NR_146183	14,13,12,11,10,9,8,7,6,5,4,3	chr1:88921238-88936098|chr1:88969467-88988251	chr1	88936099	88969467	2	2_2_0	92	0.042	exon	ENSG00000137944.18,	-	SRR2422926.45727568,SRR2422926.45796921,	2
chr1:92177811-92182595	circular_RNA/4	0	+	92177810	92177810	0,0,0	3	881402331	0,501,2454	4	circRNA	BTBD8	ENST00000635934.1	14,15,16	chr1:92177546-92177810|chr1:92182595-92183863	chr1	92177811	92182595	5	4_5_0	359	0.027	exon	ENSG00000189195.15,	+	SRR2422926.392172,SRR2422926.828394,SRR2422926.18533611,SRR2422926.31407260,SRR2422926.37813785,	4.5
chr1:92301476-92345914	circular_RNA/2	0	+	92301475	92301475	0,0,0	9	115,99,66,89,36,931,83,81,69	0,2501,2808,5712,19123,21969,31915,34871,44370	2	circRNA	RPAP2	ENST00000610020.2	3,4,5,6,7,8,9,10,11	chr1:92300239-92301475|chr1:92345914-92380723	chr1	92301476	92345914	2	2_1_1	59	0.063	exon	ENSG00000122484.9,	+	SRR2422926.18487682,SRR2422926.35111802,	2
chr1:92320599-92345914	circular_RNA/3	0	+	92320598	92320598	0,0,0	5	36,931,83,81,69	0,2846,12792,15748,25247	3	circRNA	RPAP2	ENST00000610020.2	7,8,9,10,11	chr1:92307276-92320598|chr1:92345914-92380723	chr1	92320599	92345914	8	1_5_5	69	0.188	exon	ENSG00000122484.9,	+	SRR2422926.9383917,SRR2422926.14819488,SRR2422926.22528930,SRR2422926.23012881,SRR2422926.23721834,SRR2422926.34786332,SRR2422926.39036086,SRR2422926.19859004,	5.5
chr1:92333391-92345914	circular_RNA/9	0	+	92333390	92333390	0,0,0	3	83,81,69	0,2956,12455	9	circRNA	RPAP2	ENST00000610020.2	9,10,11	chr1:92324375-92333390|chr1:92345914-92380723	chr1	92333391	92345914	20	9_8_10	96	0.294	exon	ENSG00000122484.9,	+	SRR2422926.1570029,SRR2422926.2438439,SRR2422926.4198866,SRR2422926.9006364,SRR2422926.10103304,SRR2422926.18205400,SRR2422926.18458721,SRR2422926.20820704,SRR2422926.21412072,SRR2422926.22812090,SRR2422926.22839472,SRR2422926.23595516,SRR2422926.25221651,SRR2422926.26088487,SRR2422926.36107096,SRR2422926.42529494,SRR2422926.13766748,SRR2422926.16484085,SRR2422926.31968553,SRR2422926.41874869,	14.5
chr1:92333391-92380873	circular_RNA/14	0	+	92333390	92333390	0,0,0	4	83,81,69,150	0,2956,12455,47333	14	circRNA	RPAP2	ENST00000610020.2	9,10,11,12	chr1:92324375-92333390|chr1:92380873-92387010	chr1	92333391	92380873	23	15_19_4	89	0.341	exon	ENSG00000122484.9,	+	SRR2422926.4380662,SRR2422926.4683478,SRR2422926.12924181,SRR2422926.14244435,SRR2422926.15139995,SRR2422926.15721206,SRR2422926.16130380,SRR2422926.16244930,SRR2422926.17073917,SRR2422926.21763786,SRR2422926.22680532,SRR2422926.23522931,SRR2422926.25193924,SRR2422926.31070603,SRR2422926.37515501,SRR2422926.38381409,SRR2422926.39050009,SRR2422926.42485714,SRR2422926.43050361,SRR2422926.44752419,S…	18.5
chr1:92563642-92607727	circular_RNA/6	0	-	92563641	92563641	0,0,0	3	96,96,147	0,41665,43939	6	circRNA	EVI5	ENST00000684568.2	19,18,17	chr1:92513970-92563641|chr1:92607727-92624175	chr1	92563642	92607727	7	6_6_0	133	0.095	exon	ENSG00000067208.17,	-	SRR2422926.4208943,SRR2422926.5777660,SRR2422926.19399078,SRR2422926.22691758,SRR2422926.27150894,SRR2422926.29282922,SRR2422926.43011149,	6.5
chr1:92563642-92636336	circular_RNA/3	0	-	92563641	92563641	0,0,0	6	96,96,147,159,141,135	0,41665,43939,60534,62152,72560	3	circRNA	EVI5	ENST00000684568.2	19,18,17,16,15,14	chr1:92513970-92563641|chr1:92636336-92662718	chr1	92563642	92636336	4	4_4_0	99	0.075	exon	ENSG00000067208.17,	-	SRR2422926.5238891,SRR2422926.19723145,SRR2422926.36533934,SRR2422926.44664680,	3.5
chr1:92563642-92704744	circular_RNA/3	0	-	92563641	92563641	0,0,0	17	96,96,147,159,141,135,147,33,54,61,98,90,144,126,75,225,190	0,41665,43939,60534,62152,72560,99077,99778,102297,113516,130160,130657,131668,134218,138499,139753,140913	3	circRNA	EVI5	ENST00000684568.2	19,18,17,16,15,14,13,12,11,10,9,8,7,6,5,4,3	chr1:92513970-92563641|chr1:92704744-92736397	chr1	92563642	92704744	3	3_3_0	76	0.073	exon	ENSG00000067208.17,	-	SRR2422926.5711947,SRR2422926.13956720,SRR2422926.27052031,	3
chr1:92605307-92636336	circular_RNA/4	0	-	92605306	92605306	0,0,0	5	96147159141135	0,2274,18869,20487,30895	4	circRNA	EVI5	ENST00000684568.2	18,17,16,15,14	chr1:92563737-92605306|chr1:92636336-92662718	chr1	92605307	92636336	10	5_6_2	125	0.138	exon	ENSG00000067208.17,	-	SRR2422926.9256548,SRR2422926.10335508,SRR2422926.17006690,SRR2422926.20145904,SRR2422926.20299172,SRR2422926.32986048,SRR2422926.39967504,SRR2422926.40906610,SRR2422926.16636759,SRR2422926.46805685,	7
chr1:92662719-92704744	circular_RNA/2	0	-	92662718	92662718	0,0,0	11	147,33,54,61,98,90,144,126,75,225,190	0,701,3220,14439,31083,31580,32591,35141,39422,40676,41836	2	circRNA	EVI5	ENST00000684568.2	13,12,11,10,9,8,7,6,5,4,3	chr1:92636336-92662718|chr1:92704744-92736397	chr1	92662719	92704744	5	3_4_1	98	0.093	exon	ENSG00000067208.17,	-	SRR2422926.5192878,SRR2422926.11397207,SRR2422926.28411772,SRR2422926.1999982,SRR2422926.18176813,	3.5
chr1:93876268-93877862	circular_RNA/3	0	-	93876267	93876267	0,0,0	1	1595	0	3	circRNA	DNTTIP2	ENST00000436063.7	2	chr1:93875783-93876267|chr1:93877862-93879076	chr1	93876268	93877862	5	3_4_0	91	0.099	exon	ENSG00000067334.14,	-	SRR2422926.2994879,SRR2422926.37991888,SRR2422926.39596479,SRR2422926.43790929,SRR2422926.25000242,	4
chr1:94458607-94480606	circular_RNA/2	0	+	94458606	94458606	0,0,0	8	37,99,89,70,98,124,57,143	0,6168,9312,15159,16536,17007,19652,21857	2	circRNA	ABCD3	ENST00000370214.9	2,3,4,5,6,7,8,9	chr1:94418588-94458606|chr1:94480606-94483169	chr1	94458607	94480606	5	1_5_4	92	0.098	exon	ENSG00000117528.14,	+	SRR2422926.3245319,SRR2422926.6701944,SRR2422926.6966723,SRR2422926.22079881,SRR2422926.32374388,	3.5
chr1:94487542-94506642	circular_RNA/3	0	+	94487541	94487541	0,0,0	11	70,98,92,92,73,64,78,66,90,120,105	0,152,350,2183,2361,3642,11060,11241,11403,11953,18996	3	circRNA	ABCD3	ENST00000370214.9	11,12,13,14,15,16,17,18,19,20,21	chr1:94483239-94487541|chr1:94506642-94515145	chr1	94487542	94506642	4	2_3_2	98	0.075	exon	ENSG00000117528.14,	+	SRR2422926.21295822,SRR2422926.25483469,SRR2422926.45700966,SRR2422926.28748770,	3.5
chr1:94498602-94499614	circular_RNA/2	0	+	94498601	94498601	0,0,0	4	78,66,90,120	0,181,343,893	2	circRNA	ABCD3	ENST00000370214.9	17,18,19,20	chr1:94491247-94498601|chr1:94499614-94506537	chr1	94498602	94499614	4	3_4_0	93	0.079	exon	ENSG00000117528.14,	+	SRR2422926.956779,SRR2422926.26089504,SRR2422926.26247399,SRR2422926.26663224,	3
chr1:95143891-95151419	circular_RNA/2	0	+	95143890	95143890	0,0,0	4	166,90,59,95	0,4811,6317,7434	2	circRNA	TLCD4	NM_001199679	2,3,4,5	chr1:95092881-95143890|chr1:95151419-95173815	chr1	95143891	95151419	11	6_5_5	74	0.229	exon	ENSG00000152078.10,ENSG00000271092.5,	+	SRR2422926.402087,SRR2422926.18091998,SRR2422926.21080835,SRR2422926.31780121,SRR2422926.37240714,SRR2422926.44821283,SRR2422926.25867589,SRR2422926.27671044,SRR2422926.31885720,SRR2422926.37584157,SRR2422926.41245154,	6.5
chr1:95143891-95173889	circular_RNA/3	0	+	95143890	95143890	0,0,0	5	166,90,59,95,74	0,4811,6317,7434,29925	3	circRNA	TLCD4	NM_001199679	2,3,4,5,6	chr1:95092881-95143890|chr1:95173889-95191549	chr1	95143891	95173889	5	4_2_2	72	0.122	exon	ENSG00000152078.10,ENSG00000271092.5,	+	SRR2422926.12459307,SRR2422926.35911282,SRR2422926.36624561,SRR2422926.17947800,SRR2422926.34838469,	4
chr1:96751425-96785254	circular_RNA/2	0	+	96751424	96751424	0,0,0	6	7.61731e+16	0,18278,19283,26160,26411,33634	2	circRNA	PTBP2	NM_001300988	3,4,5,6,7,8	chr1:96723594-96751424|chr1:96785254-96804784	chr1	96751425	96785254	2	1_2_1	200	0.02	exon	ENSG00000117569.20,	+	SRR2422926.29808939,SRR2422926.30866386,	2
chr1:97679095-97721671	circular_RNA/5	0	-	97679094	97679094	0,0,0	4	88,82,197,162	0,12622,20256,42415	5	circRNA	DPYD	ENST00000370192.8	8,7,6,5	chr1:97595166-97679094|chr1:97721671-97740391	chr1	97679095	97721671	6	2_5_4	145	0.076	exon	ENSG00000188641.14,	-	SRR2422926.1479799,SRR2422926.6908242,SRR2422926.12398274,SRR2422926.36361690,SRR2422926.42211390,SRR2422926.40264793,	5.5
chr1:9871187-9877989	circular_RNA/4	0	-	9871186	9871186	0,0,0	3	91,120,85	0,782,6718	4	circRNA	CTNNBIP1	ENST00000377263.6	5,4,3	chr1:9850776-9871186|chr1:9877989-9883704	chr1	9871187	9877989	6	2_4_4	38	0.24	exon	ENSG00000178585.15,	-	SRR2422926.4002210,SRR2422926.18214343,SRR2422926.18987779,SRR2422926.25547670,SRR2422926.35893658,SRR2422926.46641606,	5
chr1:99287965-99301897	circular_RNA/2	0	+	99287964	99287964	0,0,0	5	186,130,196,58,174	0,8773,11070,12944,13759	2	circRNA	PLPPR4	NM_014839	2,3,4,5,6	chr1:99264671-99287964|chr1:99301897-99305684	chr1	99287965	99301897	2	2_2_0	140	0.028	exon	ENSG00000117600.14,	+	SRR2422926.2295231,SRR2422926.32205301,	2
chr1:9931891-9934860	circular_RNA/6	0	-	9931890	9931890	0,0,0	3	82,96,99	0,912,2871	6	circRNA	LZIC	ENST00000488540.5	4,3,2	chr1:9922358-9931890|chr1:9934860-9935491	chr1	9931891	9934860	7	3_6_5	106	0.117	exon	ENSG00000162441.12,	-	SRR2422926.2885109,SRR2422926.17509628,SRR2422926.18909306,SRR2422926.19758142,SRR2422926.33260000,SRR2422926.40327719,SRR2422926.41313802,	6.5
chr10:100918384-100926019	circular_RNA/2	0	+	100918383	100918383	0,0,0	3	58,998,71	0,5591,7565	2	circRNA	SLF2	NM_001136123	4,5,6	chr10:100917300-100918383|chr10:100926019-100929316	chr10	100918384	100926019	2	1_2_1	110	0.035	exon	ENSG00000119906.13,	+	SRR2422926.36109272,SRR2422926.39513233,	2
chr10:100937402-100950753	circular_RNA/2	0	+	100937401	100937401	0,0,0	8	76,142,103,177,98,88,132,78	0,1193,6624,7928,9637,10358,12674,13274	2	circRNA	SLF2	NM_001136123	10,11,12,13,14,15,16,17	chr10:100931078-100937401|chr10:100950753-100956450	chr10	100937402	100950753	4	1_1_2	80	0.091	exon	ENSG00000119906.13,	+	SRR2422926.10086733,SRR2422926.15678356,SRR2422926.7628422,SRR2422926.30079714,	3
chr10:101667886-101676436	circular_RNA/7	0	-	101667885	101667885	0,0,0	4	95,133,186,96	0,5029,5602,8455	7	circRNA	FBXW4	NM_001323541	5,4,3,2	chr10:101624810-101667885|chr10:101676436-101695239	chr10	101667886	101676436	16	14_12_3	69	0.317	exon	ENSG00000107829.15,	-	SRR2422926.4790957,SRR2422926.9179536,SRR2422926.11858665,SRR2422926.14993552,SRR2422926.20849206,SRR2422926.23535076,SRR2422926.28267532,SRR2422926.31190256,SRR2422926.33451933,SRR2422926.36739376,SRR2422926.39654728,SRR2422926.40735649,SRR2422926.44830043,SRR2422926.46112399,SRR2422926.5273195,SRR2422926.8263822,	11.5
chr10:101672915-101676436	circular_RNA/2	0	-	101672914	101672914	0,0,0	3	133,186,96	0,573,3426	2	circRNA	FBXW4	NM_001323541	4,3,2	chr10:101667980-101672914|chr10:101676436-101695239	chr10	101672915	101676436	5	4_3_1	66	0.132	exon	ENSG00000107829.15,	-	SRR2422926.16857515,SRR2422926.40278313,SRR2422926.45574277,SRR2422926.1121762,SRR2422926.35502551,	3.5
chr10:101792839-101810314	circular_RNA/14	0	-	101792838	101792838	0,0,0	8	105,86,175,614,285,99,172,131	0,1074,5141,6003,10896,13206,14891,17345	14	circRNA	OGA	ENST00000439817.5	11,10,9,8,7,6,5,4	chr10:101791439-101792838|chr10:101810314-101813029	chr10	101792839	101810314	23	17_18_2	437	0.095	exon	ENSG00000198408.14,	-	SRR2422926.5899876,SRR2422926.6243553,SRR2422926.6619341,SRR2422926.7061948,SRR2422926.7548293,SRR2422926.9345882,SRR2422926.10978298,SRR2422926.12698566,SRR2422926.14049212,SRR2422926.15212140,SRR2422926.15638610,SRR2422926.23634428,SRR2422926.24282211,SRR2422926.25192734,SRR2422926.26913768,SRR2422926.32215254,SRR2422926.36837933,SRR2422926.39927004,SRR2422926.40539846,SRR2422926.44247049,SRR24…	18.5
chr10:101798842-101800400	circular_RNA/2	0	-	101798841	101798841	0,0,0	2	614159	0,1400	2	circRNA	OGA	ENST00000361464.8	9,8	chr10:101798154-101798841|chr10:101800400-101803734	chr10	101798842	101800400	4	3_4_0	668	0.012	exon	ENSG00000198408.14,	-	SRR2422926.1578362,SRR2422926.40149760,SRR2422926.42525916,SRR2422926.4645083,	3
chr10:101889412-101957732	circular_RNA/3	0	-	101889411	101889411	0,0,0	4	79,76,127,83	0,50451,67185,68238	3	circRNA	ARMH3	ENST00000370033.9	24,23,22,21	chr10:101849892-101889411|chr10:101957732-101975211	chr10	101889412	101957732	3	3_3_0	43	0.122	exon	ENSG00000120029.13,	-	SRR2422926.10928444,SRR2422926.18036689,SRR2422926.25086325,	3
chr10:101939863-101995355	circular_RNA/2	0	-	101939862	101939862	0,0,0	8	76,127,83,89,61,70,66,59	0,16734,17787,35349,50688,52106,53675,55434	2	circRNA	ARMH3	ENST00000370033.9	23,22,21,20,19,18,17,16	chr10:101889490-101939862|chr10:101995355-102001970	chr10	101939863	101995355	4	2_1_2	66	0.108	exon	ENSG00000120029.13,	-	SRR2422926.6658462,SRR2422926.15892992,SRR2422926.2123734,SRR2422926.39673023,	3
chr10:102157019-102158214	circular_RNA/2	0	+	102157018	102157018	0,0,0	4	56140125166	0,170,412,1030	2	circRNA	NOLC1	ENST00000405356.5	2,3,4,5	chr10:102152530-102157018|chr10:102158214-102159192	chr10	102157019	102158214	3	1_2_1	70	0.079	exon	ENSG00000166197.17,	+	SRR2422926.12457332,SRR2422926.1802562,SRR2422926.11098889,	2.5
chr10:102592582-102599544	circular_RNA/2	0	+	102592581	102592581	0,0,0	5	143,86,73,154,112	0,1054,1411,4558,6851	2	circRNA	SUFU	NM_001178133	4,5,6,7,8	chr10:102550106-102592581|chr10:102599544-102615267	chr10	102592582	102599544	2	2_1_0	13	0.235	exon	ENSG00000107882.12,	+	SRR2422926.33507438,SRR2422926.30188746,	2
chr10:102685816-102705489	circular_RNA/2	0	-	102685815	102685815	0,0,0	4	186,51,117,144	0,4077,13557,19530	2	circRNA	ARL3	ENST00000260746.6	5,4,3,2	chr10:102676941-102685815|chr10:102705489-102714272	chr10	102685816	102705489	2	2_2_0	110	0.035	exon	ENSG00000138175.9,	-	SRR2422926.41147655,SRR2422926.44390789,	2
chr10:102872448-102874661	circular_RNA/4	0	+	102872447	102872447	0,0,0	3	151,137,70	0,649,2144	4	circRNA	BORCS7-ASMT	NR_037644	8,9,10	chr10:102870211-102872447|chr10:102874661-102876953	chr10	102872448	102874661	5	4_2_1	42	0.192	exon	ENSG00000270316.1,ENSG00000214435.9,	+	SRR2422926.3553621,SRR2422926.9618191,SRR2422926.25391313,SRR2422926.34539532,SRR2422926.14468289,	4.5
chr10:102876954-102890678	circular_RNA/2	0	+	102876953	102876953	0,0,0	4	82132143135	0,1425,1895,13590	2	circRNA	BORCS7-ASMT	NR_037644	11,12,13,14	chr10:102874661-102876953|chr10:102890678-102900592	chr10	102876954	102890678	2	2_2_0	46	0.08	exon	ENSG00000214435.9,ENSG00000270316.1,	+	SRR2422926.8512870,SRR2422926.46814157,	2
chr10:103439746-103440850	circular_RNA/2	0	+	103439745	103439745	0,0,0	3	123292117	0,544,988	2	circRNA	PDCD11	ENST00000649849.1	28,29,30	chr10:103438808-103439745|chr10:103440850-103441825	chr10	103439746	103440850	2	2_2_0	22	0.154	exon	ENSG00000148843.15,	+	SRR2422926.8118643,SRR2422926.12210599,	2
chr10:104008177-104018908	circular_RNA/2	0	+	104008176	104008176	0,0,0	4	180,93,130,125	0,2639,9983,10607	2	circRNA	SLK	ENST00000369755.4	12,13,14,15	chr10:104006035-104008176|chr10:104018908-104019733	chr10	104008177	104018908	3	2_3_1	207	0.028	exon	ENSG00000065613.15,	+	SRR2422926.3315866,SRR2422926.6699005,SRR2422926.24063904,	2.5
chr10:106699214-106709341	circular_RNA/3	0	-	106699213	106699213	0,0,0	3	180,90,119	0,7331,10009	3	circRNA	SORCS1	ENST00000263054.11	9,8,7	chr10:106688338-106699213|chr10:106709341-106730049	chr10	106699214	106709341	5	3_3_0	77	0.115	exon	ENSG00000108018.16,	-	SRR2422926.5353937,SRR2422926.11047790,SRR2422926.13489442,SRR2422926.35221487,SRR2422926.36178425,	4
chr10:1072116-1096246	circular_RNA/7	0	+	1072115	1072115	0,0,0	8	178,97,96,65,136,72,45,77	0,5791,7895,8296,12287,14170,21336,24054	7	circRNA	WDR37	ENST00000358220.5	2,3,4,5,6,7,8,9	chr10:1049641-1072115|chr10:1096246-1103601	chr10	1072116	1096246	8	8_6_2	70	0.186	exon	ENSG00000047056.18,	+	SRR2422926.1843137,SRR2422926.5867138,SRR2422926.23011802,SRR2422926.27066972,SRR2422926.27798180,SRR2422926.34738294,SRR2422926.37869451,SRR2422926.43183155,	7.5
chr10:110118587-110126503	circular_RNA/2	0	+	110118586	110118586	0,0,0	7	150,144,99,183,258,120,87	0,624,879,3523,5430,7239,7830	2	circRNA	ADD3	NM_001320591	7,8,9,10,11,12,13	chr10:110117422-110118586|chr10:110126503-110130362	chr10	110118587	110126503	2	2_2_0	566	0.007	exon	ENSG00000148700.15,	+	SRR2422926.820455,SRR2422926.20512761,	2
chr10:110124017-110130486	circular_RNA/2	0	+	110124016	110124016	0,0,0	4	258,120,87,124	0,1809,2400,6346	2	circRNA	ADD3	NM_001320591	11,12,13,14	chr10:110122292-110124016|chr10:110130486-110132304	chr10	110124017	110130486	7	7_6_0	455	0.03	exon	ENSG00000148700.15,	+	SRR2422926.3851624,SRR2422926.12546772,SRR2422926.23637436,SRR2422926.28043003,SRR2422926.34852327,SRR2422926.44639093,SRR2422926.22698426,	4.5
chr10:110596398-110598290	circular_RNA/7	0	+	110596397	110596397	0,0,0	1	1893	0	7	circRNA	SMC3	ENST00000684988.1	17	chr10:110593223-110596397|chr10:110598290-110599653	chr10	110596398	110598290	17	11_13_1	75	0.312	exon	ENSG00000108055.11,	+	SRR2422926.49562,SRR2422926.7087367,SRR2422926.10121735,SRR2422926.12957057,SRR2422926.13393260,SRR2422926.16430075,SRR2422926.21081255,SRR2422926.27538855,SRR2422926.30346345,SRR2422926.35497154,SRR2422926.35732053,SRR2422926.36424786,SRR2422926.37091783,SRR2422926.37644750,SRR2422926.38186206,SRR2422926.4996154,SRR2422926.41916667,	12
chr10:110875966-110890670	circular_RNA/2	0	+	110875965	110875965	0,0,0	8	105,84,303,95,114,222,98,115	0,704,5267,7037,9287,11699,13567,14590	2	circRNA	PDCD4	ENST00000393104.6	2,3,4,5,6,7,8,9	chr10:110872018-110875965|chr10:110890670-110894090	chr10	110875966	110890670	3	2_2_2	92	0.061	exon	ENSG00000150593.18,	+	SRR2422926.25071490,SRR2422926.35094183,SRR2422926.41596969,	2.5
chr10:110881233-110890670	circular_RNA/3	0	+	110881232	110881232	0,0,0	6	303,95,114,222,98,115	0,1770,4020,6432,8300,9323	3	circRNA	PDCD4	ENST00000393104.6	4,5,6,7,8,9	chr10:110876753-110881232|chr10:110890670-110894090	chr10	110881233	110890670	5	4_5_0	79	0.112	exon	ENSG00000150593.18,	+	SRR2422926.15324567,SRR2422926.17105297,SRR2422926.17378675,SRR2422926.43519725,SRR2422926.43670195,	4
chr10:110964125-110985765	circular_RNA/28	0	+	110964124	110964124	0,0,0	2	937138	0,21503	28	circRNA	SHOC2	ENST00000688928.1	2,3	chr10:110919441-110964124|chr10:110985765-111000414	chr10	110964125	110985765	44	30_28_0	122	0.419	exon	ENSG00000108061.13,	+	SRR2422926.746339,SRR2422926.1359237,SRR2422926.3216877,SRR2422926.5649987,SRR2422926.7268188,SRR2422926.7736353,SRR2422926.7896793,SRR2422926.9351568,SRR2422926.9893043,SRR2422926.10611364,SRR2422926.10906670,SRR2422926.13421203,SRR2422926.13738230,SRR2422926.15252235,SRR2422926.16291022,SRR2422926.16479575,SRR2422926.17564826,SRR2422926.18734382,SRR2422926.20129730,SRR2422926.22456900,SRR242292…	36
chr10:112527087-112538330	circular_RNA/2	0	+	112527086	112527086	0,0,0	3	78,21,85	0,6443,11159	2	circRNA	VTI1A	NM_001318203	4,5,6	chr10:112464657-112527086|chr10:112538330-112668217	chr10	112527087	112538330	7	3_5_4	121	0.104	exon	ENSG00000151532.15,	+	SRR2422926.3704769,SRR2422926.21654019,SRR2422926.23879090,SRR2422926.23958803,SRR2422926.30191254,SRR2422926.43582153,SRR2422926.43607359,	4.5
chr10:114487958-114491878	circular_RNA/3	0	-	114487957	114487957	0,0,0	2	59,88	0,3833	3	circRNA	ABLIM1	NM_001352440	8,7	chr10:114473956-114487957|chr10:114491878-114545004	chr10	114487958	114491878	5	2_4_3	159	0.059	exon	ENSG00000099204.22,	-	SRR2422926.2828561,SRR2422926.6244860,SRR2422926.8245021,SRR2422926.18966944,SRR2422926.8761553,	4
chr10:11509595-11527567	circular_RNA/2	0	-	11509594	11509594	0,0,0	4	81,40,83,68	0,8940,15791,17905	2	circRNA	USP6NL	NM_014688	6,5,4,3	chr10:11501208-11509594|chr10:11527567-11597630	chr10	11509595	11527567	2	0_2_2	31	0.114	exon	ENSG00000148429.15,	-	SRR2422926.34600722,SRR2422926.42064760,	2
chr10:115120185-115129535	circular_RNA/56	0	+	115120184	115120184	0,0,0	5	84114129102209	0,1514,7408,8222,9142	56	circRNA	ATRNL1	ENST00000616894.1	3,4,5,6,7	chr10:115096839-115120184|chr10:115129535-115160039	chr10	115120185	115129535	99	28_37_17	1319	0.131	exon	ENSG00000107518.18,	+	SRR2422926.863386,SRR2422926.1128646,SRR2422926.1438481,SRR2422926.1452858,SRR2422926.1615692,SRR2422926.1636605,SRR2422926.1770816,SRR2422926.2050213,SRR2422926.2189304,SRR2422926.2907340,SRR2422926.4835721,SRR2422926.5304405,SRR2422926.6623160,SRR2422926.6692784,SRR2422926.6718427,SRR2422926.7122282,SRR2422926.7955378,SRR2422926.8235292,SRR2422926.8497890,SRR2422926.8665212,SRR2422926.8863823,S…	77.5
chr10:115120185-115165645	circular_RNA/14	0	+	115120184	115120184	0,0,0	7	84,114,129,102,209,175,88	0,1514,7408,8222,9142,39855,45373	14	circRNA	ATRNL1	ENST00000616894.1	3,4,5,6,7,8,9	chr10:115096839-115120184|chr10:115165645-115171036	chr10	115120185	115165645	16	9_9_10	1793	0.018	exon	ENSG00000107518.18,	+	SRR2422926.2580605,SRR2422926.3597287,SRR2422926.19699429,SRR2422926.21688353,SRR2422926.22178021,SRR2422926.22591124,SRR2422926.27212721,SRR2422926.27440441,SRR2422926.30287693,SRR2422926.30743569,SRR2422926.32227466,SRR2422926.36016706,SRR2422926.38626067,SRR2422926.38914754,SRR2422926.41877498,SRR2422926.44176196,	15
chr10:115120185-115171292	circular_RNA/77	0	+	115120184	115120184	0,0,0	7	84,114,129,209,175,88,256	0,1514,7408,9142,39855,45373,50852	77	circRNA	ATRNL1	NM_207303	2,3,4,5,6,7,8	chr10:115094043-115120184|chr10:115171292-115215696	chr10	115120185	115171292	141	28_50_27	1014	0.218	exon	ENSG00000107518.18,	+	SRR2422926.64495,SRR2422926.67139,SRR2422926.210597,SRR2422926.268040,SRR2422926.476729,SRR2422926.824247,SRR2422926.1162727,SRR2422926.1696743,SRR2422926.2447246,SRR2422926.3120570,SRR2422926.3410431,SRR2422926.3619224,SRR2422926.3793392,SRR2422926.3809459,SRR2422926.6058770,SRR2422926.6688091,SRR2422926.6722660,SRR2422926.7345923,SRR2422926.7740679,SRR2422926.7997256,SRR2422926.8194757,SRR24229…	109
chr10:115120185-115215880	circular_RNA/45	0	+	115120184	115120184	0,0,0	8	84,114,129,209,175,88,256,184	0,1514,7408,9142,39855,45373,50852,95512	45	circRNA	ATRNL1	NM_207303	2,3,4,5,6,7,8,9	chr10:115094043-115120184|chr10:115215880-115241570	chr10	115120185	115215880	81	26_38_12	1088	0.13	exon	ENSG00000107518.18,	+	SRR2422926.68627,SRR2422926.2895145,SRR2422926.3164406,SRR2422926.3338852,SRR2422926.4654338,SRR2422926.5635394,SRR2422926.6439119,SRR2422926.6919241,SRR2422926.7791528,SRR2422926.7985613,SRR2422926.9152972,SRR2422926.9191599,SRR2422926.9669355,SRR2422926.10181945,SRR2422926.10266016,SRR2422926.11304798,SRR2422926.12597964,SRR2422926.13096408,SRR2422926.14002620,SRR2422926.14048935,SRR2422926.143…	63
chr10:115120185-115241725	circular_RNA/41	0	+	115120184	115120184	0,0,0	9	84,114,129,209,175,88,256,184,155	0,1514,7408,9142,39855,45373,50852,95512,121386	41	circRNA	ATRNL1	NM_207303	2,3,4,5,6,7,8,9,10	chr10:115094043-115120184|chr10:115241725-115265192	chr10	115120185	115241725	78	31_41_17	956	0.14	exon	ENSG00000107518.18,	+	SRR2422926.864809,SRR2422926.925693,SRR2422926.1946848,SRR2422926.2334960,SRR2422926.3998137,SRR2422926.5636934,SRR2422926.7189545,SRR2422926.7431049,SRR2422926.8004339,SRR2422926.8073380,SRR2422926.8170501,SRR2422926.8388616,SRR2422926.8437855,SRR2422926.8790227,SRR2422926.11730572,SRR2422926.12556246,SRR2422926.13262404,SRR2422926.14053269,SRR2422926.18385682,SRR2422926.18944184,SRR2422926.1935…	59.5
chr10:115120185-115268444	circular_RNA/11	0	+	115120184	115120184	0,0,0	12	84,114,129,209,175,88,256,184,155,85,209,119	0,1514,7408,9142,39855,45373,50852,95512,121386,145008,146612,148141	11	circRNA	ATRNL1	NM_207303	2,3,4,5,6,7,8,9,10,11,12,13	chr10:115094043-115120184|chr10:115268444-115281354	chr10	115120185	115268444	20	11_17_3	1140	0.034	exon	ENSG00000107518.18,	+	SRR2422926.3561044,SRR2422926.4543056,SRR2422926.11308765,SRR2422926.14429794,SRR2422926.17150851,SRR2422926.26973744,SRR2422926.29332813,SRR2422926.33018112,SRR2422926.33479236,SRR2422926.36896572,SRR2422926.37691837,SRR2422926.40831942,SRR2422926.42190901,SRR2422926.42193817,SRR2422926.46168391,SRR2422926.46570339,SRR2422926.4040940,SRR2422926.30981282,SRR2422926.35556648,SRR2422926.46024421,	15.5
chr10:115120185-115286397	circular_RNA/3	0	+	115120184	115120184	0,0,0	14	84,114,129,209,175,88,256,184,155,85,209,119,133,182	0,1514,7408,9142,39855,45373,50852,95512,121386,145008,146612,148141,161170,166031	3	circRNA	ATRNL1	NM_207303	2,3,4,5,6,7,8,9,10,11,12,13,14,15	chr10:115094043-115120184|chr10:115286397-115300033	chr10	115120185	115286397	17	9_12_2	1042	0.032	exon	ENSG00000107518.18,	+	SRR2422926.8612437,SRR2422926.9767051,SRR2422926.11389237,SRR2422926.13537496,SRR2422926.15576123,SRR2422926.20259474,SRR2422926.20839792,SRR2422926.22979108,SRR2422926.26335535,SRR2422926.34395730,SRR2422926.34477658,SRR2422926.36642781,SRR2422926.39352913,SRR2422926.44883059,SRR2422926.9329316,SRR2422926.10415721,SRR2422926.41198988,	10
chr10:115120185-115302043	circular_RNA/2	0	+	115120184	115120184	0,0,0	16	84,114,129,209,175,88,256,184,155,85,209,119,133,182,214,189	0,1514,7408,9142,39855,45373,50852,95512,121386,145008,146612,148141,161170,166031,179849,181670	2	circRNA	ATRNL1	NM_207303	2,3,4,5,6,7,8,9,10,11,12,13,14,15,16,17	chr10:115094043-115120184|chr10:115302043-115315517	chr10	115120185	115302043	3	2_2_1	960	0.006	exon	ENSG00000107518.18,	+	SRR2422926.38430752,SRR2422926.39826708,SRR2422926.46789005,	2.5
chr10:115215697-115268444	circular_RNA/5	0	+	115215696	115215696	0,0,0	5	184,155,85,209,119	0,25874,49496,51100,52629	5	circRNA	ATRNL1	NM_207303	9,10,11,12,13	chr10:115171292-115215696|chr10:115268444-115281354	chr10	115215697	115268444	8	7_6_1	1417	0.011	exon	ENSG00000107518.18,	+	SRR2422926.1943683,SRR2422926.3860957,SRR2422926.5538414,SRR2422926.13567798,SRR2422926.16809531,SRR2422926.22104379,SRR2422926.26057924,SRR2422926.36105821,	6.5
chr10:115215697-115286397	circular_RNA/4	0	+	115215696	115215696	0,0,0	7	184,155,85,209,119,133,182	0,25874,49496,51100,52629,65658,70519	4	circRNA	ATRNL1	NM_207303	9,10,11,12,13,14,15	chr10:115171292-115215696|chr10:115286397-115300033	chr10	115215697	115286397	9	6_5_2	1320	0.013	exon	ENSG00000107518.18,	+	SRR2422926.2086704,SRR2422926.3346715,SRR2422926.4153926,SRR2422926.15212641,SRR2422926.22273013,SRR2422926.43583309,SRR2422926.43690296,SRR2422926.18693696,SRR2422926.38359816,	6.5
chr10:115215697-115302043	circular_RNA/2	0	+	115215696	115215696	0,0,0	9	184,155,85,209,119,133,182,214,189	0,25874,49496,51100,52629,65658,70519,84337,86158	2	circRNA	ATRNL1	NM_207303	9,10,11,12,13,14,15,16,17	chr10:115171292-115215696|chr10:115302043-115315517	chr10	115215697	115302043	3	3_3_0	1238	0.005	exon	ENSG00000107518.18,	+	SRR2422926.17935156,SRR2422926.33987022,SRR2422926.43871520,	2.5
chr10:115215697-115315736	circular_RNA/8	0	+	115215696	115215696	0,0,0	10	184,155,85,209,119,133,182,214,189,219	0,25874,49496,51100,52629,65658,70519,84337,86158,99821	8	circRNA	ATRNL1	NM_207303	9,10,11,12,13,14,15,16,17,18	chr10:115171292-115215696|chr10:115315736-115334281	chr10	115215697	115315736	14	10_11_1	1253	0.022	exon	ENSG00000107518.18,	+	SRR2422926.6979977,SRR2422926.12102434,SRR2422926.16357013,SRR2422926.18542892,SRR2422926.25039396,SRR2422926.25171105,SRR2422926.26141674,SRR2422926.30701172,SRR2422926.30840960,SRR2422926.31687258,SRR2422926.41905747,SRR2422926.43190328,SRR2422926.43392931,SRR2422926.44236831,	11
chr10:115215697-115334419	circular_RNA/3	0	+	115215696	115215696	0,0,0	11	184,155,85,209,119,133,182,214,189,219,138	0,25874,49496,51100,52629,65658,70519,84337,86158,99821,118585	3	circRNA	ATRNL1	NM_207303	9,10,11,12,13,14,15,16,17,18,19	chr10:115171292-115215696|chr10:115334419-115394658	chr10	115215697	115334419	6	5_6_0	1200	0.01	exon	ENSG00000107518.18,	+	SRR2422926.2012043,SRR2422926.10444398,SRR2422926.12135021,SRR2422926.33737877,SRR2422926.34647415,SRR2422926.101126,	4.5
chr10:115281355-115334419	circular_RNA/3	0	+	115281354	115281354	0,0,0	6	1.33182e+17	0,4861,18679,20500,34163,52927	3	circRNA	ATRNL1	NM_207303	14,15,16,17,18,19	chr10:115268444-115281354|chr10:115334419-115394658	chr10	115281355	115334419	4	4_3_0	1348	0.006	exon	ENSG00000107518.18,	+	SRR2422926.2505842,SRR2422926.23718741,SRR2422926.33656346,SRR2422926.8487231,	3.5
chr10:115281355-115469329	circular_RNA/2	0	+	115281354	115281354	0,0,0	11	133,182,214,189,219,138,94,53,95,79,158	0,4861,18679,20500,34163,52927,113304,144895,180586,185819,187817	2	circRNA	ATRNL1	NM_207303	14,15,16,17,18,19,20,21,22,23,24	chr10:115268444-115281354|chr10:115469329-115519262	chr10	115281355	115469329	3	3_3_0	1262	0.005	exon	ENSG00000107518.18,	+	SRR2422926.39727386,SRR2422926.40559980,SRR2422926.45375403,	2.5
chr10:115394659-115469329	circular_RNA/5	0	+	115394658	115394658	0,0,0	5	94,53,95,79,158	0,31591,67282,72515,74513	5	circRNA	ATRNL1	NM_207303	20,21,22,23,24	chr10:115334419-115394658|chr10:115469329-115519262	chr10	115394659	115469329	7	5_6_1	932	0.015	exon	ENSG00000107518.18,	+	SRR2422926.2123405,SRR2422926.2967733,SRR2422926.8129354,SRR2422926.11165731,SRR2422926.11176277,SRR2422926.34694101,SRR2422926.35847512,	6
chr10:115426250-115469329	circular_RNA/6	0	+	115426249	115426249	0,0,0	4	53,95,79,158	0,35691,40924,42922	6	circRNA	ATRNL1	NM_207303	21,22,23,24	chr10:115394752-115426249|chr10:115469329-115519262	chr10	115426250	115469329	18	7_13_8	870	0.04	exon	ENSG00000107518.18,	+	SRR2422926.1117640,SRR2422926.9876182,SRR2422926.24752345,SRR2422926.32430278,SRR2422926.32872505,SRR2422926.37400168,SRR2422926.37483518,SRR2422926.37866348,SRR2422926.38450540,SRR2422926.41672587,SRR2422926.43501036,SRR2422926.46043568,SRR2422926.46097008,SRR2422926.17400063,SRR2422926.21063576,SRR2422926.23900548,SRR2422926.38965218,SRR2422926.42280309,	12
chr10:115426250-115549536	circular_RNA/8	0	+	115426249	115426249	0,0,0	6	53,95,79,158,62,79	0,35691,40924,42922,93013,123208	8	circRNA	ATRNL1	NM_207303	21,22,23,24,25,26	chr10:115394752-115426249|chr10:115549536-115727247	chr10	115426250	115549536	13	7_7_10	634	0.039	exon	ENSG00000107518.18,	+	SRR2422926.8047459,SRR2422926.11237518,SRR2422926.26499099,SRR2422926.28139585,SRR2422926.35489737,SRR2422926.35833661,SRR2422926.36433200,SRR2422926.40625676,SRR2422926.43689309,SRR2422926.44327071,SRR2422926.46906297,SRR2422926.273907,SRR2422926.2861532,	10.5
chr10:115461941-115469329	circular_RNA/17	0	+	115461940	115461940	0,0,0	3	95,79,158	0,5233,7231	17	circRNA	ATRNL1	NM_207303	22,23,24	chr10:115426302-115461940|chr10:115469329-115519262	chr10	115461941	115469329	35	20_23_6	851	0.076	exon	ENSG00000107518.18,	+	SRR2422926.1280813,SRR2422926.1456066,SRR2422926.1979529,SRR2422926.2471961,SRR2422926.3655606,SRR2422926.6086268,SRR2422926.6253839,SRR2422926.11963319,SRR2422926.11988041,SRR2422926.12473004,SRR2422926.15259248,SRR2422926.15272133,SRR2422926.17262666,SRR2422926.17751954,SRR2422926.22265049,SRR2422926.24878093,SRR2422926.24913424,SRR2422926.25952235,SRR2422926.26675882,SRR2422926.27236525,SRR242…	26
chr10:115461941-115519324	circular_RNA/20	0	+	115461940	115461940	0,0,0	4	95,79,158,62	0,5233,7231,57322	20	circRNA	ATRNL1	NM_207303	22,23,24,25	chr10:115426302-115461940|chr10:115519324-115549457	chr10	115461941	115519324	34	20_12_16	685	0.09	exon	ENSG00000107518.18,	+	SRR2422926.962142,SRR2422926.1008891,SRR2422926.1104986,SRR2422926.1382294,SRR2422926.3195163,SRR2422926.7010737,SRR2422926.8117104,SRR2422926.9519684,SRR2422926.9666260,SRR2422926.13753617,SRR2422926.14295901,SRR2422926.14605386,SRR2422926.14690311,SRR2422926.15737716,SRR2422926.19504720,SRR2422926.24428621,SRR2422926.24953323,SRR2422926.26321165,SRR2422926.27906174,SRR2422926.28005597,SRR242292…	27
chr10:115461941-115549536	circular_RNA/15	0	+	115461940	115461940	0,0,0	5	95,79,158,62,79	0,5233,7231,57322,87517	15	circRNA	ATRNL1	NM_207303	22,23,24,25,26	chr10:115426302-115461940|chr10:115549536-115727247	chr10	115461941	115549536	33	17_17_11	616	0.097	exon	ENSG00000107518.18,	+	SRR2422926.969101,SRR2422926.1760325,SRR2422926.3814828,SRR2422926.4480289,SRR2422926.4997925,SRR2422926.11339671,SRR2422926.12376663,SRR2422926.14509408,SRR2422926.15239967,SRR2422926.17508659,SRR2422926.18090111,SRR2422926.19461233,SRR2422926.19552625,SRR2422926.24297412,SRR2422926.26023857,SRR2422926.26039703,SRR2422926.28087204,SRR2422926.32027906,SRR2422926.36034943,SRR2422926.36139933,SRR24…	24
chr10:116951909-116968712	circular_RNA/3	0	-	116951908	116951908	0,0,0	4	98,169,95,61	0,2133,8227,16743	3	circRNA	SHTN1	ENST00000355371.9	6,5,4,3	chr10:116948997-116951908|chr10:116968712-116979255	chr10	116951909	116968712	5	5_1_3	368	0.026	exon	ENSG00000187164.20,	-	SRR2422926.2000263,SRR2422926.10649528,SRR2422926.23281902,SRR2422926.38458534,SRR2422926.16207445,	4
chr10:119041994-119044142	circular_RNA/2	0	-	119041993	119041993	0,0,0	2	779,89	0,2060	2	circRNA	EIF3A	ENST00000369144.8	19,18	chr10:119038439-119041993|chr10:119044142-119049800	chr10	119041994	119044142	3	2_2_1	97	0.058	exon	ENSG00000107581.13,	-	SRR2422926.5397429,SRR2422926.38041741,SRR2422926.3672536,	2.5
chr10:119073441-119073937	circular_RNA/2	0	-	119073440	119073440	0,0,0	2	137191	0,306	2	circRNA	EIF3A	ENST00000369144.8	3,2	chr10:119073053-119073440|chr10:119073937-119080627	chr10	119073441	119073937	2	2_2_0	204	0.019	exon	ENSG00000107581.13,	-	SRR2422926.19366412,SRR2422926.21008901,	2
chr10:119781635-119811955	circular_RNA/2	0	+	119781634	119781634	0,0,0	13	137,129,168,57,199,180,68,125,78,121,129,118,199	0,9882,10234,10522,15080,15826,16908,22538,23749,24725,26297,28465,30122	2	circRNA	INPP5F	ENST00000649297.1	4,5,6,7,8,9,10,11,12,13,14,15,16	chr10:119751156-119781634|chr10:119811955-119820845	chr10	119781635	119811955	2	2_2_0	38	0.095	exon	ENSG00000198825.15,	+	SRR2422926.31426882,SRR2422926.41732151,	2
chr10:11979057-12014184	circular_RNA/2	0	-	11979056	11979056	0,0,0	6	109,86,104,150,198,161	0,18615,20849,22619,25473,34967	2	circRNA	UPF2	ENST00000356352.6	8,7,6,5,4,3	chr10:11967454-11979056|chr10:12014184-12028744	chr10	11979057	12014184	2	2_1_0	114	0.034	exon	ENSG00000151461.20,	-	SRR2422926.30997537,SRR2422926.32076041,	2
chr10:119926036-119933787	circular_RNA/2	0	+	119926035	119926035	0,0,0	6	1.92156e+17	0,3571,4293,6097,6969,7650	2	circRNA	SEC23IP	NM_007190	13,14,15,16,17,18	chr10:119920984-119926035|chr10:119933787-119940585	chr10	119926036	119933787	4	3_4_0	36	0.182	exon	ENSG00000107651.15,	+	SRR2422926.14915612,SRR2422926.18822658,SRR2422926.32892465,SRR2422926.26115048,	3
chr10:11997672-12014184	circular_RNA/4	0	-	11997671	11997671	0,0,0	5	86104150198161	0,2234,4004,6858,16352	4	circRNA	UPF2	ENST00000356352.6	7,6,5,4,3	chr10:11979165-11997671|chr10:12014184-12028744	chr10	11997672	12014184	6	5_5_1	96	0.111	exon	ENSG00000151461.20,	-	SRR2422926.6896854,SRR2422926.24320328,SRR2422926.29120447,SRR2422926.33194226,SRR2422926.44317499,SRR2422926.47058411,	5
chr10:121538592-121565704	circular_RNA/2	0	-	121538591	121538591	0,0,0	4	124,170,78,267	0,12698,25910,26846	2	circRNA	FGFR2	NM_001144914	5,4,3,2	chr10:121515319-121538591|chr10:121565704-121593708	chr10	121538592	121565704	4	3_2_0	117	0.064	exon	ENSG00000066468.24,	-	SRR2422926.4621407,SRR2422926.18743946,SRR2422926.32492042,SRR2422926.35758099,	3
chr10:121790169-121924329	circular_RNA/14	0	-	121790168	121790168	0,0,0	10	121,100,182,33,129,230,246,104,63,64	0,46549,50913,79837,109697,112222,120737,123621,132180,134097	14	circRNA	ATE1	NM_001001976	11,10,9,8,7,6,5,4,3,2	chr10:121743858-121790168|chr10:121924329-121927843	chr10	121790169	121924329	33	20_11_12	95	0.41	exon	ENSG00000107669.19,	-	SRR2422926.1053099,SRR2422926.1260028,SRR2422926.2529947,SRR2422926.3562362,SRR2422926.7704521,SRR2422926.9411415,SRR2422926.12804512,SRR2422926.14376058,SRR2422926.14603960,SRR2422926.16679018,SRR2422926.16996566,SRR2422926.17053132,SRR2422926.18140890,SRR2422926.18515739,SRR2422926.20803358,SRR2422926.21459814,SRR2422926.26745531,SRR2422926.27122301,SRR2422926.31992169,SRR2422926.33388422,SRR24…	23.5
chr10:121836718-121913893	circular_RNA/2	0	-	121836717	121836717	0,0,0	7	100,182,33,129,230,246,104	0,4364,33288,63148,65673,74188,77072	2	circRNA	ATE1	NM_001001976	10,9,8,7,6,5,4	chr10:121790289-121836717|chr10:121913893-121922348	chr10	121836718	121913893	5	1_2_3	132	0.07	exon	ENSG00000107669.19,	-	SRR2422926.36575165,SRR2422926.37209629,SRR2422926.29726446,SRR2422926.39359798,SRR2422926.47014829,	3.5
chr10:121836718-121924329	circular_RNA/4	0	-	121836717	121836717	0,0,0	9	100,182,33,129,230,246,104,63,64	0,4364,33288,63148,65673,74188,77072,85631,87548	4	circRNA	ATE1	NM_001001976	10,9,8,7,6,5,4,3,2	chr10:121790289-121836717|chr10:121924329-121927843	chr10	121836718	121924329	11	3_1_9	104	0.175	exon	ENSG00000107669.19,	-	SRR2422926.7846783,SRR2422926.42336296,SRR2422926.43436039,SRR2422926.46621750,SRR2422926.1499661,SRR2422926.21287926,SRR2422926.24600870,SRR2422926.26711797,SRR2422926.30382528,SRR2422926.31730619,SRR2422926.36483001,	7.5
chr10:121870006-121913893	circular_RNA/2	0	-	121870005	121870005	0,0,0	5	33129230246104	0,29860,32385,40900,43784	2	circRNA	ATE1	NM_001001976	8,7,6,5,4	chr10:121841263-121870005|chr10:121913893-121922348	chr10	121870006	121913893	2	0_2_2	180	0.022	exon	ENSG00000107669.19,	-	SRR2422926.18004487,SRR2422926.22357083,	2
chr10:121870006-121924329	circular_RNA/2	0	-	121870005	121870005	0,0,0	7	33,129,230,246,104,63,64	0,29860,32385,40900,43784,52343,54260	2	circRNA	ATE1	NM_001001976	8,7,6,5,4,3,2	chr10:121841263-121870005|chr10:121924329-121927843	chr10	121870006	121924329	5	2_0_5	153	0.061	exon	ENSG00000107669.19,	-	SRR2422926.10008642,SRR2422926.37842200,SRR2422926.7257847,SRR2422926.7648908,SRR2422926.21119588,	3.5
chr10:121898841-121913893	circular_RNA/2	0	-	121898840	121898840	0,0,0	4	129230246104	0,3550,12065,14949	2	circRNA	ATE1	NM_001288735	5,4,3,2	chr10:121870038-121898840|chr10:121913893-121927843	chr10	121898841	121913893	2	2_2_0	143	0.027	exon	ENSG00000107669.19,	-	SRR2422926.1384798,SRR2422926.15382814,	2
chr10:121898841-121924329	circular_RNA/3	0	-	121898840	121898840	0,0,0	6	129,230,246,104,63,64	0,3550,12065,14949,23508,25425	3	circRNA	ATE1	NM_001288736	7,6,5,4,3,2	chr10:121870038-121898840|chr10:121924329-121928346	chr10	121898841	121924329	3	2_0_2	115	0.05	exon	ENSG00000107669.19,	-	SRR2422926.4802156,SRR2422926.33990918,SRR2422926.39090533,	3
chr10:124038515-124046724	circular_RNA/5	0	-	124038514	124038514	0,0,0	4	1571473401058	0,3786,6065,7152	5	circRNA	CHST15	NM_015892	5,4,3,2	chr10:124021412-124038514|chr10:124046724-124092323	chr10	124038515	124046724	7	6_5_0	75	0.157	exon	ENSG00000182022.18,	-	SRR2422926.12018686,SRR2422926.14102709,SRR2422926.22538793,SRR2422926.25046366,SRR2422926.26505600,SRR2422926.31535668,SRR2422926.16415547,	6
chr10:124408542-124412200	circular_RNA/6	0	-	124408541	124408541	0,0,0	3	96225228	0,199,3431	6	circRNA	OAT	ENST00000368845.6	4,3,2	chr10:124405563-124408541|chr10:124412200-124418872	chr10	124408542	124412200	10	7_9_1	408	0.047	exon	ENSG00000065154.12,	-	SRR2422926.576406,SRR2422926.2305951,SRR2422926.5443409,SRR2422926.6020027,SRR2422926.22617871,SRR2422926.23920572,SRR2422926.25682696,SRR2422926.39672797,SRR2422926.43713338,SRR2422926.12583413,	8
chr10:124681607-124682379	circular_RNA/16	0	-	124681606	124681606	0,0,0	1	773	0	16	circRNA	ENSG00000258539	ENST00000494792.1	9	chr10:124618793-124681606|chr10:124682379-124696157	chr10	124681607	124682379	24	20_19_1	115	0.294	exon	ENSG00000189319.14,ENSG00000258539.1,	-	SRR2422926.4591770,SRR2422926.6635263,SRR2422926.7002109,SRR2422926.9176258,SRR2422926.9799323,SRR2422926.11970348,SRR2422926.12771041,SRR2422926.13837305,SRR2422926.28393052,SRR2422926.29936867,SRR2422926.30006708,SRR2422926.30974165,SRR2422926.32061158,SRR2422926.32586493,SRR2422926.34167977,SRR2422926.35487572,SRR2422926.41019600,SRR2422926.43355227,SRR2422926.46956381,SRR2422926.13991917,SRR2…	20
chr10:124681607-124696212	circular_RNA/6	0	-	124681606	124681606	0,0,0	2	773,55	0,14551	6	circRNA	ENSG00000258539	ENST00000494792.1	9,8	chr10:124618793-124681606|chr10:124696212-124706635	chr10	124681607	124696212	12	11_4_6	111	0.178	exon	ENSG00000189319.14,ENSG00000258539.1,	-	SRR2422926.1326824,SRR2422926.6001290,SRR2422926.6998480,SRR2422926.12776998,SRR2422926.13159802,SRR2422926.31579924,SRR2422926.37219655,SRR2422926.41709142,SRR2422926.42014757,SRR2422926.16424347,SRR2422926.17588162,SRR2422926.46473014,	9
chr10:124681607-124706887	circular_RNA/2	0	-	124681606	124681606	0,0,0	3	773,55,252	0,14551,25029	2	circRNA	ENSG00000258539	ENST00000494792.1	9,8,7	chr10:124618793-124681606|chr10:124706887-124760385	chr10	124681607	124706887	2	2_2_0	77	0.049	exon	ENSG00000189319.14,ENSG00000258539.1,	-	SRR2422926.35069847,SRR2422926.45674610,	2
chr10:124696158-124706887	circular_RNA/2	0	-	124696157	124696157	0,0,0	2	55252	0,10478	2	circRNA	ENSG00000258539	ENST00000494792.1	8,7	chr10:124682379-124696157|chr10:124706887-124760385	chr10	124696158	124706887	2	0_2_2	104	0.037	exon	ENSG00000189319.14,ENSG00000258539.1,	-	SRR2422926.16992867,SRR2422926.28086883,	2
chr10:125038997-125111093	circular_RNA/3	0	-	125038996	125038996	0,0,0	2	159104	0,71993	3	circRNA	CTBP2	NM_001290215	3,2	chr10:125003492-125038996|chr10:125111093-125158634	chr10	125038997	125111093	8	6_5_0	21	0.432	exon	ENSG00000175029.17,	-	SRR2422926.758621,SRR2422926.6062830,SRR2422926.10974137,SRR2422926.21300209,SRR2422926.28145605,SRR2422926.44209432,SRR2422926.44227653,SRR2422926.31379512,	5.5
chr10:125812214-125816525	circular_RNA/2	0	-	125812213	125812213	0,0,0	4	75,97,84,89	0,2820,3963,4223	2	circRNA	UROS	NR_136677	5,4,3,2	chr10:125807487-125812213|chr10:125816525-125823028	chr10	125812214	125816525	4	1_2_2	184	0.042	exon	ENSG00000188690.15,	-	SRR2422926.23404389,SRR2422926.31274793,SRR2422926.36328304,SRR2422926.44563563,	3
chr10:126503957-126513939	circular_RNA/3	0	-	126503956	126503956	0,0,0	2	1129,92	0,9891	3	circRNA	C10orf90	NM_001004298	3,2	chr10:126464986-126503956|chr10:126513939-126521298	chr10	126503957	126513939	3	2_1_1	82	0.068	exon	ENSG00000154493.20,	-	SRR2422926.46595258,SRR2422926.35910232,SRR2422926.40529661,	3
chr10:126970702-126990603	circular_RNA/3	0	+	126970701	126970701	0,0,0	5	84,41,56,97,149	0,7246,11216,16819,19753	3	circRNA	DOCK1	ENST00000280333.9	2,3,4,5,6	chr10:126905563-126970701|chr10:126990603-126996747	chr10	126970702	126990603	3	3_3_0	170	0.034	exon	ENSG00000150760.13,	+	SRR2422926.23115590,SRR2422926.29921267,SRR2422926.35438770,	3
chr10:126970702-127000307	circular_RNA/9	0	+	126970701	126970701	0,0,0	9	84,41,56,97,149,136,158,82,136	0,7246,11216,16819,19753,26046,27390,28652,29470	9	circRNA	DOCK1	ENST00000280333.9	2,3,4,5,6,7,8,9,10	chr10:126905563-126970701|chr10:127000307-127008731	chr10	126970702	127000307	21	12_16_7	103	0.29	exon	ENSG00000150760.13,	+	SRR2422926.144615,SRR2422926.3118803,SRR2422926.4849667,SRR2422926.5112123,SRR2422926.6170063,SRR2422926.11776189,SRR2422926.12320728,SRR2422926.13220865,SRR2422926.14039884,SRR2422926.14187992,SRR2422926.26115997,SRR2422926.26599481,SRR2422926.32787899,SRR2422926.33757329,SRR2422926.35993672,SRR2422926.38015533,SRR2422926.40817521,SRR2422926.44735497,SRR2422926.10563492,SRR2422926.35264158,SRR24…	15
chr10:126996748-126999435	circular_RNA/2	0	+	126996747	126996747	0,0,0	3	136,158,82	0,1344,2606	2	circRNA	DOCK1	ENST00000280333.9	7,8,9	chr10:126990603-126996747|chr10:126999435-127000171	chr10	126996748	126999435	2	2_1_1	192	0.02	exon	ENSG00000150760.13,	+	SRR2422926.38669357,SRR2422926.39888541,	2
chr10:12998338-13074100	circular_RNA/5	0	-	12998337	12998337	0,0,0	3	175268233	0,51336,75530	5	circRNA	CCDC3	NM_001282658	6,5,4	chr10:12898679-12998337|chr10:13074100-13098524	chr10	12998338	13074100	5	5_5_0	56	0.152	exon	ENSG00000151468.11,	-	SRR2422926.6586286,SRR2422926.7377929,SRR2422926.20635019,SRR2422926.26710929,SRR2422926.27340382,	5
chr10:131104265-131134448	circular_RNA/2	0	-	131104264	131104264	0,0,0	3	90,136,70	0,12534,30114	2	circRNA	TCERG1L	ENST00000483040.1	10,9,8	chr10:131098424-131104264|chr10:131134448-131146505	chr10	131104265	131134448	3	1_2_1	18	0.25	exon	ENSG00000176769.9,	-	SRR2422926.32542312,SRR2422926.6652788,SRR2422926.18642051,	2.5
chr10:131934458-131947791	circular_RNA/2	0	+	131934457	131934457	0,0,0	6	9.81661e+16	0,5573,6124,9510,10837,13072	2	circRNA	PPP2R2D	ENST00000455566.6	3,4,5,6,7,8	chr10:131901330-131934457|chr10:131947791-131955683	chr10	131934458	131947791	3	1_3_1	86	0.065	exon	ENSG00000175470.20,	+	SRR2422926.18857625,SRR2422926.27014374,SRR2422926.40778435,	2.5
chr10:13663453-13675044	circular_RNA/2	0	-	13663452	13663452	0,0,0	4	57229123134	0,2644,6953,11458	2	circRNA	FRMD4A	NM_001318338	8,7,6,5	chr10:13660553-13663452|chr10:13675044-13693897	chr10	13663453	13675044	6	2_6_4	38	0.24	exon	ENSG00000151474.23,	-	SRR2422926.8488490,SRR2422926.14288153,SRR2422926.22160121,SRR2422926.23791100,SRR2422926.36153748,SRR2422926.37946141,	4
chr10:14896846-14897517	circular_RNA/4	0	+	14896845	14896845	0,0,0	1	672	0	4	circRNA	SUV39H2	NR_034181	2	chr10:14878919-14896845|chr10:14897517-14899538	chr10	14896846	14897517	7	7_6_0	21	0.4	exon	ENSG00000152455.16,	+	SRR2422926.4381628,SRR2422926.10546465,SRR2422926.19915827,SRR2422926.28910503,SRR2422926.31973073,SRR2422926.45784910,SRR2422926.5476619,	5.5
chr10:15128350-15141557	circular_RNA/2	0	-	15128349	15128349	0,0,0	7	109,171,117,92,119,145,136	0,1792,4467,4703,4895,6924,13072	2	circRNA	NMT2	ENST00000378165.9	8,7,6,5,4,3,2	chr10:15119513-15128349|chr10:15141557-15168502	chr10	15128350	15141557	2	2_2_0	57	0.066	exon	ENSG00000152465.18,	-	SRR2422926.18294139,SRR2422926.43254305,	2
chr10:15796100-15847943	circular_RNA/4	0	-	15796099	15796099	0,0,0	9	73,81,71,80,74,115,174,61,80	0,20735,25556,37530,38443,41104,45326,47112,51764	4	circRNA	MINDY3	NM_001318330	10,9,8,7,6,5,4,3,2	chr10:15789319-15796099|chr10:15847943-15860205	chr10	15796100	15847943	7	4_6_2	71	0.165	exon	ENSG00000148481.14,	-	SRR2422926.17705001,SRR2422926.21907402,SRR2422926.22292404,SRR2422926.32250753,SRR2422926.40571866,SRR2422926.44303949,SRR2422926.44979759,	5.5
chr10:15816835-15843272	circular_RNA/2	0	-	15816834	15816834	0,0,0	7	81,71,80,74,115,174,61	0,4821,16795,17708,20369,24591,26377	2	circRNA	MINDY3	NM_001318330	9,8,7,6,5,4,3	chr10:15796172-15816834|chr10:15843272-15847863	chr10	15816835	15843272	3	3_1_2	126	0.045	exon	ENSG00000148481.14,	-	SRR2422926.1416552,SRR2422926.24905197,SRR2422926.46817437,	2.5
chr10:15816835-15847943	circular_RNA/13	0	-	15816834	15816834	0,0,0	8	81,71,80,74,115,174,61,80	0,4821,16795,17708,20369,24591,26377,31029	13	circRNA	MINDY3	NM_001318330	9,8,7,6,5,4,3,2	chr10:15796172-15816834|chr10:15847943-15860205	chr10	15816835	15847943	31	11_13_19	85	0.422	exon	ENSG00000148481.14,	-	SRR2422926.329441,SRR2422926.6661603,SRR2422926.6725784,SRR2422926.11226203,SRR2422926.11808789,SRR2422926.12380675,SRR2422926.13157646,SRR2422926.14919776,SRR2422926.17374350,SRR2422926.20897642,SRR2422926.21925503,SRR2422926.24918992,SRR2422926.25880008,SRR2422926.27936385,SRR2422926.31426731,SRR2422926.33824937,SRR2422926.35454533,SRR2422926.38295515,SRR2422926.38719111,SRR2422926.39062300,SRR…	22
chr10:15821656-15843272	circular_RNA/7	0	-	15821655	15821655	0,0,0	6	71,80,74,115,174,61	0,11974,12887,15548,19770,21556	7	circRNA	MINDY3	NM_001318330	8,7,6,5,4,3	chr10:15816915-15821655|chr10:15843272-15847863	chr10	15821656	15843272	11	4_5_10	121	0.154	exon	ENSG00000148481.14,	-	SRR2422926.10863751,SRR2422926.13033205,SRR2422926.13372225,SRR2422926.14794602,SRR2422926.19889089,SRR2422926.20498951,SRR2422926.24034091,SRR2422926.24971710,SRR2422926.44293817,SRR2422926.44953763,SRR2422926.12456554,	9
chr10:15821656-15847943	circular_RNA/6	0	-	15821655	15821655	0,0,0	7	71,80,74,115,174,61,80	0,11974,12887,15548,19770,21556,26208	6	circRNA	MINDY3	NM_001318330	8,7,6,5,4,3,2	chr10:15816915-15821655|chr10:15847943-15860205	chr10	15821656	15847943	10	3_8_7	81	0.198	exon	ENSG00000148481.14,	-	SRR2422926.2379427,SRR2422926.6974478,SRR2422926.12433433,SRR2422926.13157982,SRR2422926.23935688,SRR2422926.26418052,SRR2422926.41086581,SRR2422926.46424721,SRR2422926.9101865,SRR2422926.27798479,	8
chr10:15833630-15843272	circular_RNA/3	0	-	15833629	15833629	0,0,0	5	80,74,115,174,61	0,913,3574,7796,9582	3	circRNA	MINDY3	NM_001318330	7,6,5,4,3	chr10:15821726-15833629|chr10:15843272-15847863	chr10	15833630	15843272	5	4_4_2	159	0.059	exon	ENSG00000148481.14,	-	SRR2422926.23178073,SRR2422926.27523785,SRR2422926.31717095,SRR2422926.32569008,SRR2422926.40186318,	4
chr10:15833630-15847943	circular_RNA/32	0	-	15833629	15833629	0,0,0	6	80,74,115,174,61,80	0,913,3574,7796,9582,14234	32	circRNA	MINDY3	NM_001318330	7,6,5,4,3,2	chr10:15821726-15833629|chr10:15847943-15860205	chr10	15833630	15847943	50	20_20_15	120	0.455	exon	ENSG00000148481.14,	-	SRR2422926.15694,SRR2422926.33605,SRR2422926.220566,SRR2422926.1500258,SRR2422926.3666421,SRR2422926.3728139,SRR2422926.4684439,SRR2422926.5394626,SRR2422926.5977060,SRR2422926.8501132,SRR2422926.10749134,SRR2422926.13833845,SRR2422926.14535911,SRR2422926.16273211,SRR2422926.16784880,SRR2422926.17866105,SRR2422926.18256285,SRR2422926.20179298,SRR2422926.22171567,SRR2422926.24076124,SRR2422926.243…	41
chr10:16752539-16782084	circular_RNA/4	0	-	16752538	16752538	0,0,0	5	115,83,119,121,51	0,379,2332,11851,29495	4	circRNA	RSU1	ENST00000377921.7	6,5,4,3,2	chr10:16695155-16752538|chr10:16782084-16816972	chr10	16752539	16782084	5	5_2_2	45	0.182	exon	ENSG00000148484.18,	-	SRR2422926.15424420,SRR2422926.18634425,SRR2422926.28641465,SRR2422926.41755548,SRR2422926.22263960,	4.5
chr10:17704431-17705741	circular_RNA/5	0	+	17704430	17704430	0,0,0	3	88,55,154	0,539,1157	5	circRNA	STAM	NM_001324282	9,10,11	chr10:17700279-17704430|chr10:17705741-17708775	chr10	17704431	17705741	8	4_8_2	112	0.125	exon	ENSG00000136738.15,	+	SRR2422926.3274860,SRR2422926.10747617,SRR2422926.11708393,SRR2422926.26099051,SRR2422926.36781077,SRR2422926.41351186,SRR2422926.25531867,SRR2422926.46157065,	6.5
chr10:179994-249088	circular_RNA/3	0	+	179993	179993	0,0,0	12	135,160,78,93,88,56,78,119,208,69,273,186	0,29895,56844,57591,59444,60062,60899,62027,66772,67404,68342,68909	3	circRNA	ZMYND11	NM_001370103	2,3,4,5,6,7,8,9,10,11,12,13	chr10:130335-179993|chr10:249088-252347	chr10	179994	249088	9	7_7_2	186	0.088	exon	ENSG00000015171.21,	+	SRR2422926.17836167,SRR2422926.26477178,SRR2422926.27530855,SRR2422926.35679601,SRR2422926.38853370,SRR2422926.39477452,SRR2422926.42638589,SRR2422926.39427328,SRR2422926.42948294,	6
chr10:18527588-18536196	circular_RNA/5	0	+	18527587	18527587	0,0,0	3	110,152,96	0,6488,8513	5	circRNA	CACNB2	ENST00000324631.13	10,11,12	chr10:18518968-18527587|chr10:18536196-18538179	chr10	18527588	18536196	7	5_5_1	73	0.161	exon	ENSG00000165995.24,	+	SRR2422926.777812,SRR2422926.10509646,SRR2422926.26374492,SRR2422926.28709759,SRR2422926.31455036,SRR2422926.33429125,SRR2422926.27554651,	6
chr10:20831196-20840849	circular_RNA/2	0	-	20831195	20831195	0,0,0	4	111111111111	0,277,4317,9543	2	circRNA	NEBL	ENST00000377122.9	16,15,14,13	chr10:20828634-20831195|chr10:20840849-20845257	chr10	20831196	20840849	2	2_2_0	51	0.073	exon	ENSG00000078114.19,	-	SRR2422926.14688655,SRR2422926.45317294,	2
chr10:20868664-20957815	circular_RNA/6	0	-	20868663	20868663	0,0,0	9	102,102,111,111,105,72,73,88,85	0,1076,12130,19433,21181,28294,30714,76674,89067	6	circRNA	NEBL	ENST00000675747.1	15,14,13,12,11,10,9,8,7	chr10:20859826-20868663|chr10:20957815-20958845	chr10	20868664	20957815	7	6_5_1	51	0.215	exon	ENSG00000078114.19,	-	SRR2422926.12210880,SRR2422926.23224758,SRR2422926.29914580,SRR2422926.32591811,SRR2422926.41392652,SRR2422926.42791405,SRR2422926.46244646,	6.5
chr10:20880794-20899450	circular_RNA/4	0	-	20880793	20880793	0,0,0	5	111,111,105,72,73	0,7303,9051,16164,18584	4	circRNA	NEBL	ENST00000675747.1	13,12,11,10,9	chr10:20869841-20880793|chr10:20899450-20945337	chr10	20880794	20899450	8	6_4_2	67	0.193	exon	ENSG00000078114.19,	-	SRR2422926.8820443,SRR2422926.30673413,SRR2422926.34851316,SRR2422926.46637635,SRR2422926.626297,SRR2422926.3289603,SRR2422926.35648707,SRR2422926.40832670,	6
chr10:20957731-20961779	circular_RNA/2	0	-	20957730	20957730	0,0,0	4	85,121,76,1691	0,1115,2193,2358	2	circRNA	NEBL	ENST00000675747.1	7,6,5,4	chr10:20945425-20957730|chr10:20961779-21020116	chr10	20957731	20961779	4	4_2_2	199	0.039	exon	ENSG00000078114.19,	-	SRR2422926.3499420,SRR2422926.3811278,SRR2422926.41274911,SRR2422926.45968593,	3
chr10:21713772-21727928	circular_RNA/2	0	+	21713771	21713771	0,0,0	3	179,112,73	0,12472,14084	2	circRNA	MLLT10	ENST00000631589.1	14,15,16	chr10:21682257-21713771|chr10:21727928-21730899	chr10	21713772	21727928	2	2_2_0	65	0.058	exon	ENSG00000078403.17,	+	SRR2422926.25318640,SRR2422926.29875633,	2
chr10:21882282-21920963	circular_RNA/7	0	-	21882281	21882281	0,0,0	5	158,91,94,98,166	0,22240,36497,37550,38516	7	circRNA	DNAJC1	ENST00000376980.8	8,7,6,5,4	chr10:21806099-21882281|chr10:21920963-21928505	chr10	21882282	21920963	9	9_9_0	35	0.34	exon	ENSG00000136770.11,	-	SRR2422926.3411302,SRR2422926.3500533,SRR2422926.13919773,SRR2422926.19196057,SRR2422926.21622522,SRR2422926.29286262,SRR2422926.32148221,SRR2422926.44210331,SRR2422926.46103764,	8
chr10:21904522-21920963	circular_RNA/6	0	-	21904521	21904521	0,0,0	4	91,94,98,166	0,14257,15310,16276	6	circRNA	DNAJC1	ENST00000376980.8	7,6,5,4	chr10:21882439-21904521|chr10:21920963-21928505	chr10	21904522	21920963	10	8_7_2	49	0.29	exon	ENSG00000136770.11,	-	SRR2422926.4603865,SRR2422926.9308345,SRR2422926.12397272,SRR2422926.16549798,SRR2422926.18326069,SRR2422926.21336618,SRR2422926.29920940,SRR2422926.31312341,SRR2422926.31872970,SRR2422926.35994703,	8
chr10:24629996-24635103	circular_RNA/5	0	-	24629995	24629995	0,0,0	3	55,79,93	0,3406,5015	5	circRNA	ARHGAP21	ENST00000612832.4	7,6,5	chr10:24621369-24629995|chr10:24635103-24666984	chr10	24629996	24635103	8	7_7_2	426	0.036	exon	ENSG00000107863.20,	-	SRR2422926.5452001,SRR2422926.8655465,SRR2422926.13529650,SRR2422926.16620564,SRR2422926.25623286,SRR2422926.26709533,SRR2422926.42802318,SRR2422926.44257472,	6.5
chr10:24629996-24670397	circular_RNA/2	0	-	24629995	24629995	0,0,0	5	55,79,93,25,180	0,3406,5015,36989,40222	2	circRNA	ARHGAP21	ENST00000612832.4	7,6,5,4,3	chr10:24621369-24629995|chr10:24670397-24721836	chr10	24629996	24670397	4	2_3_0	177	0.043	exon	ENSG00000107863.20,	-	SRR2422926.6383927,SRR2422926.10653683,SRR2422926.38435140,SRR2422926.14729209,	3
chr10:26759062-26770345	circular_RNA/3	0	-	26759061	26759061	0,0,0	4	174101141101	0,6156,9790,11183	3	circRNA	ABI1	ENST00000376170.8	8,7,6,5	chr10:26751783-26759061|chr10:26770345-26771074	chr10	26759062	26770345	6	6_5_0	165	0.068	exon	ENSG00000136754.18,	-	SRR2422926.453181,SRR2422926.13339846,SRR2422926.14616751,SRR2422926.28347117,SRR2422926.40240950,SRR2422926.3964032,	4.5
chr10:27017502-27022687	circular_RNA/2	0	-	27017501	27017501	0,0,0	2	291130	0,5056	2	circRNA	ANKRD26	ENST00000675936.1	7,6	chr10:27014711-27017501|chr10:27022687-27024446	chr10	27017502	27022687	2	2_2_0	61	0.062	exon	ENSG00000107890.17,	-	SRR2422926.29127389,SRR2422926.38867317,	2
chr10:27067157-27086609	circular_RNA/2	0	-	27067156	27067156	0,0,0	6	130,203,61,73,31,71	0,10181,10476,11932,15646,19382	2	circRNA	ANKRD26	ENST00000376087.5	10,9,8,7,6,5	chr10:27066548-27067156|chr10:27086609-27092405	chr10	27067157	27086609	2	2_1_1	62	0.061	exon	ENSG00000107890.17,	-	SRR2422926.9345208,SRR2422926.45735238,	2
chr10:27117576-27121448	circular_RNA/2	0	-	27117575	27117575	0,0,0	4	152,156,113,63	0,1718,2859,3810	2	circRNA	YME1L1	ENST00000376016.8	15,14,13,12	chr10:27116345-27117575|chr10:27121448-27122840	chr10	27117576	27121448	2	2_2_0	175	0.022	exon	ENSG00000136758.20,	-	SRR2422926.3559568,SRR2422926.17948894,	2
chr10:30026103-30029866	circular_RNA/2	0	-	30026102	30026102	0,0,0	1	3764	0	2	circRNA	JCAD	ENST00000375377.2	3	chr10:30017917-30026102|chr10:30029866-30047531	chr10	30026103	30029866	4	3_3_1	54	0.129	exon	ENSG00000165757.9,	-	SRR2422926.4065624,SRR2422926.32815296,SRR2422926.35274033,SRR2422926.42745608,	3
chr10:31908172-31910563	circular_RNA/15	0	-	31908171	31908171	0,0,0	2	755,39	0,2353	15	circRNA	ARHGAP12	ENST00000344936.7	3,2	chr10:31861658-31908171|chr10:31910563-31928682	chr10	31908172	31910563	42	28_4_22	90	0.483	exon	ENSG00000165322.18,	-	SRR2422926.434783,SRR2422926.485303,SRR2422926.1164082,SRR2422926.1685678,SRR2422926.3999646,SRR2422926.5506953,SRR2422926.5658818,SRR2422926.7005944,SRR2422926.7896410,SRR2422926.9380135,SRR2422926.9531011,SRR2422926.13456029,SRR2422926.14555566,SRR2422926.15198544,SRR2422926.15350857,SRR2422926.16713733,SRR2422926.18086906,SRR2422926.19637725,SRR2422926.20660601,SRR2422926.21592841,SRR2422926.2…	28.5
chr10:32451592-32463049	circular_RNA/3	0	+	32451591	32451591	0,0,0	5	330,93,84,21,33	0,1752,4659,11091,11425	3	circRNA	CCDC7	NR_109827	2,3,4,5,6	chr10:32446631-32451591|chr10:32463049-32472480	chr10	32451592	32463049	4	4_1_3	105	0.071	exon	ENSG00000216937.14,	+	SRR2422926.368027,SRR2422926.2392710,SRR2422926.9559987,SRR2422926.26804473,	3.5
chr10:32451592-32474023	circular_RNA/29	0	+	32451591	32451591	0,0,0	7	330,93,84,21,33,62,57	0,1752,4659,11091,11425,20889,22375	29	circRNA	CCDC7	NR_109827	2,3,4,5,6,7,8	chr10:32446631-32451591|chr10:32474023-32511508	chr10	32451592	32474023	60	33_19_20	100	0.545	exon	ENSG00000216937.14,	+	SRR2422926.313220,SRR2422926.3476628,SRR2422926.4945644,SRR2422926.5640247,SRR2422926.6041962,SRR2422926.6182036,SRR2422926.6194825,SRR2422926.6535717,SRR2422926.7783373,SRR2422926.8727338,SRR2422926.9635663,SRR2422926.11499839,SRR2422926.12632426,SRR2422926.13174603,SRR2422926.13960718,SRR2422926.15797760,SRR2422926.15847478,SRR2422926.17003428,SRR2422926.18276560,SRR2422926.18550416,SRR2422926.…	44.5
chr10:32451592-32544301	circular_RNA/3	0	+	32451591	32451591	0,0,0	12	330,93,84,21,33,167,62,57,31,90,86,55	0,1752,4659,11091,11425,19472,20889,22375,66353,66824,91708,92655	3	circRNA	CCDC7	ENST00000476558.7	2,3,4,5,6,7,8,9,10,11,12,13	chr10:32446397-32451591|chr10:32544301-32565557	chr10	32451592	32544301	8	7_3_3	138	0.104	exon	ENSG00000216937.14,	+	SRR2422926.3613598,SRR2422926.4163577,SRR2422926.21838104,SRR2422926.23151371,SRR2422926.23548920,SRR2422926.29256403,SRR2422926.39577074,SRR2422926.34870657,	5.5
chr10:32451592-32584304	circular_RNA/7	0	+	32451591	32451591	0,0,0	18	330,93,84,21,33,167,62,57,76,31,90,86,55,63,222,35,274,73	0,1752,4659,11091,11425,19472,20889,22375,40330,66353,66824,91708,92655,113966,116078,120267,131442,132640	7	circRNA	CCDC7	ENST00000639629.2	2,3,4,5,6,7,8,9,10,11,12,13,14,15,16,17,18,19	chr10:32446397-32451591|chr10:32584304-32634253	chr10	32451592	32584304	13	10_4_6	75	0.257	exon	ENSG00000216937.14,	+	SRR2422926.3042509,SRR2422926.6054933,SRR2422926.16918776,SRR2422926.30762202,SRR2422926.32719754,SRR2422926.35844143,SRR2422926.36820454,SRR2422926.37788142,SRR2422926.40271538,SRR2422926.43653071,SRR2422926.6637944,SRR2422926.25557087,SRR2422926.44960809,	10
chr10:32462683-32584304	circular_RNA/3	0	+	32462682	32462682	0,0,0	15	21,33,167,62,57,76,31,90,86,55,63,222,35,274,73	0,334,8381,9798,11284,29239,55262,55733,80617,81564,102875,104987,109176,120351,121549	3	circRNA	CCDC7	ENST00000639629.2	5,6,7,8,9,10,11,12,13,14,15,16,17,18,19	chr10:32456334-32462682|chr10:32584304-32634253	chr10	32462683	32584304	7	0_3_6	123	0.102	exon	ENSG00000216937.14,	+	SRR2422926.6889195,SRR2422926.32044669,SRR2422926.44731822,SRR2422926.903672,SRR2422926.27170135,SRR2422926.35979366,SRR2422926.46786399,	5
chr10:32472481-32544301	circular_RNA/2	0	+	32472480	32472480	0,0,0	6	62,57,31,90,86,55	0,1486,45464,45935,70819,71766	2	circRNA	CCDC7	ENST00000476558.7	8,9,10,11,12,13	chr10:32471230-32472480|chr10:32544301-32565557	chr10	32472481	32544301	4	1_1_4	214	0.036	exon	ENSG00000216937.14,	+	SRR2422926.20202667,SRR2422926.30100764,SRR2422926.10360432,SRR2422926.39674970,	3
chr10:32472481-32584304	circular_RNA/2	0	+	32472480	32472480	0,0,0	12	62,57,76,31,90,86,55,63,222,35,274,73	0,1486,19441,45464,45935,70819,71766,93077,95189,99378,110553,111751	2	circRNA	CCDC7	ENST00000639629.2	8,9,10,11,12,13,14,15,16,17,18,19	chr10:32471230-32472480|chr10:32584304-32634253	chr10	32472481	32584304	5	3_2_4	150	0.062	exon	ENSG00000216937.14,	+	SRR2422926.10137468,SRR2422926.19202556,SRR2422926.23058366,SRR2422926.23660818,SRR2422926.25856755,	3.5
chr10:32543300-32584304	circular_RNA/33	0	+	32543299	32543299	0,0,0	7	86,55,63,222,35,274,73	0,947,22258,24370,28559,39734,40932	33	circRNA	CCDC7	ENST00000639629.2	13,14,15,16,17,18,19	chr10:32518505-32543299|chr10:32584304-32634253	chr10	32543300	32584304	69	26_16_33	95	0.592	exon	ENSG00000216937.14,	+	SRR2422926.382470,SRR2422926.722449,SRR2422926.1938918,SRR2422926.3337032,SRR2422926.3732092,SRR2422926.4260418,SRR2422926.6690595,SRR2422926.7186710,SRR2422926.8828870,SRR2422926.10513610,SRR2422926.10518275,SRR2422926.14170064,SRR2422926.14624550,SRR2422926.14820740,SRR2422926.17735936,SRR2422926.18098993,SRR2422926.20505473,SRR2422926.20868001,SRR2422926.21151042,SRR2422926.22259395,SRR2422926…	51
chr10:32565558-32584304	circular_RNA/32	0	+	32565557	32565557	0,0,0	5	63,222,35,274,73	0,2112,6301,17476,18674	32	circRNA	CCDC7	ENST00000639629.2	15,16,17,18,19	chr10:32544301-32565557|chr10:32584304-32634253	chr10	32565558	32584304	48	19_18_31	140	0.407	exon	ENSG00000216937.14,	+	SRR2422926.81355,SRR2422926.830482,SRR2422926.2550955,SRR2422926.5306918,SRR2422926.6156990,SRR2422926.7441047,SRR2422926.8163803,SRR2422926.8983041,SRR2422926.9108964,SRR2422926.11385248,SRR2422926.11539830,SRR2422926.12966267,SRR2422926.13932179,SRR2422926.14473995,SRR2422926.15688988,SRR2422926.16935747,SRR2422926.17686511,SRR2422926.18328545,SRR2422926.18360596,SRR2422926.19018095,SRR2422926.…	40
chr10:34331117-34360259	circular_RNA/2	0	-	34331116	34331116	0,0,0	7	228,45,62,190,151,171,189	0,5082,6248,10510,16848,28030,28954	2	circRNA	PARD3	ENST00000545260.5	17,16,15,14,13,12,11	chr10:34317338-34331116|chr10:34360259-34374873	chr10	34331117	34360259	3	2_1_0	36	0.143	exon	ENSG00000148498.17,	-	SRR2422926.13830682,SRR2422926.39513361,SRR2422926.8688718,	2.5
chr10:35060874-35071339	circular_RNA/3	0	-	35060873	35060873	0,0,0	3	95103141	0,2086,10325	3	circRNA	CUL2	ENST00000626172.3	4,3,2	chr10:35054539-35060873|chr10:35071339-35090429	chr10	35060874	35071339	8	6_6_1	79	0.168	exon	ENSG00000108094.17,	-	SRR2422926.118563,SRR2422926.9398272,SRR2422926.13947695,SRR2422926.16456164,SRR2422926.37184654,SRR2422926.44745654,SRR2422926.46562022,SRR2422926.24189965,	5.5
chr10:35483404-35516623	circular_RNA/2	0	+	35483403	35483403	0,0,0	3	75,35,101	0,18097,33119	2	circRNA	CCNY	ENST00000374706.5	4,5,6	chr10:35250626-35483403|chr10:35516623-35525963	chr10	35483404	35516623	2	2_2_0	154	0.025	exon	ENSG00000108100.18,	+	SRR2422926.24067538,SRR2422926.29733198,	2
chr10:35516523-35530243	circular_RNA/8	0	+	35516522	35516522	0,0,0	4	101,36,58,120	0,9441,13450,13601	8	circRNA	CCNY	ENST00000374706.5	6,7,8,9	chr10:35501535-35516522|chr10:35530243-35553018	chr10	35516523	35530243	11	11_11_0	236	0.085	exon	ENSG00000108100.18,	+	SRR2422926.392772,SRR2422926.8188512,SRR2422926.25059272,SRR2422926.28121828,SRR2422926.28316291,SRR2422926.31113313,SRR2422926.38376223,SRR2422926.39804401,SRR2422926.40583086,SRR2422926.42909751,SRR2422926.45674194,	9.5
chr10:37141718-37142290	circular_RNA/2	0	+	37141717	37141717	0,0,0	1	573	0	2	circRNA	ANKRD30A	ENST00000361713.2	7	chr10:37136671-37141717|chr10:37142290-37144994	chr10	37141718	37142290	3	2_3_0	1	0.857	exon	ENSG00000148513.20,	+	SRR2422926.6573317,SRR2422926.45102566,SRR2422926.18165363,	2.5
chr10:408926-423033	circular_RNA/2	0	-	408925	408925	0,0,0	5	92198120135210	0,4987,6843,10139,13898	2	circRNA	DIP2C	ENST00000381496.7	8,7,6,5,4	chr10:399219-408925|chr10:423033-440870	chr10	408926	423033	2	1_1_1	70	0.054	exon	ENSG00000151240.17,	-	SRR2422926.26779635,SRR2422926.34728761,	2
chr10:43154897-43158931	circular_RNA/11	0	+	43154896	43154896	0,0,0	2	914217	0,3818	11	circRNA	CSGALNACT2	NM_018590	2,3	chr10:43138567-43154896|chr10:43158931-43160493	chr10	43154897	43158931	13	9_10_1	29	0.473	exon	ENSG00000169826.8,	+	SRR2422926.3871504,SRR2422926.5433179,SRR2422926.5630086,SRR2422926.16335916,SRR2422926.20738757,SRR2422926.21664405,SRR2422926.22315681,SRR2422926.25283947,SRR2422926.31574824,SRR2422926.40163809,SRR2422926.43465249,SRR2422926.5361348,SRR2422926.41576070,	12
chr10:43154897-43176032	circular_RNA/2	0	+	43154896	43154896	0,0,0	6	914,217,102,179,95,82	0,3818,5597,8969,12107,21054	2	circRNA	CSGALNACT2	NM_018590	2,3,4,5,6,7	chr10:43138567-43154896|chr10:43176032-43183249	chr10	43154897	43176032	5	5_4_0	14	0.417	exon	ENSG00000169826.8,	+	SRR2422926.2892564,SRR2422926.23334891,SRR2422926.23412660,SRR2422926.44055528,SRR2422926.10658815,	3.5
chr10:44831000-44835319	circular_RNA/2	0	-	44830999	44830999	0,0,0	2	2461254	0,3066	2	circRNA	TMEM72-AS1	ENST00000669460.1	5,4	chr10:44795541-44830999|chr10:44835319-44885207	chr10	44831000	44835319	2	2_2_0	15	0.211	exon	ENSG00000224812.4,	-	SRR2422926.475802,SRR2422926.6434540,	2
chr10:45888165-45962994	circular_RNA/2	0	-	45888164	45888164	0,0,0	10	148,76,61,80,158,93,87,75,84,184	0,4267,8019,12182,22384,27914,51196,58672,64958,74646	2	circRNA	PARGP1	NR_029388	11,10,9,8,7,6,5,4,3,2	chr10:45863114-45888164|chr10:45962994-45972216	chr10	45888165	45962994	3	1_3_0	41	0.128	exon	ENSG00000239883.10,ENSG00000290921.1,	-	SRR2422926.40780059,SRR2422926.8658786,SRR2422926.18855286,	2.5
chr10:45939361-45962994	circular_RNA/11	0	-	45939360	45939360	0,0,0	4	87,75,84,184	0,7476,13762,23450	11	circRNA	PARGP1	NR_029388	5,4,3,2	chr10:45916171-45939360|chr10:45962994-45972216	chr10	45939361	45962994	16	9_13_0	39	0.451	exon	ENSG00000290921.1,	-	SRR2422926.2582540,SRR2422926.3831548,SRR2422926.5976573,SRR2422926.9177087,SRR2422926.11850754,SRR2422926.13527538,SRR2422926.14457768,SRR2422926.22381921,SRR2422926.38937623,SRR2422926.43304346,SRR2422926.11319859,SRR2422926.31203745,SRR2422926.39216439,SRR2422926.39318296,SRR2422926.42358054,SRR2422926.44772450,	13.5
chr10:46795806-46798168	circular_RNA/2	0	+	46795805	46795805	0,0,0	3	148122140	0,866,2223	2	circRNA	BMS1P1	ENST00000580094.5	6,7,8	chr10:46794915-46795805|chr10:46798168-46808995	chr10	46795806	46798168	4	1_4_0	13	0.381	exon	ENSG00000291069.1,	+	SRR2422926.2909764,SRR2422926.15480016,SRR2422926.24570944,SRR2422926.46631941,	3
chr10:472439-486530	circular_RNA/2	0	-	472438	472438	0,0,0	2	111,72	0,14020	2	circRNA	DIP2C	ENST00000280886.12	3,2	chr10:440996-472438|chr10:486530-689493	chr10	472439	486530	4	3_3_1	53	0.131	exon	ENSG00000151240.17,	-	SRR2422926.446149,SRR2422926.33094140,SRR2422926.33759012,SRR2422926.22662492,	3
chr10:48401612-48410168	circular_RNA/10	0	+	48401611	48401611	0,0,0	4	171,130,59,139	0,3240,8267,8418	10	circRNA	MAPK8	ENST00000395611.7	2,3,4,5	chr10:48306821-48401611|chr10:48410168-48420154	chr10	48401612	48410168	14	9_10_1	146	0.161	exon	ENSG00000107643.17,	+	SRR2422926.2693136,SRR2422926.4794426,SRR2422926.11396438,SRR2422926.15447846,SRR2422926.17130373,SRR2422926.19356260,SRR2422926.20347492,SRR2422926.20903854,SRR2422926.22638682,SRR2422926.28128865,SRR2422926.28845526,SRR2422926.42014244,SRR2422926.7808260,SRR2422926.8560699,	12
chr10:49493117-49506012	circular_RNA/3	0	-	49493116	49493116	0,0,0	3	136159129	0,7421,12767	3	circRNA	ERCC6	NM_001346440	8,7,6	chr10:49483516-49493116|chr10:49506012-49524032	chr10	49493117	49506012	4	3_4_0	30	0.211	exon	ENSG00000225830.16,	-	SRR2422926.24394379,SRR2422926.31812426,SRR2422926.44278964,SRR2422926.24311419,	3.5
chr10:49500538-49506012	circular_RNA/2	1	-	49500537	49500537	0,0,0	2	159129	0,5346	2	circRNA	ERCC6	NM_001346440	7,6	chr10:49493252-49500537|chr10:49506012-49524032	chr10	49500538	49506012	2	2_2_0	42	0.087	exon	ENSG00000225830.16,	-	SRR2422926.1422556,SRR2422926.22129096,	2
chr10:49915917-49935142	circular_RNA/9	0	-	49915916	49915916	0,0,0	6	75,84,123,184,987,67	0,6419,6630,16183,17260,19159	9	circRNA	PARG	ENST00000616448.2	7,6,5,4,3,2	chr10:49885295-49915916|chr10:49935142-49941508	chr10	49915917	49935142	23	12_11_12	46	0.5	exon	ENSG00000227345.9,	-	SRR2422926.536094,SRR2422926.8926278,SRR2422926.9373804,SRR2422926.18864500,SRR2422926.20162944,SRR2422926.20506224,SRR2422926.20567705,SRR2422926.22633974,SRR2422926.25121433,SRR2422926.25252308,SRR2422926.25298102,SRR2422926.26052371,SRR2422926.27956918,SRR2422926.30357668,SRR2422926.31741986,SRR2422926.33945704,SRR2422926.36267100,SRR2422926.37681585,SRR2422926.38457931,SRR2422926.39117219,SRR…	16
chr10:49952126-49973142	circular_RNA/3	0	+	49952125	49952125	0,0,0	5	94,85,59,111,131	0,323,2876,6244,20886	3	circRNA	TIMM23B-AGAP6	NR_158654	2,3,4,5,6	chr10:49942300-49952125|chr10:49973142-49989307	chr10	49952126	49973142	5	5_5_0	79	0.112	exon	ENSG00000178440.9,	+	SRR2422926.3967677,SRR2422926.7150082,SRR2422926.14694575,SRR2422926.30637845,SRR2422926.46116010,	4
chr10:50433476-50466932	circular_RNA/4	0	-	50433475	50433475	0,0,0	3	81,142,43	0,27197,33414	4	circRNA	SGMS1	ENST00000429490.5	6,5,4	chr10:50344345-50433475|chr10:50466932-50519830	chr10	50433476	50466932	11	6_3_10	125	0.15	exon	ENSG00000198964.14,	-	SRR2422926.3710035,SRR2422926.10277333,SRR2422926.10402442,SRR2422926.13917448,SRR2422926.14135249,SRR2422926.25994330,SRR2422926.26369020,SRR2422926.26639600,SRR2422926.29039657,SRR2422926.34874361,SRR2422926.36646277,	7.5
chr10:50433476-50519921	circular_RNA/2	0	-	50433475	50433475	0,0,0	4	81,142,43,91	0,27197,33414,86355	2	circRNA	SGMS1	ENST00000429490.5	6,5,4,3	chr10:50344345-50433475|chr10:50519921-50590152	chr10	50433476	50519921	3	2_3_1	139	0.041	exon	ENSG00000198964.14,	-	SRR2422926.9723764,SRR2422926.24895743,SRR2422926.25268556,	2.5
chr10:50433476-50590247	circular_RNA/18	0	-	50433475	50433475	0,0,0	5	81,142,43,91,95	0,27197,33414,86355,156677	18	circRNA	SGMS1	ENST00000429490.5	6,5,4,3,2	chr10:50344345-50433475|chr10:50590247-50623706	chr10	50433476	50590247	36	13_21_14	73	0.497	exon	ENSG00000198964.14,	-	SRR2422926.3780993,SRR2422926.4789337,SRR2422926.5047959,SRR2422926.6667761,SRR2422926.7511040,SRR2422926.8526137,SRR2422926.10075816,SRR2422926.10758558,SRR2422926.11133077,SRR2422926.11339731,SRR2422926.14592519,SRR2422926.15474601,SRR2422926.18791994,SRR2422926.19931500,SRR2422926.20417446,SRR2422926.21288894,SRR2422926.22607707,SRR2422926.22969173,SRR2422926.26260833,SRR2422926.28039121,SRR24…	27
chr10:50460673-50590247	circular_RNA/8	0	-	50460672	50460672	0,0,0	4	142,43,91,95	0,6217,59158,129480	8	circRNA	SGMS1	ENST00000429490.5	5,4,3,2	chr10:50433556-50460672|chr10:50590247-50623706	chr10	50460673	50590247	18	14_12_4	126	0.222	exon	ENSG00000198964.14,	-	SRR2422926.7907577,SRR2422926.11636195,SRR2422926.12440689,SRR2422926.14038884,SRR2422926.17205099,SRR2422926.17343859,SRR2422926.20036433,SRR2422926.20575732,SRR2422926.21111476,SRR2422926.30975944,SRR2422926.31487948,SRR2422926.35248290,SRR2422926.35890547,SRR2422926.36614981,SRR2422926.46952280,SRR2422926.2586676,SRR2422926.2598814,SRR2422926.25801157,	13
chr10:5773842-5800705	circular_RNA/4	0	-	5773841	5773841	0,0,0	6	1.00132e+17	0,11300,12010,21043,22921,26756	4	circRNA	GDI2	ENST00000380191.9	7,6,5,4,3,2	chr10:5768384-5773841|chr10:5800705-5813213	chr10	5773842	5800705	6	5_5_0	134	0.082	exon	ENSG00000057608.17,	-	SRR2422926.20969679,SRR2422926.22679595,SRR2422926.31392343,SRR2422926.42329304,SRR2422926.27360738,SRR2422926.27797394,	5
chr10:5785142-5800705	circular_RNA/2	0	-	5785141	5785141	0,0,0	5	132199135100108	0,710,9743,11621,15456	2	circRNA	GDI2	ENST00000380191.9	6,5,4,3,2	chr10:5773941-5785141|chr10:5800705-5813213	chr10	5785142	5800705	4	4_4_0	155	0.049	exon	ENSG00000057608.17,	-	SRR2422926.16594555,SRR2422926.17574239,SRR2422926.31936737,SRR2422926.38505394,	3
chr10:5785852-5800705	circular_RNA/2	0	-	5785851	5785851	0,0,0	4	199135100108	0,9033,10911,14746	2	circRNA	GDI2	ENST00000380191.9	5,4,3,2	chr10:5785273-5785851|chr10:5800705-5813213	chr10	5785852	5800705	3	2_2_0	210	0.028	exon	ENSG00000057608.17,	-	SRR2422926.10661667,SRR2422926.12443389,SRR2422926.36460311,	2.5
chr10:5794885-5800705	circular_RNA/4	0	-	5794884	5794884	0,0,0	3	135100108	0,1878,5713	4	circRNA	GDI2	ENST00000380191.9	4,3,2	chr10:5786050-5794884|chr10:5800705-5813213	chr10	5794885	5800705	11	9_9_2	265	0.077	exon	ENSG00000057608.17,	-	SRR2422926.6683956,SRR2422926.7189126,SRR2422926.8159323,SRR2422926.8900998,SRR2422926.10510896,SRR2422926.19105122,SRR2422926.22966365,SRR2422926.28345748,SRR2422926.39163927,SRR2422926.44346332,SRR2422926.46022936,	7.5
chr10:59832525-59852702	circular_RNA/3	0	-	59832524	59832524	0,0,0	2	129150	0,20028	3	circRNA	CCDC6	ENST00000263102.7	3,2	chr10:59814755-59832524|chr10:59852702-59906121	chr10	59832525	59852702	4	4_4_0	177	0.043	exon	ENSG00000108091.11,	-	SRR2422926.2977946,SRR2422926.16920746,SRR2422926.22114312,SRR2422926.27406707,	3.5
chr10:60084602-60085253	circular_RNA/4	0	-	60084601	60084601	0,0,0	2	229,97	0,555	4	circRNA	ANK3	NM_001149	10,9	chr10:60083617-60084601|chr10:60085253-60086676	chr10	60084602	60085253	8	6_4_3	441	0.035	exon	ENSG00000151150.22,	-	SRR2422926.8108185,SRR2422926.25478387,SRR2422926.37348860,SRR2422926.39171643,SRR2422926.47030023,SRR2422926.9968073,SRR2422926.15810477,SRR2422926.25400169,	6
chr10:61672632-61690621	circular_RNA/3	0	+	61672631	61672631	0,0,0	4	104,170,145,73	0,8511,13409,17917	3	circRNA	CABCOCO1	NM_001366907	2,3,4,5	chr10:61663032-61672631|chr10:61690621-61701679	chr10	61672632	61690621	4	3_1_3	27	0.229	exon	ENSG00000183346.9,	+	SRR2422926.36199549,SRR2422926.39624530,SRR2422926.44339142,SRR2422926.1376459,	3.5
chr10:67954595-68014186	circular_RNA/2	0	-	67954594	67954594	0,0,0	12	144,168,99,24,120,173,190,112,60,125,77,161	0,368,2283,4518,12088,34068,35616,36309,36545,37604,38011,59431	2	circRNA	HERC4	ENST00000277817.10	17,16,15,14,13,12,11,10,9,8,7,6	chr10:67941105-67954594|chr10:68014186-68025545	chr10	67954595	68014186	2	2_2_0	120	0.032	exon	ENSG00000148634.16,	-	SRR2422926.10416481,SRR2422926.42510433,	2
chr10:67954595-68044563	circular_RNA/2	0	-	67954594	67954594	0,0,0	16	144,168,99,120,173,190,112,60,125,77,161,131,92,222,77,160	0,368,2283,12088,34068,35616,36309,36545,37604,38011,59431,70951,78183,79370,83498,89809	2	circRNA	HERC4	ENST00000373700.9	19,18,17,16,15,14,13,12,11,10,9,8,7,6,5,4	chr10:67941105-67954594|chr10:68044563-68072882	chr10	67954595	68044563	5	3_4_0	108	0.085	exon	ENSG00000148634.16,	-	SRR2422926.11457547,SRR2422926.21998111,SRR2422926.23723928,SRR2422926.37809883,SRR2422926.13589231,	3.5
chr10:67966683-68014186	circular_RNA/2	0	-	67966682	67966682	0,0,0	8	120,173,190,112,60,125,77,161	0,21980,23528,24221,24457,25516,25923,47343	2	circRNA	HERC4	ENST00000277817.10	13,12,11,10,9,8,7,6	chr10:67959136-67966682|chr10:68014186-68025545	chr10	67966683	68014186	6	5_4_0	117	0.093	exon	ENSG00000148634.16,	-	SRR2422926.5256130,SRR2422926.9760314,SRR2422926.26263930,SRR2422926.16655258,SRR2422926.33281968,SRR2422926.34200852,	4
chr10:67966683-68044563	circular_RNA/3	0	-	67966682	67966682	0,0,0	13	120,173,190,112,60,125,77,161,131,92,222,77,160	0,21980,23528,24221,24457,25516,25923,47343,58863,66095,67282,71410,77721	3	circRNA	HERC4	ENST00000373700.9	16,15,14,13,12,11,10,9,8,7,6,5,4	chr10:67956976-67966682|chr10:68044563-68072882	chr10	67966683	68044563	7	6_5_0	105	0.118	exon	ENSG00000148634.16,	-	SRR2422926.29579623,SRR2422926.30733836,SRR2422926.38763471,SRR2422926.42985295,SRR2422926.45737393,SRR2422926.2223800,SRR2422926.39114061,	5
chr10:67988663-68014186	circular_RNA/2	0	-	67988662	67988662	0,0,0	7	173,190,112,60,125,77,161	0,1548,2241,2477,3536,3943,25363	2	circRNA	HERC4	ENST00000277817.10	12,11,10,9,8,7,6	chr10:67966802-67988662|chr10:68014186-68025545	chr10	67988663	68014186	2	2_2_0	177	0.022	exon	ENSG00000148634.16,	-	SRR2422926.35893576,SRR2422926.36827598,	2
chr10:67988663-68044563	circular_RNA/2	0	-	67988662	67988662	0,0,0	12	173,190,112,60,125,77,161,131,92,222,77,160	0,1548,2241,2477,3536,3943,25363,36883,44115,45302,49430,55741	2	circRNA	HERC4	ENST00000373700.9	15,14,13,12,11,10,9,8,7,6,5,4	chr10:67966802-67988662|chr10:68044563-68072882	chr10	67988663	68044563	2	2_2_0	165	0.024	exon	ENSG00000148634.16,	-	SRR2422926.18618218,SRR2422926.45151708,	2
chr10:67992199-68014186	circular_RNA/2	0	-	67992198	67992198	0,0,0	3	125,77,161	0,407,21827	2	circRNA	HERC4	ENST00000277817.10	8,7,6	chr10:67991199-67992198|chr10:68014186-68025545	chr10	67992199	68014186	2	2_2_0	201	0.02	exon	ENSG00000148634.16,	-	SRR2422926.45378561,SRR2422926.45788475,	2
chr10:68381232-68394136	circular_RNA/2	0	-	68381231	68381231	0,0,0	6	168,117,102,70,66,62	0,2566,2819,4827,11906,12843	2	circRNA	RUFY2	ENST00000466493.5	11,10,9,8,7,6	chr10:68379521-68381231|chr10:68394136-68394327	chr10	68381232	68394136	2	2_2_0	208	0.019	exon	ENSG00000204130.14,	-	SRR2422926.7343740,SRR2422926.24771667,	2
chr10:68393138-68394451	circular_RNA/7	0	-	68393137	68393137	0,0,0	3	66,62,124	0,937,1190	7	circRNA	RUFY2	ENST00000466493.5	7,6,5	chr10:68386128-68393137|chr10:68394451-68396779	chr10	68393138	68394451	16	10_13_3	179	0.152	exon	ENSG00000204130.14,	-	SRR2422926.163774,SRR2422926.4394803,SRR2422926.5106269,SRR2422926.5208226,SRR2422926.8807265,SRR2422926.25068086,SRR2422926.33094395,SRR2422926.37328064,SRR2422926.38540625,SRR2422926.38942666,SRR2422926.41874328,SRR2422926.44571171,SRR2422926.46452532,SRR2422926.4871307,SRR2422926.8926319,SRR2422926.43050748,	11.5
chr10:68468123-68470163	circular_RNA/5	0	-	68468122	68468122	0,0,0	2	184183	0,1858	5	circRNA	DNA2	ENST00000551118.6	3,2	chr10:68465812-68468122|chr10:68470163-68471790	chr10	68468123	68470163	7	5_5_0	21	0.4	exon	ENSG00000138346.15,	-	SRR2422926.5576830,SRR2422926.6110928,SRR2422926.26443605,SRR2422926.41477572,SRR2422926.42459148,SRR2422926.45924521,SRR2422926.4119865,	6
chr10:68487144-68493570	circular_RNA/4	0	-	68487143	68487143	0,0,0	4	69,163,67,122	0,1323,5988,6305	4	circRNA	SLC25A16	ENST00000609923.6	8,7,6,5	chr10:68483588-68487143|chr10:68493570-68503631	chr10	68487144	68493570	8	4_8_4	127	0.112	exon	ENSG00000122912.15,	-	SRR2422926.9045883,SRR2422926.10146029,SRR2422926.10969164,SRR2422926.22713466,SRR2422926.27126742,SRR2422926.32805064,SRR2422926.34959245,SRR2422926.42404611,	6
chr10:68487144-68506718	circular_RNA/25	0	-	68487143	68487143	0,0,0	6	69,163,67,122,64,134	0,1323,5988,6305,16488,19441	25	circRNA	SLC25A16	ENST00000609923.6	8,7,6,5,4,3	chr10:68483588-68487143|chr10:68506718-68516750	chr10	68487144	68506718	45	15_27_16	84	0.517	exon	ENSG00000122912.15,	-	SRR2422926.641301,SRR2422926.1719402,SRR2422926.2936420,SRR2422926.3248778,SRR2422926.5092587,SRR2422926.5254996,SRR2422926.5295220,SRR2422926.6233025,SRR2422926.7391960,SRR2422926.9121159,SRR2422926.14729769,SRR2422926.15852005,SRR2422926.16897780,SRR2422926.16947684,SRR2422926.18242758,SRR2422926.19905063,SRR2422926.20464946,SRR2422926.24151661,SRR2422926.25338476,SRR2422926.28835709,SRR2422926…	35
chr10:68487144-68516843	circular_RNA/2	0	-	68487143	68487143	0,0,0	7	69,163,67,122,64,134,93	0,1323,5988,6305,16488,19441,29607	2	circRNA	SLC25A16	ENST00000609923.6	8,7,6,5,4,3,2	chr10:68483588-68487143|chr10:68516843-68527245	chr10	68487144	68516843	3	3_0_3	84	0.067	exon	ENSG00000122912.15,	-	SRR2422926.16557571,SRR2422926.31655122,SRR2422926.34712249,	2.5
chr10:68644698-68647005	circular_RNA/4	0	+	68644697	68644697	0,0,0	1	2308	0	4	circRNA	TET1	NM_030625	4	chr10:68601034-68644697|chr10:68647005-68651845	chr10	68644698	68647005	5	4_5_0	26	0.278	exon	ENSG00000138336.9,	+	SRR2422926.6179931,SRR2422926.21994114,SRR2422926.22523420,SRR2422926.31449866,SRR2422926.37106594,	4.5
chr10:68651846-68686707	circular_RNA/2	0	+	68651845	68651845	0,0,0	7	91,94,212,151,90,138,352	0,655,15199,21049,29553,30990,34510	2	circRNA	TET1	NM_030625	5,6,7,8,9,10,11	chr10:68647005-68651845|chr10:68686707-68690807	chr10	68651846	68686707	4	4_4_0	28	0.222	exon	ENSG00000138336.9,	+	SRR2422926.24078095,SRR2422926.28933245,SRR2422926.34422597,SRR2422926.45839435,	3
chr10:68881958-68892773	circular_RNA/2	0	+	68881957	68881957	0,0,0	3	1532359185	0,2302,10631	2	circRNA	STOX1	NM_001130161	2,3,4	chr10:68827933-68881957|chr10:68892773-68895241	chr10	68881958	68892773	5	3_4_0	26	0.278	exon	ENSG00000165730.16,	+	SRR2422926.99301,SRR2422926.6116558,SRR2422926.13758665,SRR2422926.22546816,SRR2422926.20439877,	3.5
chr10:68936936-68943257	circular_RNA/5	0	+	68936935	68936935	0,0,0	3	160,135,45	0,4124,6277	5	circRNA	DDX50	ENST00000373585.8	12,13,14	chr10:68936079-68936935|chr10:68943257-68946351	chr10	68936936	68943257	9	8_4_1	16	0.529	exon	ENSG00000107625.14,	+	SRR2422926.3098456,SRR2422926.5983057,SRR2422926.7628500,SRR2422926.17585085,SRR2422926.30359453,SRR2422926.46321749,SRR2422926.7991462,SRR2422926.17867097,SRR2422926.33403841,	7
chr10:68959806-68960249	circular_RNA/2	0	+	68959805	68959805	0,0,0	1	444	0	2	circRNA	DDX21	ENST00000685106.1	2	chr10:68956312-68959805|chr10:68960249-68962081	chr10	68959806	68960249	3	2_3_0	78	0.071	exon	ENSG00000165732.14,	+	SRR2422926.5639621,SRR2422926.40322997,SRR2422926.19722063,	2.5
chr10:70844473-70859499	circular_RNA/4	0	+	70844472	70844472	0,0,0	5	166,68,148,77,129	0,6670,10235,13141,14898	4	circRNA	SGPL1	ENST00000697924.1	3,4,5,6,7	chr10:70816880-70844472|chr10:70859499-70868344	chr10	70844473	70859499	9	7_8_0	59	0.234	exon	ENSG00000289738.1,ENSG00000166224.18,	+	SRR2422926.2512097,SRR2422926.5912648,SRR2422926.6599061,SRR2422926.10044093,SRR2422926.18101256,SRR2422926.22795260,SRR2422926.42395999,SRR2422926.43519298,SRR2422926.30807947,	6.5
chr10:7220411-7285954	circular_RNA/3	0	-	7220410	7220410	0,0,0	7	127,83,148,102,98,247,89	0,7444,23147,28137,56481,63493,65455	3	circRNA	SFMBT2	ENST00000361972.8	11,10,9,8,7,6,5	chr10:7205928-7220410|chr10:7285954-7367648	chr10	7220411	7285954	4	4_3_0	30	0.211	exon	ENSG00000198879.13,	-	SRR2422926.9319240,SRR2422926.12537237,SRR2422926.19774274,SRR2422926.32650751,	3.5
chr10:7243558-7285954	circular_RNA/9	0	-	7243557	7243557	0,0,0	5	148,102,98,247,89	0,4990,33334,40346,42308	9	circRNA	SFMBT2	ENST00000361972.8	9,8,7,6,5	chr10:7227937-7243557|chr10:7285954-7367648	chr10	7243558	7285954	17	12_10_2	46	0.425	exon	ENSG00000198879.13,	-	SRR2422926.14664309,SRR2422926.16614940,SRR2422926.17992399,SRR2422926.18506101,SRR2422926.21484096,SRR2422926.22034443,SRR2422926.22681425,SRR2422926.39526365,SRR2422926.40426534,SRR2422926.40678720,SRR2422926.41569091,SRR2422926.44650318,SRR2422926.45274014,SRR2422926.46595090,SRR2422926.47022508,SRR2422926.1653913,SRR2422926.42890850,	13
chr10:72708283-72715902	circular_RNA/2	0	+	72708282	72708282	0,0,0	3	74,116,49	0,6828,7571	2	circRNA	MCU	ENST00000604679.5	2,3,4	chr10:72692301-72708282|chr10:72715902-72834358	chr10	72708283	72715902	11	8_0_9	8	0.733	exon	ENSG00000156026.15,	+	SRR2422926.5940349,SRR2422926.13099236,SRR2422926.19797049,SRR2422926.19884362,SRR2422926.32406387,SRR2422926.33249005,SRR2422926.38391859,SRR2422926.40730756,SRR2422926.43016497,SRR2422926.9076663,SRR2422926.38510405,	6.5
chr10:7276892-7285954	circular_RNA/16	0	-	7276891	7276891	0,0,0	3	98,247,89	0,7012,8974	16	circRNA	SFMBT2	ENST00000361972.8	7,6,5	chr10:7248649-7276891|chr10:7285954-7367648	chr10	7276892	7285954	29	17_15_7	78	0.426	exon	ENSG00000198879.13,	-	SRR2422926.1173819,SRR2422926.2444914,SRR2422926.5765942,SRR2422926.7279368,SRR2422926.9999220,SRR2422926.13454293,SRR2422926.14864505,SRR2422926.16619177,SRR2422926.22239956,SRR2422926.23598826,SRR2422926.23738319,SRR2422926.25435695,SRR2422926.26992233,SRR2422926.27587141,SRR2422926.29375356,SRR2422926.30360703,SRR2422926.30696633,SRR2422926.32001540,SRR2422926.34540308,SRR2422926.38359615,SRR2…	22.5
chr10:73146276-73163950	circular_RNA/2	0	-	73146275	73146275	0,0,0	8	86,129,129,193,179,88,118,218	0,2000,6017,7980,9999,10292,14158,17457	2	circRNA	ECD	ENST00000372979.9	9,8,7,6,5,4,3,2	chr10:73139737-73146275|chr10:73163950-73167865	chr10	73146276	73163950	3	2_3_1	77	0.072	exon	ENSG00000122882.11,	-	SRR2422926.6089943,SRR2422926.14682545,SRR2422926.31780597,	2.5
chr10:73571421-73576361	circular_RNA/2	0	-	73571420	73571420	0,0,0	3	93164564	0,4091,4377	2	circRNA	USP54	ENST00000687698.1	4,3,2	chr10:73545672-73571420|chr10:73576361-73591277	chr10	73571421	73576361	13	5_10_2	238	0.098	exon	ENSG00000166348.20,	-	SRR2422926.4573580,SRR2422926.8008515,SRR2422926.8879848,SRR2422926.11442728,SRR2422926.23626917,SRR2422926.27553487,SRR2422926.39367910,SRR2422926.40558067,SRR2422926.45778993,SRR2422926.4325675,SRR2422926.8757294,SRR2422926.15255880,SRR2422926.15457820,	7.5
chr10:7367649-7381949	circular_RNA/3	0	-	7367648	7367648	0,0,0	3	241,95,151	0,2632,14150	3	circRNA	SFMBT2	ENST00000361972.8	4,3,2	chr10:7285954-7367648|chr10:7381949-7409301	chr10	7367649	7381949	4	4_3_0	28	0.222	exon	ENSG00000198879.13,	-	SRR2422926.6084834,SRR2422926.12617785,SRR2422926.27053143,SRR2422926.22845274,	3.5
chr10:73817023-73824084	circular_RNA/2	0	-	73817022	73817022	0,0,0	4	95,76,49,45	0,456,4659,7017	2	circRNA	CAMK2G	ENST00000351293.7	17,16,15,14	chr10:73815247-73817022|chr10:73824084-73837467	chr10	73817023	73824084	5	1_2_2	322	0.03	exon	ENSG00000148660.22,	-	SRR2422926.14868837,SRR2422926.18313245,SRR2422926.27348148,SRR2422926.34410943,SRR2422926.12845358,	3.5
chr10:74838683-74843478	circular_RNA/6	0	+	74838682	74838682	0,0,0	2	70879	0,3917	6	circRNA	KAT6B	ENST00000648725.1	2,3	chr10:74825356-74838682|chr10:74843478-74959969	chr10	74838683	74843478	27	5_17_11	52	0.509	exon	ENSG00000156650.14,	+	SRR2422926.1155635,SRR2422926.1635303,SRR2422926.3446151,SRR2422926.4633419,SRR2422926.6096252,SRR2422926.6278389,SRR2422926.7354777,SRR2422926.7368407,SRR2422926.7414150,SRR2422926.13751542,SRR2422926.16180875,SRR2422926.22622291,SRR2422926.23552153,SRR2422926.23640564,SRR2422926.32341692,SRR2422926.33984173,SRR2422926.35949598,SRR2422926.36912037,SRR2422926.39514445,SRR2422926.40239934,SRR24229…	16.5
chr10:74842600-74843478	circular_RNA/6	0	+	74842599	74842599	0,0,0	1	879	0	6	circRNA	KAT6B	ENST00000648725.1	3	chr10:74838752-74842599|chr10:74843478-74959969	chr10	74842600	74843478	12	12_11_0	70	0.255	exon	ENSG00000156650.14,	+	SRR2422926.2598216,SRR2422926.2730616,SRR2422926.7804706,SRR2422926.8408337,SRR2422926.9495868,SRR2422926.10920193,SRR2422926.24876997,SRR2422926.25213214,SRR2422926.28836638,SRR2422926.36250024,SRR2422926.36826671,SRR2422926.46241277,	9
chr10:75150514-75151106	circular_RNA/2	0	+	75150513	75150513	0,0,0	1	593	0	2	circRNA	SAMD8	ENST00000447533.5	2	chr10:75099728-75150513|chr10:75151106-75164644	chr10	75150514	75151106	2	2_2_0	92	0.042	exon	ENSG00000156671.15,	+	SRR2422926.3938360,SRR2422926.32261734,	2
chr10:76036008-76058783	circular_RNA/2	0	+	76036007	76036007	0,0,0	3	127140118	0,11156,22658	2	circRNA	LRMDA	ENST00000611255.5	3,4,5	chr10:75438494-76036007|chr10:76058783-76324400	chr10	76036008	76058783	3	2_2_0	5	0.545	exon	ENSG00000148655.15,	+	SRR2422926.1426998,SRR2422926.26791978,SRR2422926.40405926,	2.5
chr10:76914936-76970067	circular_RNA/2	0	-	76914935	76914935	0,0,0	5	114,193,225,124,94	0,29837,34206,38865,55038	2	circRNA	KCNMA1	NM_001322838	25,24,23,22,21	chr10:76910096-76914935|chr10:76970067-76974486	chr10	76914936	76970067	2	2_2_0	292	0.014	exon	ENSG00000156113.25,	-	SRR2422926.3316220,SRR2422926.16257688,	2
chr10:76944773-76970067	circular_RNA/5	0	-	76944772	76944772	0,0,0	4	193,225,124,94	0,4369,9028,25201	5	circRNA	KCNMA1	NM_001322838	24,23,22,21	chr10:76915049-76944772|chr10:76970067-76974486	chr10	76944773	76970067	8	8_6_1	253	0.059	exon	ENSG00000156113.25,	-	SRR2422926.23107357,SRR2422926.30261158,SRR2422926.33398517,SRR2422926.34673629,SRR2422926.38560657,SRR2422926.39582981,SRR2422926.45690726,SRR2422926.23979082,	6.5
chr10:7797047-7802854	circular_RNA/18	0	+	7797046	7797046	0,0,0	6	132,205,144,65,156,97	0,1943,2725,2980,5223,5711	18	circRNA	ATP5F1C	NM_001320886	2,3,4,5,6,7	chr10:7788263-7797046|chr10:7802854-7806973	chr10	7797047	7802854	32	18_18_5	149	0.3	exon	ENSG00000165629.20,	+	SRR2422926.200952,SRR2422926.222718,SRR2422926.870896,SRR2422926.2995398,SRR2422926.6619010,SRR2422926.6721466,SRR2422926.8914790,SRR2422926.9349455,SRR2422926.12779418,SRR2422926.13889135,SRR2422926.14346830,SRR2422926.14569657,SRR2422926.14640697,SRR2422926.15229957,SRR2422926.15687153,SRR2422926.15941718,SRR2422926.17949201,SRR2422926.24151071,SRR2422926.28723991,SRR2422926.34196890,SRR2422926…	25
chr10:7798990-7802854	circular_RNA/3	0	+	7798989	7798989	0,0,0	5	205,144,65,156,97	0,782,1037,3280,3768	3	circRNA	ATP5F1C	NM_001320886	3,4,5,6,7	chr10:7797178-7798989|chr10:7802854-7806973	chr10	7798990	7802854	3	3_3_0	235	0.025	exon	ENSG00000165629.20,	+	SRR2422926.9003346,SRR2422926.10258402,SRR2422926.12634379,	3
chr10:84371014-84373815	circular_RNA/3	0	+	84371013	84371013	0,0,0	2	1456197	0,2605	3	circRNA	CCSER2	NM_001284240	2,3	chr10:84328808-84371013|chr10:84373815-84417770	chr10	84371014	84373815	7	5_3_0	149	0.086	exon	ENSG00000107771.17,	+	SRR2422926.19505617,SRR2422926.24147958,SRR2422926.31104822,SRR2422926.33243156,SRR2422926.33783123,SRR2422926.2805503,SRR2422926.36899882,	5
chr10:84417771-84477664	circular_RNA/2	0	+	84417770	84417770	0,0,0	6	91,163,196,84,87,90	0,7960,20741,46162,52601,59804	2	circRNA	CCSER2	NM_001284240	4,5,6,7,8,9	chr10:84373815-84417770|chr10:84477664-84513448	chr10	84417771	84477664	4	2_2_3	153	0.05	exon	ENSG00000107771.17,	+	SRR2422926.14831082,SRR2422926.36773095,SRR2422926.41408457,SRR2422926.13199332,	3
chr10:84425731-84477664	circular_RNA/2	0	+	84425730	84425730	0,0,0	5	163,196,84,87,90	0,12781,38202,44641,51844	2	circRNA	CCSER2	NM_001284240	5,6,7,8,9	chr10:84417861-84425730|chr10:84477664-84513448	chr10	84425731	84477664	3	3_1_0	216	0.027	exon	ENSG00000107771.17,	+	SRR2422926.4639851,SRR2422926.19480308,SRR2422926.42410744,	2.5
chr10:84438512-84477664	circular_RNA/29	0	+	84438511	84438511	0,0,0	4	196,84,87,90	0,25421,31860,39063	29	circRNA	CCSER2	NM_001284240	6,7,8,9	chr10:84425893-84438511|chr10:84477664-84513448	chr10	84438512	84477664	59	41_27_10	182	0.393	exon	ENSG00000107771.17,	+	SRR2422926.2285359,SRR2422926.3084366,SRR2422926.3727561,SRR2422926.4506687,SRR2422926.4666775,SRR2422926.4895281,SRR2422926.5005032,SRR2422926.8069944,SRR2422926.10419471,SRR2422926.11264448,SRR2422926.11500119,SRR2422926.11664590,SRR2422926.12308014,SRR2422926.12356169,SRR2422926.14259166,SRR2422926.15239914,SRR2422926.15686986,SRR2422926.17855559,SRR2422926.18629715,SRR2422926.19927191,SRR2422…	44
chr10:86446242-86473973	circular_RNA/2	0	-	86446241	86446241	0,0,0	12	208,165,116,176,77,98,112,228,112,137,153,96	0,5725,6978,7414,12747,14157,14934,21037,24750,25966,26370,27636	2	circRNA	WAPL	NM_001318328	16,15,14,13,12,11,10,9,8,7,6,5	chr10:86443363-86446241|chr10:86473973-86497200	chr10	86446242	86473973	2	2_2_0	74	0.051	exon	ENSG00000062650.20,	-	SRR2422926.12209682,SRR2422926.21183199,	2
chr10:86451967-86473973	circular_RNA/2	0	-	86451966	86451966	0,0,0	11	165,116,176,77,98,112,228,112,137,153,96	0,1253,1689,7022,8432,9209,15312,19025,20241,20645,21911	2	circRNA	WAPL	NM_001318328	15,14,13,12,11,10,9,8,7,6,5	chr10:86446449-86451966|chr10:86473973-86497200	chr10	86451967	86473973	2	2_2_0	96	0.04	exon	ENSG00000062650.20,	-	SRR2422926.19034253,SRR2422926.19684020,	2
chr10:86467279-86473973	circular_RNA/2	0	-	86467278	86467278	0,0,0	5	228,112,137,153,96	0,3713,4929,5333,6599	2	circRNA	WAPL	NM_001318328	9,8,7,6,5	chr10:86461287-86467278|chr10:86473973-86497200	chr10	86467279	86473973	3	3_3_0	120	0.048	exon	ENSG00000062650.20,	-	SRR2422926.21920014,SRR2422926.25541098,SRR2422926.45559953,	2.5
chr10:86838865-86892229	circular_RNA/2	0	+	86838864	86838864	0,0,0	4	115219163103	0,37002,51197,53262	2	circRNA	BMPR1A	ENST00000638429.1	2,3,4,5	chr10:86756919-86838864|chr10:86892229-86899793	chr10	86838865	86892229	2	2_2_0	7	0.364	exon	ENSG00000107779.14,	+	SRR2422926.31026631,SRR2422926.39275412,	2
chr10:88901656-88922436	circular_RNA/7	0	+	88901655	88901655	0,0,0	9	83,218,76,96,358,125,138,113,100	0,3787,7046,9260,11445,12878,15024,19627,20681	7	circRNA	STAMBPL1	ENST00000371927.7	2,3,4,5,6,7,8,9,10	chr10:88880638-88901655|chr10:88922436-88973181	chr10	88901656	88922436	15	9_9_7	86	0.259	exon	ENSG00000138134.12,	+	SRR2422926.8912996,SRR2422926.10092851,SRR2422926.13744485,SRR2422926.14657399,SRR2422926.17327921,SRR2422926.23668055,SRR2422926.24517860,SRR2422926.30990128,SRR2422926.34820497,SRR2422926.36405480,SRR2422926.42995925,SRR2422926.36208378,SRR2422926.40943568,SRR2422926.42951898,SRR2422926.44117235,	11
chr10:89751346-89762835	circular_RNA/2	0	+	89751345	89751345	0,0,0	6	1.26125e+17	0,1221,3172,7360,9180,11292	2	circRNA	KIF20B	ENST00000371728.8	24,25,26,27,28,29	chr10:89745959-89751345|chr10:89762835-89768289	chr10	89751346	89762835	3	3_3_0	13	0.316	exon	ENSG00000138182.15,	+	SRR2422926.6674512,SRR2422926.11455452,SRR2422926.36445227,	2.5
chr10:91819270-91842391	circular_RNA/2	0	+	91819269	91819269	0,0,0	13	37,76,95,67,187,122,92,79,172,80,146,166,220	0,212,669,3026,7747,9015,11653,11833,14583,17649,21291,22013,22902	2	circRNA	TNKS2	ENST00000371627.5	4,5,6,7,8,9,10,11,12,13,14,15,16	chr10:91817229-91819269|chr10:91842391-91844918	chr10	91819270	91842391	14	0_12_9	145	0.162	exon	ENSG00000107854.6,	+	SRR2422926.3182731,SRR2422926.5747372,SRR2422926.9351328,SRR2422926.26988823,SRR2422926.30065146,SRR2422926.36242308,SRR2422926.37556166,SRR2422926.37634593,SRR2422926.44537518,SRR2422926.44584491,SRR2422926.46757218,SRR2422926.8281396,SRR2422926.26545330,SRR2422926.42711820,	8
chr10:92143029-92181019	circular_RNA/3	0	-	92143028	92143028	0,0,0	3	90,168,57	0,1916,37934	3	circRNA	CPEB3	ENST00000412050.8	6,5,4	chr10:92111194-92143028|chr10:92181019-92192545	chr10	92143029	92181019	5	4_2_3	175	0.054	exon	ENSG00000107864.15,	-	SRR2422926.8840260,SRR2422926.24834285,SRR2422926.29259001,SRR2422926.35789598,SRR2422926.25360832,	4
chr10:92531748-92537550	circular_RNA/4	0	-	92531747	92531747	0,0,0	3	170208185	0,2830,5618	4	circRNA	IDE	NM_001322796	4,3,2	chr10:92515042-92531747|chr10:92537550-92573168	chr10	92531748	92537550	7	4_6_0	52	0.212	exon	ENSG00000119912.18,	-	SRR2422926.2400195,SRR2422926.14842102,SRR2422926.25538636,SRR2422926.39950492,SRR2422926.11580542,SRR2422926.34087470,SRR2422926.44339195,	5.5
chr10:92893349-92899644	circular_RNA/3	0	+	92893348	92893348	0,0,0	4	172,48,91,46	0,1445,1581,6250	3	circRNA	EXOC6	ENST00000671701.1	3,4,5,6	chr10:92834824-92893348|chr10:92899644-92909426	chr10	92893349	92899644	6	6_0_6	100	0.107	exon	ENSG00000138190.17,	+	SRR2422926.3715036,SRR2422926.31623037,SRR2422926.31697328,SRR2422926.37933161,SRR2422926.40488431,SRR2422926.45071440,	4.5
chr10:92893349-92909631	circular_RNA/2	0	+	92893348	92893348	0,0,0	5	172,48,91,46,205	0,1445,1581,6250,16078	2	circRNA	EXOC6	ENST00000671701.1	3,4,5,6,7	chr10:92834824-92893348|chr10:92909631-92915757	chr10	92893349	92909631	4	4_3_0	100	0.074	exon	ENSG00000138190.17,	+	SRR2422926.8816873,SRR2422926.16749528,SRR2422926.32288177,SRR2422926.20493407,	3
chr10:92893349-92920050	circular_RNA/5	0	+	92893348	92893348	0,0,0	7	172,48,91,46,205,156,69	0,1445,1581,6250,16078,22409,26633	5	circRNA	EXOC6	ENST00000671701.1	3,4,5,6,7,8,9	chr10:92834824-92893348|chr10:92920050-92928338	chr10	92893349	92920050	9	9_3_4	83	0.178	exon	ENSG00000138190.17,	+	SRR2422926.11732534,SRR2422926.17224098,SRR2422926.34172946,SRR2422926.40524698,SRR2422926.43299778,SRR2422926.44732633,SRR2422926.46921670,SRR2422926.25166485,SRR2422926.31314557,	7
chr10:92893349-92955714	circular_RNA/3	0	+	92893348	92893348	0,0,0	16	172,48,91,46,205,156,69,84,47,121,72,98,106,110,112,135	0,1445,1581,6250,16078,22409,26633,34990,40795,40961,42465,47378,54925,58924,61281,62231	3	circRNA	EXOC6	ENST00000671701.1	3,4,5,6,7,8,9,10,11,12,13,14,15,16,17,18	chr10:92834824-92893348|chr10:92955714-92974052	chr10	92893349	92955714	6	6_4_0	78	0.133	exon	ENSG00000138190.17,	+	SRR2422926.16901406,SRR2422926.27592393,SRR2422926.27806795,SRR2422926.42791497,SRR2422926.39195462,SRR2422926.43300179,	4.5
chr10:92934144-92940824	circular_RNA/2	0	+	92934143	92934143	0,0,0	4	47,121,72,98	0,166,1670,6583	2	circRNA	EXOC6	ENST00000671701.1	11,12,13,14	chr10:92928422-92934143|chr10:92940824-92948273	chr10	92934144	92940824	2	2_1_1	87	0.044	exon	ENSG00000138190.17,	+	SRR2422926.12290592,SRR2422926.42983928,	2
chr10:94441896-94474783	circular_RNA/5	0	+	94441895	94441895	0,0,0	2	124116	0,32772	5	circRNA	TBC1D12	ENST00000225235.5	2,3	chr10:94403584-94441895|chr10:94474783-94493364	chr10	94441896	94474783	10	9_6_0	112	0.152	exon	ENSG00000108239.9,	+	SRR2422926.4669149,SRR2422926.4723267,SRR2422926.6928881,SRR2422926.22713937,SRR2422926.24485105,SRR2422926.24969963,SRR2422926.41824796,SRR2422926.6109424,SRR2422926.33523865,SRR2422926.46806151,	7.5
chr10:94474668-94511654	circular_RNA/3	0	+	94474667	94474667	0,0,0	7	116,83,118,107,81,89,72	0,18697,22387,25553,32599,35423,36915	3	circRNA	TBC1D12	ENST00000225235.5	3,4,5,6,7,8,9	chr10:94442019-94474667|chr10:94511654-94521954	chr10	94474668	94511654	3	3_1_2	183	0.032	exon	ENSG00000108239.9,	+	SRR2422926.8997040,SRR2422926.13184403,SRR2422926.45352954,	3
chr10:94493365-94511654	circular_RNA/3	0	+	94493364	94493364	0,0,0	6	83,118,107,81,89,72	0,3690,6856,13902,16726,18218	3	circRNA	TBC1D12	ENST00000225235.5	4,5,6,7,8,9	chr10:94474783-94493364|chr10:94511654-94521954	chr10	94493365	94511654	3	1_1_2	155	0.037	exon	ENSG00000108239.9,	+	SRR2422926.18742092,SRR2422926.39779719,SRR2422926.46931270,	3
chr10:94497055-94510179	circular_RNA/3	0	+	94497054	94497054	0,0,0	4	118,107,81,89	0,3166,10212,13036	3	circRNA	TBC1D12	ENST00000225235.5	5,6,7,8	chr10:94493447-94497054|chr10:94510179-94511582	chr10	94497055	94510179	3	3_3_0	154	0.037	exon	ENSG00000108239.9,	+	SRR2422926.22014921,SRR2422926.28279319,SRR2422926.41888888,	3
chr10:94500221-94511654	circular_RNA/2	0	+	94500220	94500220	0,0,0	4	107,81,89,72	0,7046,9870,11362	2	circRNA	TBC1D12	ENST00000225235.5	6,7,8,9	chr10:94497172-94500220|chr10:94511654-94521954	chr10	94500221	94511654	2	2_0_2	121	0.032	exon	ENSG00000108239.9,	+	SRR2422926.6778688,SRR2422926.11439548,	2
chr10:94500221-94522453	circular_RNA/2	0	+	94500220	94500220	0,0,0	6	107,81,89,72,129,110	0,7046,9870,11362,21734,22123	2	circRNA	TBC1D12	ENST00000225235.5	6,7,8,9,10,11	chr10:94497172-94500220|chr10:94522453-94531201	chr10	94500221	94522453	3	2_3_1	113	0.05	exon	ENSG00000108239.9,	+	SRR2422926.5432401,SRR2422926.14196182,SRR2422926.20242778,	2.5
chr10:95351209-95384285	circular_RNA/6	0	-	95351208	95351208	0,0,0	10	168,86,173,50,102,66,84,115,130,48	0,3673,6422,16441,20117,20775,24764,30476,32776,33029	6	circRNA	SORBS1	ENST00000371227.8	23,22,21,20,19,18,17,16,15,14	chr10:95346452-95351208|chr10:95384285-95397219	chr10	95351209	95384285	12	7_3_6	265	0.083	exon	ENSG00000095637.23,	-	SRR2422926.3445285,SRR2422926.3650105,SRR2422926.5193816,SRR2422926.11470068,SRR2422926.22688066,SRR2422926.25421792,SRR2422926.26581282,SRR2422926.39468666,SRR2422926.41372302,SRR2422926.631211,SRR2422926.23499544,SRR2422926.31942825,	9
chr10:96544076-96576829	circular_RNA/5	0	-	96544075	96544075	0,0,0	8	131,95,167,132,78,161,123,196	0,3819,7169,8852,15583,17902,21228,32558	5	circRNA	TM9SF3	ENST00000371142.9	9,8,7,6,5,4,3,2	chr10:96533190-96544075|chr10:96576829-96586733	chr10	96544076	96576829	6	6_6_0	121	0.09	exon	ENSG00000077147.16,	-	SRR2422926.3792779,SRR2422926.4345767,SRR2422926.8502966,SRR2422926.9203605,SRR2422926.25780516,SRR2422926.29275442,	5.5
chr10:96907265-96944245	circular_RNA/2	0	+	96907264	96907264	0,0,0	3	66,80,133	0,403,36848	2	circRNA	LCOR	ENST00000676067.1	3,4,5	chr10:96833479-96907264|chr10:96944245-96949007	chr10	96907265	96944245	3	1_3_1	46	0.115	exon	ENSG00000196233.14,	+	SRR2422926.1955385,SRR2422926.26575795,SRR2422926.7353853,	2.5
chr10:97229147-97266125	circular_RNA/2	0	-	97229146	97229146	0,0,0	10	79,111,99,192,66,87,227,210,81,266	0,617,6070,14821,17125,27171,30255,34273,35679,36713	2	circRNA	ARHGAP19-SLIT1	NR_037909	11,10,9,8,7,6,5,4,3,2	chr10:97164890-97229146|chr10:97266125-97292571	chr10	97229147	97266125	3	1_3_2	14	0.3	exon	ENSG00000213390.11,ENSG00000269891.2,	-	SRR2422926.20191187,SRR2422926.29450620,SRR2422926.38164972,	2.5
chr10:98156093-98163397	circular_RNA/2	0	+	98156092	98156092	0,0,0	3	55,93,105	0,6790,7200	2	circRNA	R3HCC1L	ENST00000298999.8	2,3,4	chr10:98134706-98156092|chr10:98163397-98208100	chr10	98156093	98163397	2	2_2_0	18	0.182	exon	ENSG00000166024.14,	+	SRR2422926.2983320,SRR2422926.29267377,	2
chr10:98429573-98431291	circular_RNA/2	0	-	98429572	98429572	0,0,0	3	70100161	0,998,1558	2	circRNA	HPS1	ENST00000699113.1	8,7,6	chr10:98427264-98429572|chr10:98431291-98433939	chr10	98429573	98431291	2	2_2_0	29	0.121	exon	ENSG00000289758.1,ENSG00000107521.21,	-	SRR2422926.3693257,SRR2422926.11445064,	2
chr11:103219915-103223086	circular_RNA/3	0	+	103219914	103219914	0,0,0	4	114161124122	0,708,2115,3050	3	circRNA	DYNC2H1	ENST00000375735.7	56,57,58,59	chr11:103215858-103219914|chr11:103223086-103231259	chr11	103219915	103223086	6	4_3_2	91	0.117	exon	ENSG00000187240.17,	+	SRR2422926.17344475,SRR2422926.24945365,SRR2422926.27751829,SRR2422926.30825716,SRR2422926.39567748,SRR2422926.19903871,	4.5
chr11:103280348-103312033	circular_RNA/3	0	+	103280347	103280347	0,0,0	9	66,51,78,132,73,161,126,111,156	0,1831,2660,5907,7185,22745,24247,27373,31530	3	circRNA	DYNC2H1	ENST00000375735.7	71,72,73,74,75,76,77,78,79	chr11:103259977-103280347|chr11:103312033-103316544	chr11	103280348	103312033	4	2_4_1	87	0.084	exon	ENSG00000187240.17,	+	SRR2422926.3486425,SRR2422926.34960677,SRR2422926.41254135,SRR2422926.44062982,	3.5
chr11:103280348-103323990	circular_RNA/2	0	+	103280347	103280347	0,0,0	12	66,51,78,132,73,161,126,111,156,76,209,105	0,1831,2660,5907,7185,22745,24247,27373,31530,36197,40681,43538	2	circRNA	DYNC2H1	ENST00000375735.7	71,72,73,74,75,76,77,78,79,80,81,82	chr11:103259977-103280347|chr11:103323990-103358242	chr11	103280348	103323990	3	1_2_1	43	0.122	exon	ENSG00000187240.17,	+	SRR2422926.17298915,SRR2422926.21790526,SRR2422926.40021255,	2.5
chr11:103280348-103358359	circular_RNA/3	0	+	103280347	103280347	0,0,0	13	66,51,78,132,73,161,126,111,156,76,209,105,117	0,1831,2660,5907,7185,22745,24247,27373,31530,36197,40681,43538,77895	3	circRNA	DYNC2H1	ENST00000375735.7	71,72,73,74,75,76,77,78,79,80,81,82,83	chr11:103259977-103280347|chr11:103358359-103399662	chr11	103280348	103358359	5	2_3_3	63	0.137	exon	ENSG00000187240.17,	+	SRR2422926.6393838,SRR2422926.16438994,SRR2422926.38418197,SRR2422926.6786734,SRR2422926.24826397,	4
chr11:103303093-103316620	circular_RNA/3	0	+	103303092	103303092	0,0,0	5	161,126,111,156,76	0,1502,4628,8785,13452	3	circRNA	DYNC2H1	ENST00000375735.7	76,77,78,79,80	chr11:103287605-103303092|chr11:103316620-103321028	chr11	103303093	103316620	6	5_4_0	80	0.13	exon	ENSG00000187240.17,	+	SRR2422926.11248318,SRR2422926.27203175,SRR2422926.32840627,SRR2422926.34570457,SRR2422926.24567811,SRR2422926.31876795,	4.5
chr11:103303093-103323990	circular_RNA/2	0	+	103303092	103303092	0,0,0	7	161,126,111,156,76,209,105	0,1502,4628,8785,13452,17936,20793	2	circRNA	DYNC2H1	ENST00000375735.7	76,77,78,79,80,81,82	chr11:103287605-103303092|chr11:103323990-103358242	chr11	103303093	103323990	12	11_9_1	54	0.308	exon	ENSG00000187240.17,	+	SRR2422926.206735,SRR2422926.9186053,SRR2422926.13265927,SRR2422926.20352634,SRR2422926.25759423,SRR2422926.26845806,SRR2422926.28967900,SRR2422926.29771440,SRR2422926.31427149,SRR2422926.43191803,SRR2422926.43215173,SRR2422926.5225095,	7
chr11:103303093-103358359	circular_RNA/2	0	+	103303092	103303092	0,0,0	8	161,126,111,156,76,209,105,117	0,1502,4628,8785,13452,17936,20793,55150	2	circRNA	DYNC2H1	ENST00000375735.7	76,77,78,79,80,81,82,83	chr11:103287605-103303092|chr11:103358359-103399662	chr11	103303093	103358359	6	4_4_1	74	0.14	exon	ENSG00000187240.17,	+	SRR2422926.10552394,SRR2422926.15081052,SRR2422926.31053007,SRR2422926.33947635,SRR2422926.44832915,SRR2422926.23549887,	4
chr11:103311878-103323990	circular_RNA/2	0	+	103311877	103311877	0,0,0	4	156,76,209,105	0,4667,9151,12008	2	circRNA	DYNC2H1	ENST00000375735.7	79,80,81,82	chr11:103307831-103311877|chr11:103323990-103358242	chr11	103311878	103323990	2	2_2_0	100	0.038	exon	ENSG00000187240.17,	+	SRR2422926.14985096,SRR2422926.41707557,	2
chr11:106939460-106940178	circular_RNA/2	0	-	106939459	106939459	0,0,0	1	719	0	2	circRNA	GUCY1A2	ENST00000526355.7	4	chr11:106810478-106939459|chr11:106940178-106978618	chr11	106939460	106940178	4	3_4_0	116	0.065	exon	ENSG00000152402.11,	-	SRR2422926.10443714,SRR2422926.30565691,SRR2422926.46807857,SRR2422926.35284067,	3
chr11:106939460-106986131	circular_RNA/2	0	-	106939459	106939459	0,0,0	3	719,122,62	0,39159,46610	2	circRNA	GUCY1A2	ENST00000526355.7	4,3,2	chr11:106810478-106939459|chr11:106986131-107017752	chr11	106939460	106986131	3	3_1_2	87	0.065	exon	ENSG00000152402.11,	-	SRR2422926.4176501,SRR2422926.8265325,SRR2422926.41896514,	2.5
chr11:107390074-107418287	circular_RNA/2	0	-	107390073	107390073	0,0,0	4	138,117,90,94	0,2705,26135,28120	2	circRNA	CWF19L2	NM_152434	12,11,10,9	chr11:107353736-107390073|chr11:107418287-107428798	chr11	107390074	107418287	8	7_3_0	96	0.143	exon	ENSG00000152404.16,	-	SRR2422926.430566,SRR2422926.35482119,SRR2422926.40086811,SRR2422926.46917394,SRR2422926.9973430,SRR2422926.10591629,SRR2422926.29860717,SRR2422926.34416119,	5
chr11:107416209-107439183	circular_RNA/2	0	-	107416208	107416208	0,0,0	5	90,94,653,116,94	0,1985,12590,17425,22881	2	circRNA	CWF19L2	NM_152434	10,9,8,7,6	chr11:107392895-107416208|chr11:107439183-107441502	chr11	107416209	107439183	2	2_2_0	114	0.034	exon	ENSG00000152404.16,	-	SRR2422926.29472730,SRR2422926.34575837,	2
chr11:108046270-108054955	circular_RNA/6	0	+	108046269	108046269	0,0,0	5	100,177,142,146,81	0,3620,6390,8377,8605	6	circRNA	CUL5	NM_003478	3,4,5,6,7	chr11:108033911-108046269|chr11:108054955-108070095	chr11	108046270	108054955	20	12_10_7	150	0.211	exon	ENSG00000166266.14,	+	SRR2422926.440095,SRR2422926.13273071,SRR2422926.13907170,SRR2422926.14968716,SRR2422926.16196759,SRR2422926.23755679,SRR2422926.24067988,SRR2422926.24321142,SRR2422926.32201376,SRR2422926.32900955,SRR2422926.33721536,SRR2422926.34625343,SRR2422926.37788465,SRR2422926.38698447,SRR2422926.40070370,SRR2422926.40889316,SRR2422926.46795432,SRR2422926.21723460,SRR2422926.41548718,SRR2422926.43861105,	13
chr11:108052660-108089623	circular_RNA/2	0	+	108052659	108052659	0,0,0	9	142,146,81,94,131,108,65,133,132	0,1987,2215,17436,19672,20730,25516,35867,36832	2	circRNA	CUL5	NM_003478	5,6,7,8,9,10,11,12,13	chr11:108050066-108052659|chr11:108089623-108094390	chr11	108052660	108089623	3	3_3_0	175	0.033	exon	ENSG00000166266.14,	+	SRR2422926.5644123,SRR2422926.14351845,SRR2422926.43695476,	2.5
chr11:108088527-108098529	circular_RNA/2	0	+	108088526	108088526	0,0,0	7	1.33132e+20	0,965,5864,6285,7003,9109,9879	2	circRNA	CUL5	NM_003478	12,13,14,15,16,17,18	chr11:108078240-108088526|chr11:108098529-108104189	chr11	108088527	108098529	3	3_3_0	137	0.042	exon	ENSG00000166266.14,	+	SRR2422926.7197204,SRR2422926.15225292,SRR2422926.37143415,	2.5
chr11:108172199-108177090	circular_RNA/2	0	-	108172198	108172198	0,0,0	3	1653,129,97	0,4047,4795	2	circRNA	NPAT	ENST00000278612.9	13,12,11	chr11:108170043-108172198|chr11:108177090-108185231	chr11	108172199	108177090	2	2_2_0	72	0.053	exon	ENSG00000149308.17,	-	SRR2422926.9326521,SRR2422926.32361688,	2
chr11:108176246-108177090	circular_RNA/2	0	-	108176245	108176245	0,0,0	2	129,97	0,748	2	circRNA	NPAT	ENST00000278612.9	12,11	chr11:108173851-108176245|chr11:108177090-108185231	chr11	108176246	108177090	2	2_0_1	85	0.045	exon	ENSG00000149308.17,	-	SRR2422926.21823545,SRR2422926.26434907,	2
chr11:108227595-108229323	circular_RNA/3	0	+	108227594	108227594	0,0,0	3	102113146	0,181,1583	3	circRNA	ATM	ENST00000683174.1	2,3,4	chr11:108223186-108227594|chr11:108229323-108235669	chr11	108227595	108229323	3	3_3_0	137	0.042	exon	ENSG00000149311.20,	+	SRR2422926.1550955,SRR2422926.7101998,SRR2422926.13234911,	3
chr11:108227595-108235834	circular_RNA/2	0	+	108227594	108227594	0,0,0	4	102113146165	0,181,1583,8075	2	circRNA	ATM	ENST00000683174.1	2,3,4,5	chr11:108223186-108227594|chr11:108235834-108243952	chr11	108227595	108235834	3	3_3_0	113	0.05	exon	ENSG00000149311.20,	+	SRR2422926.8437997,SRR2422926.10744732,SRR2422926.45774511,	2.5
chr11:110136663-110159490	circular_RNA/3	0	+	110136662	110136662	0,0,0	3	752140235	0,16256,22593	3	circRNA	ZC3H12C	ENST00000278590.8	2,3,4	chr11:110093432-110136662|chr11:110159490-110163272	chr11	110136663	110159490	5	5_4_0	41	0.196	exon	ENSG00000149289.11,	+	SRR2422926.7811267,SRR2422926.11657209,SRR2422926.35156056,SRR2422926.36265893,SRR2422926.3231664,	4
chr11:112199699-112217889	circular_RNA/4	0	+	112199698	112199698	0,0,0	7	1.29161e+20	0,914,2324,14025,15063,16521,18062	4	circRNA	BCO2	ENST00000531169.5	6,7,8,9,10,11,12	chr11:112194755-112199698|chr11:112217889-112223932	chr11	112199699	112217889	9	6_8_1	39	0.316	exon	ENSG00000197580.13,	+	SRR2422926.7289870,SRR2422926.10986992,SRR2422926.14617006,SRR2422926.29940809,SRR2422926.37339164,SRR2422926.45348877,SRR2422926.12257421,SRR2422926.29031001,SRR2422926.41411842,	6.5
chr11:115214608-115240420	circular_RNA/2	0	-	115214607	115214607	0,0,0	6	1.731e+17	0,3284,14505,16745,23892,25666	2	circRNA	CADM1	ENST00000331581.11	7,6,5,4,3,2	chr11:115209657-115214607|chr11:115240420-115504270	chr11	115214608	115240420	5	3_5_0	147	0.064	exon	ENSG00000182985.18,	-	SRR2422926.7615652,SRR2422926.39876196,SRR2422926.45183821,SRR2422926.4923079,SRR2422926.5252963,	3.5
chr11:116863668-116873636	circular_RNA/2	0	-	116863667	116863667	0,0,0	4	151,144,71,156	0,4278,6663,9813	2	circRNA	SIK3	ENST00000445177.6	16,15,14,13	chr11:116862327-116863667|chr11:116873636-116873902	chr11	116863668	116873636	2	2_2_0	167	0.023	exon	ENSG00000160584.17,	-	SRR2422926.1245175,SRR2422926.42293856,	2
chr11:117152441-117163892	circular_RNA/2	0	+	117152440	117152440	0,0,0	4	88,90,117,123	0,7493,8704,11329	2	circRNA	PAFAH1B2	ENST00000527958.6	2,3,4,5	chr11:117144418-117152440|chr11:117163892-117167420	chr11	117152441	117163892	11	7_9_4	223	0.09	exon	ENSG00000168092.14,	+	SRR2422926.4266243,SRR2422926.8988872,SRR2422926.18518901,SRR2422926.30807714,SRR2422926.38934897,SRR2422926.39671832,SRR2422926.45026003,SRR2422926.45762289,SRR2422926.46199837,SRR2422926.644631,SRR2422926.30671213,	6.5
chr11:117159934-117163892	circular_RNA/3	0	+	117159933	117159933	0,0,0	3	90117123	0,1211,3836	3	circRNA	PAFAH1B2	ENST00000527958.6	3,4,5	chr11:117152528-117159933|chr11:117163892-117167420	chr11	117159934	117163892	5	1_2_3	198	0.048	exon	ENSG00000168092.14,	+	SRR2422926.3071278,SRR2422926.20035889,SRR2422926.26447661,SRR2422926.15628434,SRR2422926.36223660,	4
chr11:117390777-117391215	circular_RNA/2	0	+	117390776	117390776	0,0,0	2	132217	0,222	2	circRNA	CEP164	NM_001271933	15,16	chr11:117387412-117390776|chr11:117391215-117392225	chr11	117390777	117391215	2	2_2_0	39	0.093	exon	ENSG00000110274.16,	+	SRR2422926.10047117,SRR2422926.10106646,	2
chr11:118497936-118499420	circular_RNA/2	0	+	118497935	118497935	0,0,0	3	138159118	0,434,1367	2	circRNA	KMT2A	ENST00000389506.10	21,22,23	chr11:118496367-118497935|chr11:118499420-118499834	chr11	118497936	118499420	2	2_2_0	132	0.029	exon	ENSG00000118058.24,	+	SRR2422926.23417205,SRR2422926.43281592,	2
chr11:118551786-118559864	circular_RNA/3	0	-	118551785	118551785	0,0,0	7	67,122,129,94,75,140,80	0,428,2673,3204,3462,5120,7999	3	circRNA	IFT46	ENST00000672656.2	9,8,7,6,5,4,3	chr11:118545853-118551785|chr11:118559864-118564964	chr11	118551786	118559864	10	7_5_5	62	0.244	exon	ENSG00000118096.10,	-	SRR2422926.9693765,SRR2422926.10991485,SRR2422926.25040808,SRR2422926.32247937,SRR2422926.33014363,SRR2422926.38086736,SRR2422926.39747054,SRR2422926.39882396,SRR2422926.45390599,SRR2422926.46758305,	6.5
chr11:118581246-118584644	circular_RNA/2	0	+	118581245	118581245	0,0,0	4	264180206165	0,1933,2563,3234	2	circRNA	ARCN1	NM_001655	2,3,4,5	chr11:118572550-118581245|chr11:118584644-118590340	chr11	118581246	118584644	5	4_4_1	189	0.05	exon	ENSG00000095139.15,	+	SRR2422926.4830117,SRR2422926.22496418,SRR2422926.23080678,SRR2422926.34091498,SRR2422926.6337274,	3.5
chr11:118583809-118584644	circular_RNA/2	0	+	118583808	118583808	0,0,0	2	206165	0,671	2	circRNA	ARCN1	NM_001142281	3,4	chr11:118583358-118583808|chr11:118584644-118590340	chr11	118583809	118584644	5	4_2_1	329	0.029	exon	ENSG00000095139.15,	+	SRR2422926.7978800,SRR2422926.24590050,SRR2422926.8691229,SRR2422926.41777474,SRR2422926.44317222,	3.5
chr11:118786052-118786518	circular_RNA/3	0	-	118786051	118786051	0,0,0	1	467	0	3	circRNA	DDX6	ENST00000534980.7	2	chr11:118781184-118786051|chr11:118786518-118791097	chr11	118786052	118786518	6	5_5_0	206	0.055	exon	ENSG00000110367.14,	-	SRR2422926.20251189,SRR2422926.24913790,SRR2422926.27623279,SRR2422926.28187432,SRR2422926.12235322,SRR2422926.15267079,	4.5
chr11:120473050-120477526	circular_RNA/11	0	+	120473049	120473049	0,0,0	6	78,76,168,88,87,80	0,1510,2290,3611,4169,4397	11	circRNA	ARHGEF12	ENST00000397843.7	31,32,33,34,35,36	chr11:120469388-120473049|chr11:120477526-120478155	chr11	120473050	120477526	17	9_6_12	278	0.109	exon	ENSG00000196914.9,	+	SRR2422926.4367064,SRR2422926.5975928,SRR2422926.6472060,SRR2422926.10738148,SRR2422926.12005221,SRR2422926.15624745,SRR2422926.26558075,SRR2422926.31074182,SRR2422926.32873944,SRR2422926.35192805,SRR2422926.35763834,SRR2422926.38173535,SRR2422926.39780208,SRR2422926.40899647,SRR2422926.9407344,SRR2422926.18117905,SRR2422926.28650689,	14
chr11:120474560-120477526	circular_RNA/14	0	+	120474559	120474559	0,0,0	5	76,168,88,87,80	0,780,2101,2659,2887	14	circRNA	ARHGEF12	ENST00000397843.7	32,33,34,35,36	chr11:120473127-120474559|chr11:120477526-120478155	chr11	120474560	120477526	28	12_13_14	309	0.153	exon	ENSG00000196914.9,	+	SRR2422926.370747,SRR2422926.3062293,SRR2422926.6792728,SRR2422926.7497221,SRR2422926.7672781,SRR2422926.7715615,SRR2422926.10785852,SRR2422926.12042475,SRR2422926.12232483,SRR2422926.13731103,SRR2422926.15872473,SRR2422926.18192056,SRR2422926.19981916,SRR2422926.23169795,SRR2422926.23566043,SRR2422926.23655140,SRR2422926.24397217,SRR2422926.26192018,SRR2422926.31944713,SRR2422926.32610393,SRR242…	21
chr11:120475340-120477526	circular_RNA/3	0	+	120475339	120475339	0,0,0	4	168,88,87,80	0,1321,1879,2107	3	circRNA	ARHGEF12	ENST00000397843.7	33,34,35,36	chr11:120474635-120475339|chr11:120477526-120478155	chr11	120475340	120477526	5	5_3_2	270	0.036	exon	ENSG00000196914.9,	+	SRR2422926.2994913,SRR2422926.17673026,SRR2422926.28788735,SRR2422926.41690830,SRR2422926.43875170,	4
chr11:121045674-121060085	circular_RNA/17	0	+	121045673	121045673	0,0,0	6	1.5014e+17	0,1854,7877,9378,12671,14295	17	circRNA	TBCEL	ENST00000529397.5	2,3,4,5,6,7	chr11:121024154-121045673|chr11:121060085-121086777	chr11	121045674	121060085	31	19_21_2	46	0.574	exon	ENSG00000154114.13,ENSG00000285509.1,	+	SRR2422926.408703,SRR2422926.548489,SRR2422926.1759922,SRR2422926.3204854,SRR2422926.6147207,SRR2422926.6962002,SRR2422926.9272225,SRR2422926.12182183,SRR2422926.13087029,SRR2422926.14682178,SRR2422926.17635811,SRR2422926.21063769,SRR2422926.25563696,SRR2422926.29168128,SRR2422926.29636293,SRR2422926.29998139,SRR2422926.30108104,SRR2422926.34793760,SRR2422926.35366744,SRR2422926.36006806,SRR24229…	24
chr11:122956496-122957491	circular_RNA/3	0	+	122956495	122956495	0,0,0	2	81129	0,867	3	circRNA	JHY	NM_001363088	6,7	chr11:122946792-122956495|chr11:122957491-122959247	chr11	122956496	122957491	5	2_3_2	17	0.37	exon	ENSG00000109944.11,	+	SRR2422926.5068038,SRR2422926.5742319,SRR2422926.7146685,SRR2422926.45809680,SRR2422926.18218129,	4
chr11:124117497-124119089	circular_RNA/3	0	+	124117496	124117496	0,0,0	5	58203223176115	0,176,692,1036,1478	3	circRNA	VWA5A	NM_198315	2,3,4,5,6	chr11:124115482-124117496|chr11:124119089-124122959	chr11	124117497	124119089	4	4_3_0	41	0.163	exon	ENSG00000110002.16,	+	SRR2422926.5131177,SRR2422926.39662783,SRR2422926.39891963,SRR2422926.20445687,	3.5
chr11:124647365-124648175	circular_RNA/3	0	-	124647364	124647364	0,0,0	2	134110	0,701	3	circRNA	SIAE	ENST00000263593.8	7,6	chr11:124639867-124647364|chr11:124648175-124649618	chr11	124647365	124648175	4	3_3_1	69	0.104	exon	ENSG00000110013.13,	-	SRR2422926.27024364,SRR2422926.36593147,SRR2422926.37535537,SRR2422926.43394371,	3.5
chr11:1286002-1295794	circular_RNA/2	0	-	1286001	1286001	0,0,0	4	91153183150	0,2622,4225,9643	2	circRNA	TOLLIP	NM_001318514	5,4,3,2	chr11:1277253-1286001|chr11:1295794-1302583	chr11	1286002	1295794	2	2_2_0	161	0.024	exon	ENSG00000078902.16,	-	SRR2422926.7950951,SRR2422926.28357597,	2
chr11:129062280-129066868	circular_RNA/2	0	-	129062279	129062279	0,0,0	4	78,123,93,138	0,1622,2561,4451	2	circRNA	ARHGAP32	ENST00000310343.13	9,8,7,6	chr11:129041009-129062279|chr11:129066868-129093620	chr11	129062280	129066868	5	1_4_2	135	0.069	exon	ENSG00000134909.19,	-	SRR2422926.5447102,SRR2422926.16568159,SRR2422926.19519849,SRR2422926.36846103,SRR2422926.33387432,	3.5
chr11:129062280-129124894	circular_RNA/3	0	-	129062279	129062279	0,0,0	7	78,123,93,138,87,85,92	0,1622,2561,4451,31341,61166,62523	3	circRNA	ARHGAP32	ENST00000310343.13	9,8,7,6,5,4,3	chr11:129041009-129062279|chr11:129124894-129164318	chr11	129062280	129124894	7	3_5_4	117	0.107	exon	ENSG00000134909.19,	-	SRR2422926.5165276,SRR2422926.18000522,SRR2422926.20480858,SRR2422926.23121638,SRR2422926.44155360,SRR2422926.1147577,SRR2422926.14075645,	5
chr11:129062280-129164427	circular_RNA/3	0	-	129062279	129062279	0,0,0	8	78,123,93,138,87,85,92,109	0,1622,2561,4451,31341,61166,62523,102039	3	circRNA	ARHGAP32	ENST00000310343.13	9,8,7,6,5,4,3,2	chr11:129041009-129062279|chr11:129164427-129192082	chr11	129062280	129164427	5	3_4_3	80	0.111	exon	ENSG00000134909.19,	-	SRR2422926.8873097,SRR2422926.9583727,SRR2422926.17947610,SRR2422926.19524323,SRR2422926.33004891,	4
chr11:129093621-129164427	circular_RNA/5	0	-	129093620	129093620	0,0,0	4	87,85,92,109	0,29825,31182,70698	5	circRNA	ARHGAP32	ENST00000310343.13	5,4,3,2	chr11:129066868-129093620|chr11:129164427-129192082	chr11	129093621	129164427	7	7_7_0	89	0.136	exon	ENSG00000134909.19,	-	SRR2422926.3190353,SRR2422926.20867302,SRR2422926.25811015,SRR2422926.26764209,SRR2422926.29812056,SRR2422926.43522874,SRR2422926.45109725,	6
chr11:129123446-129124894	circular_RNA/5	0	-	129123445	129123445	0,0,0	2	85,92	0,1357	5	circRNA	ARHGAP32	ENST00000310343.13	4,3	chr11:129093707-129123445|chr11:129124894-129164318	chr11	129123446	129124894	16	6_10_6	155	0.171	exon	ENSG00000134909.19,	-	SRR2422926.1620578,SRR2422926.4080791,SRR2422926.4096652,SRR2422926.5469199,SRR2422926.7416612,SRR2422926.14821789,SRR2422926.19251179,SRR2422926.27390799,SRR2422926.38603303,SRR2422926.42562084,SRR2422926.43077172,SRR2422926.3556967,SRR2422926.21410030,SRR2422926.24307684,SRR2422926.28664597,SRR2422926.32640816,	10.5
chr11:129123446-129164427	circular_RNA/5	0	-	129123445	129123445	0,0,0	3	85,92,109	0,1357,40873	5	circRNA	ARHGAP32	ENST00000310343.13	4,3,2	chr11:129093707-129123445|chr11:129164427-129192082	chr11	129123446	129164427	16	10_12_4	120	0.211	exon	ENSG00000134909.19,	-	SRR2422926.8483917,SRR2422926.11561199,SRR2422926.13025728,SRR2422926.18198932,SRR2422926.19725090,SRR2422926.20151300,SRR2422926.21854853,SRR2422926.22318566,SRR2422926.23845636,SRR2422926.28892197,SRR2422926.32217957,SRR2422926.34382005,SRR2422926.38297046,SRR2422926.42316578,SRR2422926.6685351,SRR2422926.8037504,	10.5
chr11:130260856-130261929	circular_RNA/26	0	-	130260855	130260855	0,0,0	1	1074	0	26	circRNA	ZBTB44	ENST00000445008.6	2	chr11:130239896-130260855|chr11:130261929-130314374	chr11	130260856	130261929	42	29_28_0	56	0.6	exon	ENSG00000196323.14,	-	SRR2422926.2129640,SRR2422926.2695729,SRR2422926.2770081,SRR2422926.2800331,SRR2422926.4140462,SRR2422926.5765707,SRR2422926.7004565,SRR2422926.7515725,SRR2422926.8585716,SRR2422926.8651217,SRR2422926.11458145,SRR2422926.12094109,SRR2422926.13059716,SRR2422926.14459618,SRR2422926.17519834,SRR2422926.18966014,SRR2422926.20949827,SRR2422926.21463635,SRR2422926.22705284,SRR2422926.23664073,SRR242292…	34
chr11:13403168-13421838	circular_RNA/2	0	-	13403167	13403167	0,0,0	6	1.11198e+17	0,2491,10362,13990,16292,18474	2	circRNA	BTBD10	NM_001297742	7,6,5,4,3,2	chr11:13389141-13403167|chr11:13421838-13439883	chr11	13403168	13421838	8	4_8_0	146	0.099	exon	ENSG00000148925.11,	-	SRR2422926.9744156,SRR2422926.31070923,SRR2422926.33892984,SRR2422926.34088261,SRR2422926.3972863,SRR2422926.10190168,SRR2422926.18590330,SRR2422926.36522181,	5
chr11:13413530-13421838	circular_RNA/8	0	-	13413529	13413529	0,0,0	4	121103286197	0,3628,5930,8112	8	circRNA	BTBD10	NM_001297742	5,4,3,2	chr11:13405856-13413529|chr11:13421838-13439883	chr11	13413530	13421838	12	11_11_1	159	0.131	exon	ENSG00000148925.11,	-	SRR2422926.20304042,SRR2422926.23016449,SRR2422926.24366412,SRR2422926.25134830,SRR2422926.29981215,SRR2422926.32330374,SRR2422926.34790776,SRR2422926.37524674,SRR2422926.42168138,SRR2422926.43856443,SRR2422926.46743978,SRR2422926.21728368,	10
chr11:13413530-13445181	circular_RNA/8	0	-	13413529	13413529	0,0,0	5	121103286197158	0,3628,5930,8112,31494	8	circRNA	BTBD10	ENST00000278174.10	6,5,4,3,2	chr11:13405856-13413529|chr11:13445181-13463091	chr11	13413530	13445181	16	11_13_1	62	0.34	exon	ENSG00000148925.11,	-	SRR2422926.2141200,SRR2422926.3590395,SRR2422926.6606867,SRR2422926.7555844,SRR2422926.8012265,SRR2422926.18435686,SRR2422926.18844991,SRR2422926.19945801,SRR2422926.21665622,SRR2422926.42913185,SRR2422926.43820105,SRR2422926.46465895,SRR2422926.8532694,SRR2422926.26276329,SRR2422926.37951701,SRR2422926.44361509,	12
chr11:16283756-16476388	circular_RNA/2	0	-	16283755	16283755	0,0,0	4	163,208,241,74	0,34690,57256,192559	2	circRNA	SOX6	ENST00000530378.5	8,7,6,5	chr11:16270068-16283755|chr11:16476388-16612080	chr11	16283756	16476388	2	2_2_0	10	0.286	exon	ENSG00000110693.19,	-	SRR2422926.4713350,SRR2422926.43207715,	2
chr11:17878208-18008076	circular_RNA/2	0	-	17878207	17878207	0,0,0	9	37,159,63,114,79,61,95,156,136	0,110389,114723,117588,121286,122289,126233,128383,129733	2	circRNA	SERGEF	ENST00000527494.5	10,9,8,7,6,5,4,3,2	chr11:17788413-17878207|chr11:18008076-18012850	chr11	17878208	18008076	5	3_4_1	89	0.101	exon	ENSG00000129158.11,	-	SRR2422926.2565355,SRR2422926.12144318,SRR2422926.29711884,SRR2422926.38682831,SRR2422926.585928,	3.5
chr11:17959470-18008076	circular_RNA/6	0	-	17959469	17959469	0,0,0	8	167,159,63,114,61,95,156,136	0,29127,33461,36326,41027,44971,47121,48471	6	circRNA	SERGEF	ENST00000525422.5	9,8,7,6,5,4,3,2	chr11:17918779-17959469|chr11:18008076-18012950	chr11	17959470	18008076	7	6_6_0	68	0.171	exon	ENSG00000129158.11,	-	SRR2422926.17857306,SRR2422926.21289587,SRR2422926.24838454,SRR2422926.39593237,SRR2422926.44476474,SRR2422926.17947309,SRR2422926.24728754,	6.5
chr11:17988597-18008076	circular_RNA/3	0	-	17988596	17988596	0,0,0	8	159,63,114,79,61,95,156,136	0,4334,7199,10897,11900,15844,17994,19344	3	circRNA	SERGEF	ENST00000527494.5	9,8,7,6,5,4,3,2	chr11:17878244-17988596|chr11:18008076-18012850	chr11	17988597	18008076	9	6_6_1	113	0.137	exon	ENSG00000129158.11,	-	SRR2422926.9733085,SRR2422926.13959029,SRR2422926.18474085,SRR2422926.20321209,SRR2422926.41323227,SRR2422926.7262877,SRR2422926.13677505,SRR2422926.37868399,SRR2422926.42097518,	6
chr11:18283795-18285459	circular_RNA/3	0	-	18283794	18283794	0,0,0	2	107114	0,1551	3	circRNA	HPS5	ENST00000396253.7	20,19	chr11:18282220-18283794|chr11:18285459-18286590	chr11	18283795	18285459	3	3_3_0	38	0.136	exon	ENSG00000110756.18,	-	SRR2422926.19907453,SRR2422926.19988974,SRR2422926.43906287,	3
chr11:18291442-18292019	circular_RNA/3	0	-	18291441	18291441	0,0,0	1	578	0	3	circRNA	HPS5	ENST00000396253.7	15	chr11:18288013-18291441|chr11:18292019-18292898	chr11	18291442	18292019	6	6_5_0	67	0.152	exon	ENSG00000110756.18,	-	SRR2422926.6160023,SRR2422926.13094140,SRR2422926.17733489,SRR2422926.25984517,SRR2422926.39671494,SRR2422926.43279025,	4.5
chr11:18291442-18292976	circular_RNA/16	0	-	18291441	18291441	0,0,0	2	578,78	0,1457	16	circRNA	HPS5	ENST00000396253.7	15,14	chr11:18288013-18291441|chr11:18292976-18295019	chr11	18291442	18292976	31	22_11_8	58	0.517	exon	ENSG00000110756.18,	-	SRR2422926.772899,SRR2422926.2269233,SRR2422926.9277920,SRR2422926.10405661,SRR2422926.12073905,SRR2422926.14052336,SRR2422926.15183914,SRR2422926.19388485,SRR2422926.21667976,SRR2422926.22312603,SRR2422926.23060118,SRR2422926.27183696,SRR2422926.27277171,SRR2422926.28395203,SRR2422926.28427241,SRR2422926.29392915,SRR2422926.30140610,SRR2422926.32772286,SRR2422926.35473355,SRR2422926.35535973,SRR…	23.5
chr11:20402919-20426865	circular_RNA/2	0	+	20402918	20402918	0,0,0	3	66122100	0,4992,23847	2	circRNA	PRMT3	NM_001145166	6,7,8	chr11:20397721-20402918|chr11:20426865-20452129	chr11	20402919	20426865	2	1_2_1	59	0.063	exon	ENSG00000185238.13,	+	SRR2422926.18740750,SRR2422926.19523974,	2
chr11:20937786-20960560	circular_RNA/7	0	+	20937785	20937785	0,0,0	3	74100129	0,9550,22646	7	circRNA	NELL1	ENST00000325319.9	9,10,11	chr11:20928479-20937785|chr11:20960560-21113588	chr11	20937786	20960560	20	12_15_2	75	0.348	exon	ENSG00000165973.19,	+	SRR2422926.900523,SRR2422926.10808620,SRR2422926.11498514,SRR2422926.12347255,SRR2422926.15681800,SRR2422926.16404156,SRR2422926.21052268,SRR2422926.21084911,SRR2422926.27469687,SRR2422926.30358250,SRR2422926.30378570,SRR2422926.32145997,SRR2422926.39367010,SRR2422926.42024412,SRR2422926.44141802,SRR2422926.12047983,SRR2422926.13040076,SRR2422926.17038853,SRR2422926.34169858,SRR2422926.36046838,	13.5
chr11:22203804-22239684	circular_RNA/2	0	+	22203803	22203803	0,0,0	7	47,51,114,69,285,114,116	0,7460,17293,22180,23498,32359,35765	2	circRNA	ANO5	ENST00000682341.1	2,3,4,5,6,7,8	chr11:22193532-22203803|chr11:22239684-22250236	chr11	22203804	22239684	7	2_6_5	52	0.212	exon	ENSG00000171714.13,	+	SRR2422926.3539413,SRR2422926.35594543,SRR2422926.36362997,SRR2422926.37966046,SRR2422926.42252291,SRR2422926.44402181,SRR2422926.6507824,	4.5
chr11:22221097-22239684	circular_RNA/3	0	+	22221096	22221096	0,0,0	5	114,69,285,114,116	0,4887,6205,15066,18472	3	circRNA	ANO5	ENST00000682341.1	4,5,6,7,8	chr11:22211314-22221096|chr11:22239684-22250236	chr11	22221097	22239684	9	7_7_0	96	0.158	exon	ENSG00000171714.13,	+	SRR2422926.2156177,SRR2422926.19580845,SRR2422926.41494790,SRR2422926.42637968,SRR2422926.45902797,SRR2422926.17875102,SRR2422926.19412899,SRR2422926.26438385,SRR2422926.43509829,	6
chr11:22221097-22263043	circular_RNA/3	0	+	22221096	22221096	0,0,0	11	114,69,285,135,106,61,152,75,223,170,98	0,4887,6205,29140,29644,29854,34274,36583,38422,41032,41849	3	circRNA	ANO5	ENST00000648804.1	9,10,11,12,13,14,15,16,17,18,19	chr11:22218661-22221096|chr11:22263043-22270311	chr11	22221097	22263043	4	4_3_0	121	0.062	exon	ENSG00000171714.13,	+	SRR2422926.19424244,SRR2422926.23748206,SRR2422926.26621124,SRR2422926.42103807,	3.5
chr11:22674850-22755953	circular_RNA/5	0	+	22674849	22674849	0,0,0	6	165,122,142,64,142,108	0,10818,51442,62855,74270,80996	5	circRNA	GAS2	ENST00000454584.7	2,3,4,5,6,7	chr11:22666899-22674849|chr11:22755953-22811797	chr11	22674850	22755953	14	11_11_0	22	0.56	exon	ENSG00000148935.12,	+	SRR2422926.11907182,SRR2422926.13409237,SRR2422926.13716321,SRR2422926.17270528,SRR2422926.21122063,SRR2422926.22302642,SRR2422926.23327754,SRR2422926.26313419,SRR2422926.33688877,SRR2422926.35948717,SRR2422926.36967582,SRR2422926.37030290,SRR2422926.412999,SRR2422926.41555626,	9.5
chr11:27371615-27392518	circular_RNA/3	0	-	27371614	27371614	0,0,0	15	84,116,126,72,72,66,72,69,72,72,69,72,216,72,72	0,668,1936,2360,4684,5543,7082,8656,9025,9280,10573,12721,13638,19479,20832	3	circRNA	LGR4	ENST00000389858.4	16,15,14,13,12,11,10,9,8,7,6,5,4,3,2	chr11:27369143-27371614|chr11:27392518-27472117	chr11	27371615	27392518	3	1_3_2	44	0.12	exon	ENSG00000205213.14,	-	SRR2422926.32675702,SRR2422926.36297606,SRR2422926.39789563,	3
chr11:2969803-2972243	circular_RNA/2	0	-	2969802	2969802	0,0,0	3	132,87,142	0,1645,2299	2	circRNA	NAP1L4	ENST00000620138.4	7,6,5	chr11:2964751-2969802|chr11:2972243-2976023	chr11	2969803	2972243	3	3_3_0	81	0.069	exon	ENSG00000205531.14,	-	SRR2422926.10036995,SRR2422926.36410929,SRR2422926.44839516,	2.5
chr11:30495296-30536175	circular_RNA/4	0	-	30495295	30495295	0,0,0	2	226182	0,40698	4	circRNA	MPPED2	NM_001377956	4,3	chr11:30417633-30495295|chr11:30536175-30580245	chr11	30495296	30536175	5	5_5_0	29	0.256	exon	ENSG00000066382.17,	-	SRR2422926.16964775,SRR2422926.22663569,SRR2422926.24496653,SRR2422926.25551531,SRR2422926.25785965,	4.5
chr11:32927157-32935435	circular_RNA/7	0	+	32927156	32927156	0,0,0	3	1131623693	0,805,4586	7	circRNA	QSER1	NM_001076786	2,3,4	chr11:32893334-32927156|chr11:32935435-32953856	chr11	32927157	32935435	25	14_13_1	39	0.562	exon	ENSG00000060749.17,	+	SRR2422926.550696,SRR2422926.2211663,SRR2422926.4329879,SRR2422926.5637889,SRR2422926.11102033,SRR2422926.13027507,SRR2422926.14588490,SRR2422926.32042263,SRR2422926.33184072,SRR2422926.36789738,SRR2422926.37625038,SRR2422926.38821765,SRR2422926.43726621,SRR2422926.43895286,SRR2422926.44079110,SRR2422926.44985150,SRR2422926.46100339,SRR2422926.46557300,SRR2422926.2528406,SRR2422926.14584991,SRR24…	16
chr11:33086988-33106064	circular_RNA/2	0	-	33086987	33086987	0,0,0	13	154,196,70,103,144,75,117,110,163,78,127,35,67	0,3544,5283,9318,9847,11702,12046,12620,15189,16119,18579,18895,19010	2	circRNA	CSTF3	ENST00000323959.9	18,17,16,15,14,13,12,11,10,9,8,7,6	chr11:33085989-33086987|chr11:33106064-33107902	chr11	33086988	33106064	2	2_1_1	40	0.091	exon	ENSG00000176102.13,	-	SRR2422926.22162207,SRR2422926.30872866,	2
chr11:33105567-33106064	circular_RNA/3	0	-	33105566	33105566	0,0,0	3	127,35,67	0,316,431	3	circRNA	CSTF3	ENST00000323959.9	8,7,6	chr11:33103184-33105566|chr11:33106064-33107902	chr11	33105567	33106064	7	4_1_1	49	0.222	exon	ENSG00000176102.13,	-	SRR2422926.2601296,SRR2422926.38083824,SRR2422926.40737015,SRR2422926.22059707,SRR2422926.25304481,SRR2422926.40622934,SRR2422926.44877845,	5
chr11:33286413-33287511	circular_RNA/81	0	+	33286412	33286412	0,0,0	1	1099	0	81	circRNA	HIPK3	ENST00000525975.5	2	chr11:33256752-33286412|chr11:33287511-33328509	chr11	33286413	33287511	170	60_53_4	83	0.804	exon	ENSG00000110422.12,	+	SRR2422926.59410,SRR2422926.160337,SRR2422926.687289,SRR2422926.1076569,SRR2422926.1439147,SRR2422926.2500959,SRR2422926.3061001,SRR2422926.3637059,SRR2422926.4214548,SRR2422926.5145536,SRR2422926.5774696,SRR2422926.5855111,SRR2422926.5882252,SRR2422926.6190730,SRR2422926.6385468,SRR2422926.7491386,SRR2422926.7888323,SRR2422926.8237808,SRR2422926.8239085,SRR2422926.8316304,SRR2422926.9078761,SRR2…	125.5
chr11:33551040-33552241	circular_RNA/2	0	+	33551039	33551039	0,0,0	2	220134	0,1068	2	circRNA	KIAA1549L	NM_012194	5,6	chr11:33547879-33551039|chr11:33552241-33559748	chr11	33551040	33552241	4	4_4_0	168	0.045	exon	ENSG00000110427.17,	+	SRR2422926.8670629,SRR2422926.10166650,SRR2422926.25907477,SRR2422926.40896096,	3
chr11:34071726-34076642	circular_RNA/3	0	+	34071725	34071725	0,0,0	4	63,87,239,83	0,175,4510,4834	3	circRNA	CAPRIN1	NM_203364	3,4,5,6	chr11:34052636-34071725|chr11:34076642-34079627	chr11	34071726	34076642	4	2_1_4	290	0.027	exon	ENSG00000135387.21,	+	SRR2422926.9739297,SRR2422926.13797532,SRR2422926.30108822,SRR2422926.23889678,	3.5
chr11:34931404-34960518	circular_RNA/2	0	+	34931403	34931403	0,0,0	4	81,101,200,99	0,16102,25980,29016	2	circRNA	PDHX	ENST00000448838.8	2,3,4,5	chr11:34916486-34931403|chr11:34960518-34966639	chr11	34931404	34960518	2	2_2_0	107	0.036	exon	ENSG00000110435.13,	+	SRR2422926.17617891,SRR2422926.40510265,	2
chr11:34931404-34984728	circular_RNA/4	0	+	34931403	34931403	0,0,0	8	81,101,200,99,175,148,59,159	0,16102,25980,29016,35236,38735,46720,53166	4	circRNA	PDHX	ENST00000448838.8	2,3,4,5,6,7,8,9	chr11:34916486-34931403|chr11:34984728-34992314	chr11	34931404	34984728	6	4_5_2	112	0.097	exon	ENSG00000110435.13,	+	SRR2422926.20623108,SRR2422926.20816251,SRR2422926.33659617,SRR2422926.35888026,SRR2422926.45717346,SRR2422926.43089072,	5
chr11:36227085-36227430	circular_RNA/2	0	+	36227084	36227084	0,0,0	1	346	0	2	circRNA	LDLRAD3	ENST00000524419.5	5	chr11:36102031-36227084|chr11:36227430-36229159	chr11	36227085	36227430	6	5_6_0	8	0.6	exon	ENSG00000179241.13,	+	SRR2422926.412223,SRR2422926.13136168,SRR2422926.15655640,SRR2422926.29121335,SRR2422926.33097336,SRR2422926.3071524,	4
chr11:3702463-3706627	circular_RNA/2	0	-	3702462	3702462	0,0,0	3	430157183	0,2737,3982	2	circRNA	NUP98	NR_157591	23,22,21	chr11:3700839-3702462|chr11:3706627-3712563	chr11	3702463	3706627	2	2_2_0	67	0.056	exon	ENSG00000110713.18,	-	SRR2422926.4907852,SRR2422926.44020017,	2
chr11:41222797-41223008	circular_RNA/5	0	-	41222796	41222796	0,0,0	1	212	0	5	circRNA	LRRC4C	ENST00000534577.1	2	chr11:40933723-41222796|chr11:41223008-41459430	chr11	41222797	41223008	8	4_5_0	16	0.5	exon	ENSG00000148948.8,	-	SRR2422926.462225,SRR2422926.9458673,SRR2422926.15931563,SRR2422926.20250050,SRR2422926.23563875,SRR2422926.31779718,SRR2422926.37367150,SRR2422926.26662193,	6.5
chr11:46076754-46092223	circular_RNA/81	0	-	46076753	46076753	0,0,0	4	66,33,137,41	0,2380,7412,15429	81	circRNA	PHF21A	NM_001352028	6,5,4,3	chr11:45979966-46076753|chr11:46092223-46118741	chr11	46076754	46092223	220	40_22_100	84	0.84	exon	ENSG00000135365.17,	-	SRR2422926.106104,SRR2422926.740358,SRR2422926.752729,SRR2422926.783935,SRR2422926.2264462,SRR2422926.2548554,SRR2422926.3022822,SRR2422926.3050519,SRR2422926.3695721,SRR2422926.3925248,SRR2422926.4155357,SRR2422926.4284827,SRR2422926.4749635,SRR2422926.4898499,SRR2422926.5965540,SRR2422926.6842827,SRR2422926.6885358,SRR2422926.7388729,SRR2422926.8035252,SRR2422926.8121098,SRR2422926.8445878,SRR2…	150.5
chr11:46084166-46092223	circular_RNA/2	0	-	46084165	46084165	0,0,0	2	137,41	0,8017	2	circRNA	PHF21A	NM_001352028	4,3	chr11:46079166-46084165|chr11:46092223-46118741	chr11	46084166	46092223	2	2_1_1	226	0.017	exon	ENSG00000135365.17,	-	SRR2422926.40601735,SRR2422926.42509625,	2
chr11:46493608-46508370	circular_RNA/2	0	-	46493607	46493607	0,0,0	3	101,81,180	0,516,14583	2	circRNA	AMBRA1	NM_017749	12,11,10	chr11:46443598-46493607|chr11:46508370-46512726	chr11	46493608	46508370	3	2_3_0	46	0.115	exon	ENSG00000110497.15,	-	SRR2422926.34355482,SRR2422926.37088842,SRR2422926.21489596,	2.5
chr11:46493608-46512813	circular_RNA/3	0	-	46493607	46493607	0,0,0	4	101,81,180,87	0,516,14583,19119	3	circRNA	AMBRA1	NM_017749	12,11,10,9	chr11:46443598-46493607|chr11:46512813-46541944	chr11	46493608	46512813	7	6_5_2	31	0.311	exon	ENSG00000110497.15,	-	SRR2422926.5504483,SRR2422926.7707521,SRR2422926.14466687,SRR2422926.29804571,SRR2422926.36478154,SRR2422926.44005857,SRR2422926.24504742,	5
chr11:46754888-46760784	circular_RNA/2	0	-	46754887	46754887	0,0,0	4	180121174173	0,4035,4381,5724	2	circRNA	CKAP5	ENST00000529230.6	36,35,34,33	chr11:46753497-46754887|chr11:46760784-46761999	chr11	46754888	46760784	2	2_2_0	201	0.02	exon	ENSG00000175216.15,	-	SRR2422926.28493859,SRR2422926.41148569,	2
chr11:47582088-47582468	circular_RNA/2	0	+	47582087	47582087	0,0,0	2	126120	0,261	2	circRNA	NDUFS3	ENST00000533507.5	5,6	chr11:47580984-47582087|chr11:47582468-47584313	chr11	47582088	47582468	2	2_2_0	257	0.015	exon	ENSG00000213619.11,	+	SRR2422926.19001956,SRR2422926.20084416,	2
chr11:49576046-49576906	circular_RNA/4	0	+	49576045	49576045	0,0,0	1	861	0	4	circRNA	LOC440040	NR_027044	2	chr11:49558715-49576045|chr11:49576906-49783822	chr11	49576046	49576906	6	5_6_0	19	0.387	exon	ENSG00000205035.9,ENSG00000290401.1,	+	SRR2422926.3040183,SRR2422926.11317737,SRR2422926.12915089,SRR2422926.26962492,SRR2422926.42816667,SRR2422926.13670782,	5
chr11:58549786-58551232	circular_RNA/35	0	-	58549785	58549785	0,0,0	3	82174168	0,187,1279	35	circRNA	LPXN	ENST00000530561.5	8,7,6	chr11:58528191-58549785|chr11:58551232-58553854	chr11	58549786	58551232	63	25_39_15	34	0.787	exon	ENSG00000110031.13,	-	SRR2422926.332272,SRR2422926.723044,SRR2422926.734083,SRR2422926.2554746,SRR2422926.2963261,SRR2422926.3833071,SRR2422926.4823821,SRR2422926.7467750,SRR2422926.7669196,SRR2422926.9525919,SRR2422926.9674147,SRR2422926.10224102,SRR2422926.10249624,SRR2422926.10508248,SRR2422926.12070520,SRR2422926.12441713,SRR2422926.14002621,SRR2422926.14507242,SRR2422926.15951944,SRR2422926.18330368,SRR2422926.20…	49
chr11:59788873-59795482	circular_RNA/2	0	+	59788872	59788872	0,0,0	6	75,68,109,74,135,111	0,1646,3234,4226,4507,6499	2	circRNA	STX3	ENST00000641815.1	5,6,7,8,9,10	chr11:59787136-59788872|chr11:59795482-59797282	chr11	59788873	59795482	4	2_4_2	51	0.136	exon	ENSG00000166900.17,	+	SRR2422926.17286744,SRR2422926.32047452,SRR2422926.39651868,SRR2422926.42476403,	3
chr11:61366045-61367998	circular_RNA/6	0	+	61366044	61366044	0,0,0	1	1954	0	6	circRNA	TMEM138	ENST00000689076.1	3	chr11:61364518-61366044|chr11:61367998-61368596	chr11	61366045	61367998	8	7_7_0	41	0.281	exon	ENSG00000149483.13,	+	SRR2422926.3180300,SRR2422926.7391604,SRR2422926.11242649,SRR2422926.14088807,SRR2422926.16200622,SRR2422926.20154943,SRR2422926.35248278,SRR2422926.40690810,	7
chr11:61955107-61955951	circular_RNA/2	0	+	61955106	61955106	0,0,0	2	95234	0,611	2	circRNA	BEST1	NM_001363592	3,4	chr11:61951958-61955106|chr11:61955951-61956843	chr11	61955107	61955951	3	3_3_0	61	0.09	exon	ENSG00000167995.17,	+	SRR2422926.1163503,SRR2422926.6925324,SRR2422926.28410236,	2.5
chr11:63704851-63721032	circular_RNA/3	0	+	63704850	63704850	0,0,0	2	572331	0,13851	3	circRNA	RTN3	NM_001265589	2,3	chr11:63681778-63704850|chr11:63721032-63749990	chr11	63704851	63721032	6	4_5_2	224	0.051	exon	ENSG00000133318.14,	+	SRR2422926.11886850,SRR2422926.12897251,SRR2422926.24409566,SRR2422926.24491022,SRR2422926.26540843,SRR2422926.15963882,	4.5
chr11:64685646-64685947	circular_RNA/4	0	-	64685645	64685645	0,0,0	1	302	0	4	circRNA	NRXN2	ENST00000377559.7	5	chr11:64677037-64685645|chr11:64685947-64692846	chr11	64685646	64685947	10	10_10_0	85	0.19	exon	ENSG00000110076.21,	-	SRR2422926.2651869,SRR2422926.11438808,SRR2422926.12665870,SRR2422926.13078945,SRR2422926.14466504,SRR2422926.31017304,SRR2422926.34474579,SRR2422926.40291703,SRR2422926.41548672,SRR2422926.45287270,	7
chr11:66639700-66640123	circular_RNA/2	0	+	66639699	66639699	0,0,0	1	424	0	2	circRNA	RBM14-RBM4	ENST00000421355.1	2	chr11:66617057-66639699|chr11:66640123-66643449	chr11	66639700	66640123	4	3_3_1	131	0.058	exon	ENSG00000248643.5,ENSG00000173933.21,	+	SRR2422926.6683880,SRR2422926.7622481,SRR2422926.9102415,SRR2422926.11957831,	3
chr11:68567014-68596218	circular_RNA/2	0	+	68567013	68567013	0,0,0	10	153,150,65,116,86,87,98,55,131,122	0,2734,4026,7095,8944,16029,20913,23646,24562,29083	2	circRNA	PPP6R3	ENST00000534534.5	5,6,7,8,9,10,11,12,13,14	chr11:68548204-68567013|chr11:68596218-68600340	chr11	68567014	68596218	2	2_2_0	155	0.025	exon	ENSG00000110075.15,	+	SRR2422926.9734632,SRR2422926.46476611,	2
chr11:70330173-70335694	circular_RNA/3	0	+	70330172	70330172	0,0,0	4	147,135,84,132	0,1787,3297,5390	3	circRNA	PPFIA1	NM_177423	8,9,10,11	chr11:70326818-70330172|chr11:70335694-70337364	chr11	70330173	70335694	6	4_3_0	80	0.13	exon	ENSG00000131626.19,	+	SRR2422926.17647659,SRR2422926.25440104,SRR2422926.46943597,SRR2422926.1498789,SRR2422926.20669553,SRR2422926.27227490,	4.5
chr11:70354301-70356254	circular_RNA/2	0	+	70354300	70354300	0,0,0	3	152,173,94	0,1338,1860	2	circRNA	PPFIA1	NM_177423	17,18,19	chr11:70348420-70354300|chr11:70356254-70362094	chr11	70354301	70356254	2	2_2_0	78	0.049	exon	ENSG00000131626.19,	+	SRR2422926.8599641,SRR2422926.26902547,	2
chr11:72984088-72989097	circular_RNA/7	0	-	72984087	72984087	0,0,0	3	129,55,134	0,974,4876	7	circRNA	FCHSD2	ENST00000311172.11	7,6,5	chr11:72921950-72984087|chr11:72989097-73000989	chr11	72984088	72989097	16	10_12_3	97	0.248	exon	ENSG00000137478.15,	-	SRR2422926.716976,SRR2422926.3212849,SRR2422926.4212557,SRR2422926.13967444,SRR2422926.16685817,SRR2422926.18676012,SRR2422926.25235361,SRR2422926.27453997,SRR2422926.35246726,SRR2422926.40688887,SRR2422926.43596137,SRR2422926.8499719,SRR2422926.18103070,SRR2422926.20713384,SRR2422926.22362954,SRR2422926.43218520,	11.5
chr11:73419874-73468492	circular_RNA/2	0	-	73419873	73419873	0,0,0	3	126,81,88	0,10816,48531	2	circRNA	FAM168A	ENST00000356467.5	4,3,2	chr11:73411536-73419873|chr11:73468492-73597922	chr11	73419874	73468492	2	2_2_0	88	0.043	exon	ENSG00000054965.11,	-	SRR2422926.168109,SRR2422926.37634632,	2
chr11:73707420-73718718	circular_RNA/6	0	-	73707419	73707419	0,0,0	3	94112106	0,8831,11193	6	circRNA	RAB6A	ENST00000336083.8	6,5,4	chr11:73679720-73707419|chr11:73718718-73720845	chr11	73707420	73718718	11	7_9_3	213	0.094	exon	ENSG00000175582.20,	-	SRR2422926.2887866,SRR2422926.3386300,SRR2422926.4339278,SRR2422926.7733579,SRR2422926.25149021,SRR2422926.26539441,SRR2422926.41319763,SRR2422926.41635439,SRR2422926.43323331,SRR2422926.46754846,SRR2422926.40327470,	8.5
chr11:73707420-73720899	circular_RNA/9	0	-	73707419	73707419	0,0,0	4	94,112,106,54	0,8831,11365,13426	9	circRNA	RAB6A	NM_001243719	6,5,4,3	chr11:73679720-73707419|chr11:73720899-73730764	chr11	73707420	73720899	36	22_6_21	66	0.522	exon	ENSG00000175582.20,	-	SRR2422926.7035266,SRR2422926.7622613,SRR2422926.12627470,SRR2422926.14035056,SRR2422926.14672956,SRR2422926.16753635,SRR2422926.17188689,SRR2422926.18522009,SRR2422926.19137013,SRR2422926.19310206,SRR2422926.22165567,SRR2422926.23384584,SRR2422926.24717083,SRR2422926.26350802,SRR2422926.30179983,SRR2422926.31092325,SRR2422926.32138341,SRR2422926.35573233,SRR2422926.36485615,SRR2422926.36778877,S…	22.5
chr11:74132844-74139828	circular_RNA/4	0	-	74132843	74132843	0,0,0	4	129133248224	0,581,5876,6761	4	circRNA	C2CD3	ENST00000442398.7	7,6,5,4	chr11:74123135-74132843|chr11:74139828-74161398	chr11	74132844	74139828	6	5_6_0	60	0.167	exon	ENSG00000168014.18,	-	SRR2422926.5001327,SRR2422926.7693159,SRR2422926.8938939,SRR2422926.15692996,SRR2422926.29304591,SRR2422926.5546436,	5
chr11:7416042-7420635	circular_RNA/2	0	+	7416041	7416041	0,0,0	3	121172130	0,1915,4464	2	circRNA	SYT9	ENST00000524820.6	5,6,7	chr11:7314337-7416041|chr11:7420635-7438545	chr11	7416042	7420635	2	2_2_0	40	0.091	exon	ENSG00000170743.17,	+	SRR2422926.4496895,SRR2422926.8060437,	2
chr11:74604692-74620089	circular_RNA/2	0	+	74604691	74604691	0,0,0	5	103,40,133,268,73	0,6807,8186,13845,15325	2	circRNA	POLD3	NM_001363597	3,4,5,6,7	chr11:74594116-74604691|chr11:74620089-74625407	chr11	74604692	74620089	3	3_1_2	32	0.158	exon	ENSG00000077514.9,	+	SRR2422926.24516851,SRR2422926.27312074,SRR2422926.44490932,	2.5
chr11:74789626-74817714	circular_RNA/6	0	+	74789625	74789625	0,0,0	3	74147119	0,20558,27970	6	circRNA	RNF169	ENST00000299563.5	2,3,4	chr11:74749382-74789625|chr11:74817714-74834675	chr11	74789626	74817714	13	4_10_4	47	0.356	exon	ENSG00000166439.6,	+	SRR2422926.3240248,SRR2422926.6746891,SRR2422926.20647601,SRR2422926.24720052,SRR2422926.27796496,SRR2422926.35574341,SRR2422926.44441072,SRR2422926.2023419,SRR2422926.20692332,SRR2422926.20880283,SRR2422926.21825946,SRR2422926.36810911,SRR2422926.40810705,	9.5
chr11:77332730-77349287	circular_RNA/4	0	-	77332729	77332729	0,0,0	6	138,197,100,118,113,49	0,3356,4594,7916,11089,16509	4	circRNA	PAK1	NM_001376269	14,13,12,11,10,9	chr11:77325376-77332729|chr11:77349287-77353535	chr11	77332730	77349287	6	6_3_3	588	0.02	exon	ENSG00000149269.10,	-	SRR2422926.900062,SRR2422926.9586581,SRR2422926.19605618,SRR2422926.22787114,SRR2422926.38157784,SRR2422926.47000760,	5
chr11:77619606-77625818	circular_RNA/9	0	-	77619605	77619605	0,0,0	4	90174108102	0,2894,5357,6111	9	circRNA	CLNS1A	ENST00000525428.6	6,5,4,3	chr11:77616695-77619605|chr11:77625818-77629762	chr11	77619606	77625818	28	10_10_9	152	0.269	exon	ENSG00000074201.9,	-	SRR2422926.2809619,SRR2422926.6895968,SRR2422926.7402037,SRR2422926.9160771,SRR2422926.11757903,SRR2422926.12289023,SRR2422926.12661725,SRR2422926.21123984,SRR2422926.23840593,SRR2422926.26045129,SRR2422926.26546801,SRR2422926.27030513,SRR2422926.31672478,SRR2422926.41936345,SRR2422926.43817738,SRR2422926.43886724,SRR2422926.44326049,SRR2422926.44422109,SRR2422926.23184,SRR2422926.2066525,SRR2422…	18.5
chr11:77619606-77629899	circular_RNA/2	0	-	77619605	77619605	0,0,0	5	90174108102137	0,2894,5357,6111,10157	2	circRNA	CLNS1A	ENST00000525428.6	6,5,4,3,2	chr11:77616695-77619605|chr11:77629899-77637589	chr11	77619606	77629899	8	5_8_3	60	0.211	exon	ENSG00000074201.9,	-	SRR2422926.6182676,SRR2422926.8481868,SRR2422926.10451805,SRR2422926.19963992,SRR2422926.27452479,SRR2422926.30344054,SRR2422926.39395311,SRR2422926.45868452,	5
chr11:77624963-77625818	circular_RNA/3	0	-	77624962	77624962	0,0,0	2	108102	0,754	3	circRNA	CLNS1A	ENST00000525428.6	4,3	chr11:77622673-77624962|chr11:77625818-77629762	chr11	77624963	77625818	11	8_9_1	253	0.08	exon	ENSG00000074201.9,	-	SRR2422926.3028113,SRR2422926.3482425,SRR2422926.10531913,SRR2422926.30103746,SRR2422926.30663704,SRR2422926.37631479,SRR2422926.38260721,SRR2422926.40018740,SRR2422926.41496276,SRR2422926.3480263,SRR2422926.34912228,	7
chr11:77624963-77629899	circular_RNA/2	0	-	77624962	77624962	0,0,0	3	108102137	0,754,4800	2	circRNA	CLNS1A	ENST00000525428.6	4,3,2	chr11:77622673-77624962|chr11:77629899-77637589	chr11	77624963	77629899	4	3_4_0	165	0.046	exon	ENSG00000074201.9,	-	SRR2422926.14753854,SRR2422926.26158300,SRR2422926.32301821,SRR2422926.6840724,	3
chr11:77672042-77693611	circular_RNA/2	0	-	77672041	77672041	0,0,0	8	189,221,208,68,110,55,80,105	0,2994,4750,6044,11668,13063,19117,21465	2	circRNA	RSF1	ENST00000308488.11	15,14,13,12,11,10,9,8	chr11:77667491-77672041|chr11:77693611-77698486	chr11	77672042	77693611	2	2_2_0	96	0.04	exon	ENSG00000048649.14,	-	SRR2422926.17041988,SRR2422926.30306298,	2
chr11:77683710-77693611	circular_RNA/3	0	-	77683709	77683709	0,0,0	4	110,55,80,105	0,1395,7449,9797	3	circRNA	RSF1	ENST00000308488.11	11,10,9,8	chr11:77678153-77683709|chr11:77693611-77698486	chr11	77683710	77693611	6	5_5_1	131	0.084	exon	ENSG00000048649.14,	-	SRR2422926.17253017,SRR2422926.34699626,SRR2422926.35441847,SRR2422926.37695634,SRR2422926.42376033,SRR2422926.927128,	4.5
chr11:77693507-77702495	circular_RNA/2	0	-	77693506	77693506	0,0,0	3	1052071775	0,4980,7214	2	circRNA	RSF1	ENST00000308488.11	8,7,6	chr11:77691238-77693506|chr11:77702495-77725544	chr11	77693507	77702495	3	3_3_0	163	0.036	exon	ENSG00000048649.14,	-	SRR2422926.20284505,SRR2422926.21599576,SRR2422926.35914381,	2.5
chr11:77698487-77702495	circular_RNA/9	0	-	77698486	77698486	0,0,0	2	2071775	0,2234	9	circRNA	RSF1	ENST00000308488.11	7,6	chr11:77693611-77698486|chr11:77702495-77725544	chr11	77698487	77702495	12	9_9_1	160	0.13	exon	ENSG00000048649.14,	-	SRR2422926.2247449,SRR2422926.3622833,SRR2422926.6875715,SRR2422926.8175111,SRR2422926.9183810,SRR2422926.14749598,SRR2422926.18781323,SRR2422926.31235435,SRR2422926.38969788,SRR2422926.43924492,SRR2422926.45739631,SRR2422926.29048358,	10.5
chr11:78465876-78493195	circular_RNA/4	0	-	78465875	78465875	0,0,0	5	138,67,38,99,133	0,3371,12562,12709,27187	4	circRNA	NARS2	NM_001243251	11,10,9,8,7	chr11:78443758-78465875|chr11:78493195-78528841	chr11	78465876	78493195	10	7_10_0	32	0.385	exon	ENSG00000137513.11,	-	SRR2422926.6919962,SRR2422926.17921651,SRR2422926.27046244,SRR2422926.32849150,SRR2422926.37106921,SRR2422926.38459245,SRR2422926.43376089,SRR2422926.2129197,SRR2422926.12691238,SRR2422926.46708941,	7
chr11:8137378-8140193	circular_RNA/6	0	-	8137377	8137377	0,0,0	3	94,76,227	0,894,2589	6	circRNA	RIC3	NR_144485	5,4,3	chr11:8126804-8137377|chr11:8140193-8153374	chr11	8137378	8140193	13	7_10_2	80	0.245	exon	ENSG00000166405.16,	-	SRR2422926.794353,SRR2422926.4180867,SRR2422926.11588064,SRR2422926.14064118,SRR2422926.36739544,SRR2422926.43417548,SRR2422926.43527341,SRR2422926.44474568,SRR2422926.11197432,SRR2422926.12739363,SRR2422926.14883236,SRR2422926.18245460,SRR2422926.44413533,	9.5
chr11:83206058-83236509	circular_RNA/2	0	+	83206057	83206057	0,0,0	6	1.0812e+17	0,4242,5237,18797,21689,30346	2	circRNA	ANKRD42	ENST00000533342.6	3,4,5,6,7,8	chr11:83198642-83206057|chr11:83236509-83240758	chr11	83206058	83236509	5	3_4_2	60	0.143	exon	ENSG00000137494.14,	+	SRR2422926.3462128,SRR2422926.27909684,SRR2422926.33827329,SRR2422926.40642599,SRR2422926.36790062,	3.5
chr11:83206058-83248087	circular_RNA/2	0	+	83206057	83206057	0,0,0	9	1.0812e+26	0,4242,5237,18797,21689,30346,34701,39440,41885	2	circRNA	ANKRD42	NM_001300972	3,4,5,6,7,8,9,10,11	chr11:83198642-83206057|chr11:83248087-83255848	chr11	83206058	83248087	3	2_2_0	56	0.097	exon	ENSG00000137494.14,	+	SRR2422926.4864130,SRR2422926.21192535,SRR2422926.36909270,	2.5
chr11:83273647-83278829	circular_RNA/3	0	-	83273646	83273646	0,0,0	5	54,72,42,102,104	0,146,304,992,5079	3	circRNA	CCDC90B	ENST00000529689.6	7,6,5,4,3	chr11:83265979-83273646|chr11:83278829-83280140	chr11	83273647	83278829	7	3_6_1	28	0.333	exon	ENSG00000137500.10,	-	SRR2422926.18638958,SRR2422926.34137477,SRR2422926.37874515,SRR2422926.21120337,SRR2422926.27655918,SRR2422926.34306526,SRR2422926.36924612,	5
chr11:83273647-83280260	circular_RNA/5	0	-	83273646	83273646	0,0,0	6	54,72,42,102,104,120	0,146,304,992,5079,6494	5	circRNA	CCDC90B	ENST00000529689.6	7,6,5,4,3,2	chr11:83265979-83273646|chr11:83280260-83285872	chr11	83273647	83280260	11	5_10_0	57	0.278	exon	ENSG00000137500.10,	-	SRR2422926.7050118,SRR2422926.27122199,SRR2422926.27700498,SRR2422926.32465090,SRR2422926.4407234,SRR2422926.14915800,SRR2422926.21891219,SRR2422926.31652056,SRR2422926.40549926,SRR2422926.42415458,SRR2422926.43043205,	8
chr11:83962885-83965468	circular_RNA/2	0	-	83962884	83962884	0,0,0	2	139145	0,2439	2	circRNA	DLG2	ENST00000280241.12	8,7	chr11:83930483-83962884|chr11:83965468-83980505	chr11	83962885	83965468	2	2_2_0	415	0.01	exon	ENSG00000150672.19,	-	SRR2422926.18881679,SRR2422926.40927738,	2
chr11:83962885-83980642	circular_RNA/3	0	-	83962884	83962884	0,0,0	3	139145137	0,2439,17621	3	circRNA	DLG2	ENST00000280241.12	8,7,6	chr11:83930483-83962884|chr11:83980642-84059314	chr11	83962885	83980642	4	3_4_0	431	0.018	exon	ENSG00000150672.19,	-	SRR2422926.25438528,SRR2422926.28751932,SRR2422926.33999872,SRR2422926.1906538,	3.5
chr11:8435494-8464822	circular_RNA/2	0	-	8435493	8435493	0,0,0	8	86,113,76,85,89,139,105,114	0,533,5184,17328,19250,21847,26311,29215	2	circRNA	STK33	NM_001289061	11,10,9,8,7,6,5,4	chr11:8413692-8435493|chr11:8464822-8473162	chr11	8435494	8464822	2	2_1_0	13	0.235	exon	ENSG00000130413.16,	-	SRR2422926.16556537,SRR2422926.11578942,	2
chr11:8452822-8464822	circular_RNA/2	0	-	8452821	8452821	0,0,0	5	85,89,139,105,114	0,1922,4519,8983,11887	2	circRNA	STK33	NM_001289061	8,7,6,5,4	chr11:8440753-8452821|chr11:8464822-8473162	chr11	8452822	8464822	2	1_2_1	10	0.286	exon	ENSG00000130413.16,	-	SRR2422926.16611445,SRR2422926.25780379,	2
chr11:85974708-86031611	circular_RNA/5	0	-	85974707	85974707	0,0,0	18	105,60,100,31,132,108,150,104,137,124,86,42,107,112,94,103,76,143	0,1915,6421,7037,7164,9158,15542,22118,25935,26327,28658,32834,36322,37573,40162,47659,51584,56761	5	circRNA	PICALM	ENST00000393346.8	19,18,17,16,15,14,13,12,11,10,9,8,7,6,5,4,3,2	chr11:85959060-85974707|chr11:86031611-86068650	chr11	85974708	86031611	10	9_10_0	314	0.06	exon	ENSG00000073921.18,	-	SRR2422926.2048716,SRR2422926.3911954,SRR2422926.7380614,SRR2422926.13643660,SRR2422926.14520844,SRR2422926.16487105,SRR2422926.22065738,SRR2422926.33010283,SRR2422926.43260422,SRR2422926.13319314,	7.5
chr11:85990250-86031611	circular_RNA/22	0	-	85990249	85990249	0,0,0	12	150,104,137,124,86,42,107,112,94,103,76,143	0,6576,10393,10785,13116,17292,20780,22031,24620,32117,36042,41219	22	circRNA	PICALM	ENST00000393346.8	13,12,11,10,9,8,7,6,5,4,3,2	chr11:85983973-85990249|chr11:86031611-86068650	chr11	85990250	86031611	43	29_27_1	264	0.246	exon	ENSG00000073921.18,	-	SRR2422926.295183,SRR2422926.434281,SRR2422926.2832309,SRR2422926.7068053,SRR2422926.8346510,SRR2422926.9157517,SRR2422926.10527092,SRR2422926.10705685,SRR2422926.12285355,SRR2422926.14906722,SRR2422926.15534409,SRR2422926.17321872,SRR2422926.17613483,SRR2422926.18510434,SRR2422926.18791422,SRR2422926.20112202,SRR2422926.20310751,SRR2422926.20379946,SRR2422926.30741475,SRR2422926.31838223,SRR2422…	32.5
chr11:85996826-86003451	circular_RNA/9	0	-	85996825	85996825	0,0,0	4	104,137,124,86	0,3817,4209,6540	9	circRNA	PICALM	ENST00000393346.8	12,11,10,9	chr11:85990399-85996825|chr11:86003451-86007541	chr11	85996826	86003451	13	7_7_1	522	0.047	exon	ENSG00000073921.18,	-	SRR2422926.2473005,SRR2422926.13684893,SRR2422926.18906596,SRR2422926.19776595,SRR2422926.23312112,SRR2422926.24134527,SRR2422926.27042705,SRR2422926.27454917,SRR2422926.27910963,SRR2422926.35092965,SRR2422926.41449504,SRR2422926.43637180,SRR2422926.23220908,	11
chr11:85996826-86007583	circular_RNA/3	0	-	85996825	85996825	0,0,0	5	104,137,124,86,42	0,3817,4209,6540,10716	3	circRNA	PICALM	ENST00000393346.8	12,11,10,9,8	chr11:85990399-85996825|chr11:86007583-86011029	chr11	85996826	86007583	7	6_3_3	610	0.022	exon	ENSG00000073921.18,	-	SRR2422926.437901,SRR2422926.9900138,SRR2422926.15097914,SRR2422926.15493384,SRR2422926.16390454,SRR2422926.21731058,SRR2422926.40735408,	5
chr11:85996826-86031611	circular_RNA/22	0	-	85996825	85996825	0,0,0	11	104,137,124,86,42,107,112,94,103,76,143	0,3817,4209,6540,10716,14204,15455,18044,25541,29466,34643	22	circRNA	PICALM	ENST00000393346.8	12,11,10,9,8,7,6,5,4,3,2	chr11:85990399-85996825|chr11:86031611-86068650	chr11	85996826	86031611	68	28_30_9	392	0.258	exon	ENSG00000073921.18,	-	SRR2422926.695971,SRR2422926.859640,SRR2422926.883493,SRR2422926.1894234,SRR2422926.4495977,SRR2422926.4669003,SRR2422926.6842647,SRR2422926.7716080,SRR2422926.7776767,SRR2422926.7955095,SRR2422926.8931708,SRR2422926.8980879,SRR2422926.10891378,SRR2422926.12182410,SRR2422926.12505668,SRR2422926.14143636,SRR2422926.16864933,SRR2422926.17439131,SRR2422926.18251184,SRR2422926.18344195,SRR2422926.186…	45
chr11:86007542-86031611	circular_RNA/6	0	-	86007541	86007541	0,0,0	7	42,107,112,94,103,76,143	0,3488,4739,7328,14825,18750,23927	6	circRNA	PICALM	ENST00000393346.8	8,7,6,5,4,3,2	chr11:86003451-86007541|chr11:86031611-86068650	chr11	86007542	86031611	22	6_11_11	434	0.092	exon	ENSG00000073921.18,	-	SRR2422926.1668500,SRR2422926.2122518,SRR2422926.3630146,SRR2422926.10508717,SRR2422926.10517606,SRR2422926.11287001,SRR2422926.15451693,SRR2422926.17219764,SRR2422926.23956296,SRR2422926.29118541,SRR2422926.32402426,SRR2422926.37449425,SRR2422926.37476875,SRR2422926.40292067,SRR2422926.45138466,SRR2422926.45890640,SRR2422926.4599059,SRR2422926.17522675,SRR2422926.21464053,SRR2422926.32424296,SRR…	14
chr11:86011030-86031611	circular_RNA/4	0	-	86011029	86011029	0,0,0	6	107,112,94,103,76,143	0,1251,3840,11337,15262,20439	4	circRNA	PICALM	ENST00000393346.8	7,6,5,4,3,2	chr11:86007583-86011029|chr11:86031611-86068650	chr11	86011030	86031611	13	9_8_2	558	0.045	exon	ENSG00000073921.18,	-	SRR2422926.5734476,SRR2422926.9328357,SRR2422926.9376209,SRR2422926.11404171,SRR2422926.19727622,SRR2422926.24686480,SRR2422926.26256077,SRR2422926.33521115,SRR2422926.36608316,SRR2422926.36745929,SRR2422926.2888494,SRR2422926.31473566,SRR2422926.32538169,	8.5
chr11:86012281-86031611	circular_RNA/2	0	-	86012280	86012280	0,0,0	5	112,94,103,76,143	0,2589,10086,14011,19188	2	circRNA	PICALM	ENST00000393346.8	6,5,4,3,2	chr11:86011136-86012280|chr11:86031611-86068650	chr11	86012281	86031611	6	5_6_0	374	0.031	exon	ENSG00000073921.18,	-	SRR2422926.9249780,SRR2422926.10353380,SRR2422926.10836487,SRR2422926.16134349,SRR2422926.20991337,SRR2422926.12587176,	4
chr11:86022367-86031611	circular_RNA/3	0	-	86022366	86022366	0,0,0	3	103,76,143	0,3925,9102	3	circRNA	PICALM	ENST00000393346.8	4,3,2	chr11:86014963-86022366|chr11:86031611-86068650	chr11	86022367	86031611	6	5_5_1	537	0.022	exon	ENSG00000073921.18,	-	SRR2422926.7409676,SRR2422926.15670752,SRR2422926.26270305,SRR2422926.26692603,SRR2422926.33796691,SRR2422926.37626734,	4.5
chr11:86250296-86256512	circular_RNA/3	0	+	86250295	86250295	0,0,0	4	153,93,66,126	0,1852,4926,6091	3	circRNA	EED	NM_001308007	2,3,4,5	chr11:86245343-86250295|chr11:86256512-86257514	chr11	86250296	86256512	4	1_2_0	50	0.138	exon	ENSG00000074266.23,	+	SRR2422926.4939096,SRR2422926.15665653,SRR2422926.35791385,SRR2422926.3548640,	3.5
chr11:87067694-87091395	circular_RNA/3	0	+	87067693	87067693	0,0,0	3	128,93,34	0,3829,23668	3	circRNA	TMEM135	ENST00000340353.11	2,3,4	chr11:87038186-87067693|chr11:87091395-87236637	chr11	87067694	87091395	13	8_1_9	56	0.317	exon	ENSG00000166575.17,	+	SRR2422926.9061568,SRR2422926.10996098,SRR2422926.15566842,SRR2422926.15655189,SRR2422926.24658879,SRR2422926.26742215,SRR2422926.29125258,SRR2422926.34832346,SRR2422926.40011024,SRR2422926.5378841,SRR2422926.8989674,SRR2422926.23823397,SRR2422926.43588280,	8
chr11:89400017-89402542	circular_RNA/5	0	-	89400016	89400016	0,0,0	3	63165217	0,198,2309	5	circRNA	NOX4	ENST00000263317.9	11,10,9	chr11:89373492-89400016|chr11:89402542-89421901	chr11	89400017	89402542	12	5_10_2	7	0.774	exon	ENSG00000086991.13,	-	SRR2422926.2568253,SRR2422926.8398158,SRR2422926.10258046,SRR2422926.17870325,SRR2422926.25739526,SRR2422926.45318405,SRR2422926.3383328,SRR2422926.22417235,SRR2422926.22794222,SRR2422926.31071034,SRR2422926.46550326,SRR2422926.46950855,	8.5
chr11:92352096-92355404	circular_RNA/66	0	+	92352095	92352095	0,0,0	1	3309	0	66	circRNA	FAT3	NM_001378141	2	chr11:92225174-92352095|chr11:92355404-92524633	chr11	92352096	92355404	117	59_59_3	128	0.646	exon	ENSG00000165323.16,	+	SRR2422926.1046970,SRR2422926.1306868,SRR2422926.1576328,SRR2422926.2526539,SRR2422926.2773094,SRR2422926.3678076,SRR2422926.4825268,SRR2422926.4870355,SRR2422926.5034972,SRR2422926.5593899,SRR2422926.6006180,SRR2422926.6209181,SRR2422926.6261004,SRR2422926.6362341,SRR2422926.6728937,SRR2422926.7238400,SRR2422926.7791662,SRR2422926.7809720,SRR2422926.7842833,SRR2422926.7894957,SRR2422926.7989846,…	91.5
chr11:93696320-93700186	circular_RNA/2	0	+	93696319	93696319	0,0,0	2	983505	0,362	2	circRNA	CEP295	ENST00000325212.11	14,15	chr11:93695634-93696319|chr11:93700186-93702459	chr11	93696320	93700186	3	3_3_0	30	0.167	exon	ENSG00000166004.15,	+	SRR2422926.3195027,SRR2422926.21907452,SRR2422926.43898055,	2.5
chr11:93723041-93727637	circular_RNA/2	0	+	93723040	93723040	0,0,0	4	249122181662	0,1213,2610,3935	2	circRNA	CEP295	ENST00000325212.11	21,22,23,24	chr11:93722050-93723040|chr11:93727637-93728680	chr11	93723041	93727637	2	2_2_0	55	0.068	exon	ENSG00000166004.15,	+	SRR2422926.16627666,SRR2422926.42444732,	2
chr11:93747297-93759858	circular_RNA/2	0	+	93747296	93747296	0,0,0	6	152,99,74,102,177,117	0,3049,6385,6639,7913,12445	2	circRNA	C11orf54	ENST00000528288.5	2,3,4,5,6,7	chr11:93741728-93747296|chr11:93759858-93761514	chr11	93747297	93759858	3	3_3_0	75	0.074	exon	ENSG00000182919.15,ENSG00000284057.1,	+	SRR2422926.39692126,SRR2422926.41424894,SRR2422926.45010327,	2.5
chr11:94675636-94679536	circular_RNA/3	0	-	94675635	94675635	0,0,0	2	147151	0,3750	3	circRNA	PIWIL4-AS1	ENST00000536540.5	4,3	chr11:94545846-94675635|chr11:94679536-94695820	chr11	94675636	94679536	6	5_4_0	15	0.444	exon	ENSG00000255929.6,	-	SRR2422926.5071626,SRR2422926.26167989,SRR2422926.42712866,SRR2422926.17801107,SRR2422926.31505013,SRR2422926.41281291,	4.5
chr11:9961957-10002689	circular_RNA/3	0	-	9961956	9961956	0,0,0	9	150,110,205,99,114,78,114,109,133	0,1816,6384,27540,31033,31964,36309,38957,40600	3	circRNA	SBF2	ENST00000692716.1	15,14,13,12,11,10,9,8,7	chr11:9896011-9961956|chr11:10002689-10028451	chr11	9961957	10002689	8	7_5_0	71	0.184	exon	ENSG00000133812.18,	-	SRR2422926.6320093,SRR2422926.19769458,SRR2422926.31753471,SRR2422926.43755074,SRR2422926.9846823,SRR2422926.28124359,SRR2422926.28279049,SRR2422926.41139370,	5.5
chr11:9989497-10002689	circular_RNA/3	0	-	9989496	9989496	0,0,0	6	99,114,78,114,109,133	0,3493,4424,8769,11417,13060	3	circRNA	SBF2	ENST00000692716.1	12,11,10,9,8,7	chr11:9968545-9989496|chr11:10002689-10028451	chr11	9989497	10002689	3	3_3_0	78	0.071	exon	ENSG00000133812.18,	-	SRR2422926.15246546,SRR2422926.15402189,SRR2422926.22114933,	3
chr12:100922226-100942535	circular_RNA/13	0	+	100922225	100922225	0,0,0	3	105137159	0,17089,20151	13	circRNA	ANO4	ENST00000549155.6	5,6,7	chr12:100901840-100922225|chr12:100942535-100971305	chr12	100922226	100942535	18	13_14_0	47	0.434	exon	ENSG00000151572.18,	+	SRR2422926.7343259,SRR2422926.7441160,SRR2422926.8909392,SRR2422926.11216158,SRR2422926.13851596,SRR2422926.14960729,SRR2422926.15035780,SRR2422926.15306803,SRR2422926.17428881,SRR2422926.19928346,SRR2422926.23446640,SRR2422926.26746269,SRR2422926.30878177,SRR2422926.34567712,SRR2422926.37924338,SRR2422926.38071760,SRR2422926.38186012,SRR2422926.38794640,	15.5
chr12:100922226-100974889	circular_RNA/2	0	+	100922225	100922225	0,0,0	5	105137159101107	0,17089,20151,49080,52557	2	circRNA	ANO4	ENST00000549155.6	5,6,7,8,9	chr12:100901840-100922225|chr12:100974889-100987538	chr12	100922226	100974889	4	3_2_2	60	0.118	exon	ENSG00000151572.18,	+	SRR2422926.11703023,SRR2422926.21231377,SRR2422926.22671428,SRR2422926.43326373,	3
chr12:100922226-100987670	circular_RNA/4	0	+	100922225	100922225	0,0,0	6	1.05137e+17	0,17089,20151,49080,52557,65313	4	circRNA	ANO4	ENST00000549155.6	5,6,7,8,9,10	chr12:100901840-100922225|chr12:100987670-101020033	chr12	100922226	100987670	4	3_2_1	52	0.133	exon	ENSG00000151572.18,	+	SRR2422926.23121539,SRR2422926.29495997,SRR2422926.31690747,SRR2422926.40605492,	4
chr12:101714090-101716812	circular_RNA/2	0	+	101714089	101714089	0,0,0	4	148,142,193,85	0,414,794,2638	2	circRNA	CHPT1	ENST00000550385.1	2,3,4,5	chr12:101697028-101714089|chr12:101716812-101720122	chr12	101714090	101716812	5	3_1_4	128	0.072	exon	ENSG00000111666.11,	+	SRR2422926.6507573,SRR2422926.36686656,SRR2422926.45291065,SRR2422926.3637796,SRR2422926.26898007,	3.5
chr12:101780152-101790057	circular_RNA/2	0	-	101780151	101780151	0,0,0	5	135,65,206,42,120	0,405,5860,8396,9786	2	circRNA	GNPTAB	ENST00000299314.12	7,6,5,4,3	chr12:101771157-101780151|chr12:101790057-101796676	chr12	101780152	101790057	4	4_4_0	146	0.052	exon	ENSG00000111670.16,	-	SRR2422926.5555377,SRR2422926.17056510,SRR2422926.31277551,SRR2422926.44494462,	3
chr12:102039868-102046119	circular_RNA/2	0	-	102039867	102039867	0,0,0	3	111,108,66	0,4237,6186	2	circRNA	WASHC3	ENST00000240079.11	5,4,3	chr12:102026038-102039867|chr12:102046119-102061247	chr12	102039868	102046119	4	4_1_3	67	0.107	exon	ENSG00000120860.11,	-	SRR2422926.16058518,SRR2422926.20216077,SRR2422926.33250517,SRR2422926.45566475,	3
chr12:1027748-1028572	circular_RNA/5	0	+	1027747	1027747	0,0,0	1	825	0	5	circRNA	ERC1	ENST00000611180.5	2	chr12:990629-1027747|chr12:1028572-1083163	chr12	1027748	1028572	11	8_8_0	43	0.338	exon	ENSG00000082805.21,	+	SRR2422926.2638992,SRR2422926.12070593,SRR2422926.12670063,SRR2422926.27671965,SRR2422926.32821666,SRR2422926.34815771,SRR2422926.46093714,SRR2422926.4473745,SRR2422926.9415789,SRR2422926.9623271,SRR2422926.32305343,	8
chr12:103979831-103980962	circular_RNA/2	0	+	103979830	103979830	0,0,0	2	242,70	0,1062	2	circRNA	TDG	NM_001363612	2,3	chr12:103966060-103979830|chr12:103980962-103982798	chr12	103979831	103980962	3	3_1_1	13	0.316	exon	ENSG00000139372.15,	+	SRR2422926.36536011,SRR2422926.42270763,SRR2422926.8381787,	2.5
chr12:104844472-104928694	circular_RNA/2	0	-	104844471	104844471	0,0,0	9	149,132,80,148,147,145,72,108,722	0,1371,16819,21960,41821,44561,50802,65183,83501	2	circRNA	SLC41A2	ENST00000258538.8	10,9,8,7,6,5,4,3,2	chr12:104805337-104844471|chr12:104928694-104958087	chr12	104844472	104928694	3	3_3_0	49	0.109	exon	ENSG00000136052.10,	-	SRR2422926.5525512,SRR2422926.28058174,SRR2422926.41289531,	2.5
chr12:104909655-104928694	circular_RNA/2	0	-	104909654	104909654	0,0,0	2	108722	0,18318	2	circRNA	SLC41A2	ENST00000258538.8	3,2	chr12:104895345-104909654|chr12:104928694-104958087	chr12	104909655	104928694	2	2_2_0	40	0.091	exon	ENSG00000136052.10,	-	SRR2422926.18444588,SRR2422926.45669629,	2
chr12:104927973-104928694	circular_RNA/3	0	-	104927972	104927972	0,0,0	1	722	0	3	circRNA	SLC41A2	ENST00000258538.8	2	chr12:104909762-104927972|chr12:104928694-104958087	chr12	104927973	104928694	5	5_4_0	52	0.161	exon	ENSG00000136052.10,	-	SRR2422926.1851546,SRR2422926.10889913,SRR2422926.38216348,SRR2422926.46234719,SRR2422926.7485769,	4
chr12:106825726-106860412	circular_RNA/3	0	+	106825725	106825725	0,0,0	5	95,229,96,145,145	0,16863,18126,25724,34542	3	circRNA	RIC8B	ENST00000392839.6	4,5,6,7,8	chr12:106815304-106825725|chr12:106860412-106885903	chr12	106825726	106860412	4	3_4_1	75	0.096	exon	ENSG00000111785.21,	+	SRR2422926.3323378,SRR2422926.26570235,SRR2422926.30774929,SRR2422926.40184790,	3.5
chr12:106842589-106843947	circular_RNA/2	0	+	106842588	106842588	0,0,0	2	229,96	0,1263	2	circRNA	RIC8B	ENST00000392839.6	5,6	chr12:106825820-106842588|chr12:106843947-106851449	chr12	106842589	106843947	5	3_3_1	71	0.123	exon	ENSG00000111785.21,	+	SRR2422926.13749719,SRR2422926.41752755,SRR2422926.46262051,SRR2422926.986006,SRR2422926.11643782,	3.5
chr12:106842589-106851594	circular_RNA/2	0	+	106842588	106842588	0,0,0	3	229,96,145	0,1263,8861	2	circRNA	RIC8B	ENST00000392839.6	5,6,7	chr12:106825820-106842588|chr12:106851594-106860267	chr12	106842589	106851594	3	2_2_0	77	0.072	exon	ENSG00000111785.21,	+	SRR2422926.26964517,SRR2422926.29481779,SRR2422926.30903002,	2.5
chr12:106842589-106860412	circular_RNA/2	0	+	106842588	106842588	0,0,0	4	229,96,145,145	0,1263,8861,17679	2	circRNA	RIC8B	ENST00000392839.6	5,6,7,8	chr12:106825820-106842588|chr12:106860412-106885903	chr12	106842589	106860412	5	4_5_0	71	0.123	exon	ENSG00000111785.21,	+	SRR2422926.26280783,SRR2422926.39786068,SRR2422926.45284462,SRR2422926.45888613,SRR2422926.2707790,	3.5
chr12:108652272-108654410	circular_RNA/24	0	-	108652271	108652271	0,0,0	2	146105	0,2034	24	circRNA	CORO1C	ENST00000261401.8	8,7	chr12:108649020-108652271|chr12:108654410-108657303	chr12	108652272	108654410	60	35_34_8	121	0.498	exon	ENSG00000110880.11,	-	SRR2422926.553218,SRR2422926.673656,SRR2422926.3685778,SRR2422926.3781862,SRR2422926.4422135,SRR2422926.4819072,SRR2422926.7204066,SRR2422926.8547470,SRR2422926.9577996,SRR2422926.11222509,SRR2422926.14444890,SRR2422926.17185717,SRR2422926.17347273,SRR2422926.17745713,SRR2422926.17823860,SRR2422926.18501328,SRR2422926.18947646,SRR2422926.19143254,SRR2422926.20925512,SRR2422926.22839822,SRR2422926…	42
chr12:109071612-109073532	circular_RNA/2	0	+	109071611	109071611	0,0,0	3	99,46,95	0,693,1826	2	circRNA	USP30	ENST00000392784.6	8,9,10	chr12:109067627-109071611|chr12:109073532-109081333	chr12	109071612	109073532	3	3_3_0	57	0.095	exon	ENSG00000135093.13,	+	SRR2422926.9381993,SRR2422926.9559339,SRR2422926.11791348,	2.5
chr12:109101902-109103611	circular_RNA/2	0	+	109101901	109101901	0,0,0	3	98,89,179	0,937,1531	2	circRNA	UNG	ENST00000242576.7	4,5,6	chr12:109099284-109101901|chr12:109103611-109109828	chr12	109101902	109103611	2	2_2_0	48	0.077	exon	ENSG00000076248.12,	+	SRR2422926.30268499,SRR2422926.35842948,	2
chr12:109488572-109507735	circular_RNA/4	0	+	109488571	109488571	0,0,0	9	97,86,83,106,121,178,164,168,172	0,1347,2473,9246,9661,11061,12799,14451,18992	4	circRNA	UBE3B	ENST00000434735.6	7,8,9,10,11,12,13,14,15	chr12:109486575-109488571|chr12:109507735-109509595	chr12	109488572	109507735	6	4_4_0	88	0.12	exon	ENSG00000151148.14,	+	SRR2422926.1075066,SRR2422926.2934202,SRR2422926.17958488,SRR2422926.25558561,SRR2422926.32352596,SRR2422926.38084796,	5
chr12:110128950-110163065	circular_RNA/3	0	+	110128949	110128949	0,0,0	8	181,90,66,111,85,164,96,147	0,3597,5998,6377,7826,14432,18003,33969	3	circRNA	IFT81	ENST00000361948.8	4,5,6,7,8,9,10,11	chr12:110128149-110128949|chr12:110163065-110167870	chr12	110128950	110163065	4	3_4_0	44	0.154	exon	ENSG00000122970.16,	+	SRR2422926.31404850,SRR2422926.43195020,SRR2422926.46949815,SRR2422926.3666207,	3.5
chr12:110485078-110487943	circular_RNA/2	0	+	110485077	110485077	0,0,0	4	122,130,184,83	0,1247,1456,2783	2	circRNA	FAM216A	ENST00000377673.10	3,4,5,6	chr12:110473118-110485077|chr12:110487943-110490018	chr12	110485078	110487943	5	2_2_2	107	0.085	exon	ENSG00000204856.12,	+	SRR2422926.40953885,SRR2422926.43543549,SRR2422926.45663288,SRR2422926.25590169,SRR2422926.29013375,	3.5
chr12:111320012-111322580	circular_RNA/2	0	+	111320011	111320011	0,0,0	2	764160	0,2409	2	circRNA	CUX2	ENST00000261726.11	17,18	chr12:111312201-111320011|chr12:111322580-111334440	chr12	111320012	111322580	2	2_2_0	14	0.222	exon	ENSG00000111249.14,	+	SRR2422926.10645811,SRR2422926.38097410,	2
chr12:111485265-111486824	circular_RNA/2	0	-	111485264	111485264	0,0,0	3	67,153,64	0,448,1496	2	circRNA	ATXN2	ENST00000642389.2	18,17,16	chr12:111470742-111485264|chr12:111486824-111488475	chr12	111485265	111486824	2	0_2_2	49	0.075	exon	ENSG00000204842.18,	-	SRR2422926.8434806,SRR2422926.33882027,	2
chr12:111552280-111555919	circular_RNA/10	0	-	111552279	111552279	0,0,0	4	151,72,60,37	0,626,1878,3603	10	circRNA	ATXN2	ENST00000642389.2	5,4,3,2	chr12:111525316-111552279|chr12:111555919-111598783	chr12	111552280	111555919	30	21_5_15	109	0.355	exon	ENSG00000204842.18,	-	SRR2422926.12874,SRR2422926.3402210,SRR2422926.3917376,SRR2422926.6218186,SRR2422926.11068921,SRR2422926.11093908,SRR2422926.12894874,SRR2422926.16280775,SRR2422926.18104263,SRR2422926.18143605,SRR2422926.25269625,SRR2422926.29725765,SRR2422926.30857292,SRR2422926.33981612,SRR2422926.35667170,SRR2422926.41309586,SRR2422926.43142132,SRR2422926.43586573,SRR2422926.43718602,SRR2422926.46429832,SRR24…	20
chr12:111554158-111555919	circular_RNA/4	0	-	111554157	111554157	0,0,0	2	60,37	0,1725	4	circRNA	ATXN2	ENST00000642389.2	3,2	chr12:111552977-111554157|chr12:111555919-111598783	chr12	111554158	111555919	11	9_7_3	71	0.237	exon	ENSG00000204842.18,	-	SRR2422926.486647,SRR2422926.1157234,SRR2422926.5080205,SRR2422926.5795230,SRR2422926.8524490,SRR2422926.14675895,SRR2422926.22866925,SRR2422926.39559917,SRR2422926.4509863,SRR2422926.7686499,SRR2422926.43852114,	7.5
chr12:111933886-111943369	circular_RNA/2	0	-	111933885	111933885	0,0,0	5	145,139,84,50,105	0,2806,3274,4275,9379	2	circRNA	TMEM116	ENST00000550831.7	8,7,6,5,4	chr12:111932659-111933885|chr12:111943369-111991757	chr12	111933886	111943369	7	6_5_3	24	0.368	exon	ENSG00000198270.13,	-	SRR2422926.6807365,SRR2422926.13807134,SRR2422926.19474468,SRR2422926.20734141,SRR2422926.27147366,SRR2422926.37974608,SRR2422926.40577290,	4.5
chr12:112075678-112078741	circular_RNA/2	0	-	112075677	112075677	0,0,0	3	112,79,108	0,2510,2956	2	circRNA	NAA25	ENST00000261745.9	8,7,6	chr12:112074764-112075677|chr12:112078741-112081059	chr12	112075678	112078741	3	2_2_0	90	0.062	exon	ENSG00000111300.10,	-	SRR2422926.24739929,SRR2422926.25888686,SRR2422926.24097113,	2.5
chr12:112269704-112273795	circular_RNA/2	0	-	112269703	112269703	0,0,0	3	146233141	0,523,3951	2	circRNA	HECTD4	ENST00000550722.5	13,12,11	chr12:112266982-112269703|chr12:112273795-112274846	chr12	112269704	112273795	2	2_2_0	221	0.018	exon	ENSG00000173064.14,	-	SRR2422926.35658829,SRR2422926.45030859,	2
chr12:112306064-112313147	circular_RNA/2	0	-	112306063	112306063	0,0,0	4	171139109131	0,2689,3497,6953	2	circRNA	HECTD4	ENST00000550722.5	7,6,5,4	chr12:112283302-112306063|chr12:112313147-112314456	chr12	112306064	112313147	2	2_2_0	196	0.02	exon	ENSG00000173064.14,	-	SRR2422926.17893105,SRR2422926.22984001,	2
chr12:112319225-112319742	circular_RNA/6	0	-	112319224	112319224	0,0,0	1	518	0	6	circRNA	HECTD4	ENST00000550722.5	2	chr12:112314546-112319224|chr12:112319742-112381951	chr12	112319225	112319742	12	8_10_1	151	0.137	exon	ENSG00000173064.14,	-	SRR2422926.4197134,SRR2422926.5848472,SRR2422926.12191743,SRR2422926.22259931,SRR2422926.28726568,SRR2422926.30141145,SRR2422926.35033172,SRR2422926.35687201,SRR2422926.36042024,SRR2422926.45005683,SRR2422926.2142172,SRR2422926.5723430,	9
chr12:112649414-112651827	circular_RNA/3	0	+	112649413	112649413	0,0,0	2	50,61	0,2353	3	circRNA	RPH3A	ENST00000549736.5	2,3	chr12:112570544-112649413|chr12:112651827-112792142	chr12	112649414	112651827	9	2_5_5	11	0.621	exon	ENSG00000089169.15,	+	SRR2422926.5437410,SRR2422926.13365930,SRR2422926.15500243,SRR2422926.18501200,SRR2422926.32148750,SRR2422926.32293658,SRR2422926.32379065,SRR2422926.33655949,SRR2422926.35030045,	6
chr12:116096669-116111512	circular_RNA/2	0	-	116096668	116096668	0,0,0	2	84,85	0,14759	2	circRNA	MED13L	ENST00000281928.9	4,3	chr12:116022601-116096668|chr12:116111512-116237467	chr12	116096669	116111512	8	4_5_3	116	0.121	exon	ENSG00000123066.9,	-	SRR2422926.22503486,SRR2422926.41268403,SRR2422926.46066081,SRR2422926.46775922,SRR2422926.8917856,SRR2422926.34384936,SRR2422926.36013663,SRR2422926.38952986,	5
chr12:1180540-1190052	circular_RNA/2	0	+	1180539	1180539	0,0,0	4	138141141194	0,1385,2741,9319	2	circRNA	ERC1	ENST00000611180.5	9,10,11,12	chr12:1141787-1180539|chr12:1190052-1236768	chr12	1180540	1190052	4	4_4_0	102	0.073	exon	ENSG00000082805.21,	+	SRR2422926.1137540,SRR2422926.10931351,SRR2422926.26562585,SRR2422926.31785418,	3
chr12:118181371-118181607	circular_RNA/2	0	-	118181370	118181370	0,0,0	1	237	0	2	circRNA	TAOK3	NM_001346494	2	chr12:118177329-118181370|chr12:118181607-118189806	chr12	118181371	118181607	2	2_2_0	127	0.031	exon	ENSG00000135090.14,	-	SRR2422926.6776282,SRR2422926.36213965,	2
chr12:1189859-1290012	circular_RNA/2	0	+	1189858	1189858	0,0,0	4	194136132161	0,46910,73175,99993	2	circRNA	ERC1	ENST00000543086.7	11,12,13,14	chr12:1183421-1189858|chr12:1290012-1371832	chr12	1189859	1290012	2	2_2_0	202	0.019	exon	ENSG00000082805.21,	+	SRR2422926.21004066,SRR2422926.22841087,	2
chr12:119728502-119782637	circular_RNA/2	0	-	119728501	119728501	0,0,0	15	105,136,194,198,54,198,175,110,117,96,141,54,51,171,120	0,1993,5662,6658,13909,23548,28869,30089,32437,38585,44268,47284,47856,48170,54016	2	circRNA	CIT	ENST00000261833.11	27,26,25,24,23,22,21,20,19,18,17,16,15,14,13	chr12:119721449-119728501|chr12:119782637-119783907	chr12	119728502	119782637	3	3_3_0	269	0.022	exon	ENSG00000122966.17,	-	SRR2422926.7583690,SRR2422926.23197667,SRR2422926.32498462,	2.5
chr12:119752050-119761055	circular_RNA/3	0	-	119752049	119752049	0,0,0	4	198175110117	0,5321,6541,8889	3	circRNA	CIT	ENST00000261833.11	22,21,20,19	chr12:119742464-119752049|chr12:119761055-119767086	chr12	119752050	119761055	5	5_4_0	234	0.041	exon	ENSG00000122966.17,	-	SRR2422926.10875723,SRR2422926.11529380,SRR2422926.15624646,SRR2422926.46412021,SRR2422926.39377230,	4
chr12:119998521-119998736	circular_RNA/2	0	+	119998520	119998520	0,0,0	1	216	0	2	circRNA	BICDL1	ENST00000548673.6	2	chr12:119990297-119998520|chr12:119998736-120061709	chr12	119998521	119998736	2	2_2_0	62	0.061	exon	ENSG00000135127.12,	+	SRR2422926.1753085,SRR2422926.34693673,	2
chr12:120154970-120155719	circular_RNA/10	0	-	120154969	120154969	0,0,0	3	71190128	0,271,622	10	circRNA	GCN1	ENST00000300648.7	31,30,29	chr12:120153909-120154969|chr12:120155719-120156460	chr12	120154970	120155719	22	13_20_4	32	0.579	exon	ENSG00000089154.11,	-	SRR2422926.1393316,SRR2422926.4320681,SRR2422926.5886689,SRR2422926.6360071,SRR2422926.8223335,SRR2422926.8283678,SRR2422926.15184083,SRR2422926.15527339,SRR2422926.22082772,SRR2422926.23745704,SRR2422926.23782455,SRR2422926.25780344,SRR2422926.27440185,SRR2422926.28389496,SRR2422926.37152230,SRR2422926.40772759,SRR2422926.42494731,SRR2422926.42900296,SRR2422926.46738750,SRR2422926.1652911,SRR242…	16
chr12:120782655-120784593	circular_RNA/8	0	-	120782654	120782654	0,0,0	3	113,79,120	0,1019,1819	8	circRNA	SPPL3	ENST00000353487.7	6,5,4	chr12:120769059-120782654|chr12:120784593-120791468	chr12	120782655	120784593	11	9_7_0	63	0.259	exon	ENSG00000157837.16,	-	SRR2422926.10752234,SRR2422926.19591486,SRR2422926.23923842,SRR2422926.24401720,SRR2422926.24916951,SRR2422926.28502126,SRR2422926.33990983,SRR2422926.38776728,SRR2422926.45216577,SRR2422926.4424262,SRR2422926.17854661,	9.5
chr12:121416159-121417911	circular_RNA/3	0	+	121416158	121416158	0,0,0	2	219408	0,1345	3	circRNA	RNF34	NM_025126	2,3	chr12:121400218-121416158|chr12:121417911-121420241	chr12	121416159	121417911	7	7_5_1	155	0.083	exon	ENSG00000170633.17,	+	SRR2422926.6869019,SRR2422926.20395019,SRR2422926.23953726,SRR2422926.29752635,SRR2422926.29779002,SRR2422926.30124070,SRR2422926.33697240,	5
chr12:121652728-121653259	circular_RNA/2	0	-	121652727	121652727	0,0,0	2	81185	0,347	2	circRNA	MORN3	ENST00000355329.7	5,4	chr12:121651644-121652727|chr12:121653259-121654273	chr12	121652728	121653259	3	3_3_0	3	0.667	exon	ENSG00000139714.12,	-	SRR2422926.19526394,SRR2422926.30509611,SRR2422926.42955376,	2.5
chr12:122340753-122341697	circular_RNA/3	0	-	122340752	122340752	0,0,0	1	945	0	3	circRNA	CLIP1	NM_198240	9	chr12:122336748-122340752|chr12:122341697-122352725	chr12	122340753	122341697	6	4_5_0	66	0.154	exon	ENSG00000130779.22,	-	SRR2422926.3067797,SRR2422926.20381317,SRR2422926.21291368,SRR2422926.38181251,SRR2422926.42044299,SRR2422926.40946551,	4.5
chr12:12244262-12244655	circular_RNA/7	0	-	12244261	12244261	0,0,0	1	394	0	7	circRNA	LRP6	ENST00000261349.9	2	chr12:12203400-12244261|chr12:12244655-12266680	chr12	12244262	12244655	11	8_9_1	67	0.247	exon	ENSG00000070018.9,	-	SRR2422926.8078318,SRR2422926.11098637,SRR2422926.17843927,SRR2422926.22165279,SRR2422926.25560841,SRR2422926.34232914,SRR2422926.45384052,SRR2422926.46000902,SRR2422926.30530025,SRR2422926.37525140,SRR2422926.39443784,	9
chr12:122511109-122515227	circular_RNA/2	0	-	122511108	122511108	0,0,0	2	80123	0,3996	2	circRNA	RSRC2	ENST00000331738.12	7,6	chr12:122508447-122511108|chr12:122515227-122517226	chr12	122511109	122515227	3	2_2_2	155	0.037	exon	ENSG00000111011.18,	-	SRR2422926.19407202,SRR2422926.26624197,SRR2422926.43319263,	2.5
chr12:122777491-122798200	circular_RNA/2	0	+	122777490	122777490	0,0,0	7	193,167,102,172,102,89,116	0,3673,8228,11267,14529,19816,20594	2	circRNA	CCDC62	ENST00000392441.8	2,3,4,5,6,7,8	chr12:122774706-122777490|chr12:122798200-122801123	chr12	122777491	122798200	4	4_2_0	15	0.348	exon	ENSG00000130783.14,	+	SRR2422926.1533672,SRR2422926.10654672,SRR2422926.17306731,SRR2422926.39637652,	3
chr12:123160781-123181210	circular_RNA/2	0	-	123160780	123160780	0,0,0	10	69,248,104,121,141,176,135,102,65,48	0,355,1334,2233,3169,4521,5874,15907,19145,20382	2	circRNA	MPHOSPH9	ENST00000541076.6	21,20,19,18,17,16,15,14,13,12	chr12:123156908-123160780|chr12:123181210-123194385	chr12	123160781	123181210	4	1_3_4	90	0.082	exon	ENSG00000051825.15,	-	SRR2422926.11119115,SRR2422926.20788324,SRR2422926.22378818,SRR2422926.34140396,	3
chr12:123210056-123223127	circular_RNA/3	0	-	123210055	123210055	0,0,0	5	107,91,124,524,90	0,4688,8320,11316,12982	3	circRNA	MPHOSPH9	ENST00000606320.6	8,7,6,5,4	chr12:123203375-123210055|chr12:123223127-123227462	chr12	123210056	123223127	3	2_1_2	80	0.07	exon	ENSG00000051825.15,	-	SRR2422926.25485539,SRR2422926.30478860,SRR2422926.11704994,	3
chr12:123498544-123499536	circular_RNA/5	0	-	123498543	123498543	0,0,0	2	222119	0,874	5	circRNA	RILPL1	ENST00000376874.9	4,3	chr12:123485805-123498543|chr12:123499536-123523494	chr12	123498544	123499536	11	10_8_1	53	0.293	exon	ENSG00000188026.13,	-	SRR2422926.580656,SRR2422926.5907018,SRR2422926.10192786,SRR2422926.19072501,SRR2422926.33345677,SRR2422926.38844336,SRR2422926.39764844,SRR2422926.46384805,SRR2422926.12397517,SRR2422926.16279070,SRR2422926.16671119,	8
chr12:123673615-123690674	circular_RNA/2	0	+	123673614	123673614	0,0,0	5	196101200127142	0,5574,13221,14436,16918	2	circRNA	TCTN2	ENST00000680574.1	4,5,6,7,8	chr12:123672132-123673614|chr12:123690674-123692657	chr12	123673615	123690674	3	2_2_0	29	0.171	exon	ENSG00000168778.13,	+	SRR2422926.11602705,SRR2422926.27166825,SRR2422926.29246736,	2.5
chr12:124419957-124430787	circular_RNA/4	0	-	124419956	124419956	0,0,0	5	99,55,179,91,173	0,2544,6665,9656,10658	4	circRNA	NCOR2	ENST00000404621.5	14,13,12,11,10	chr12:124402561-124419956|chr12:124430787-124437929	chr12	124419957	124430787	9	7_9_1	68	0.209	exon	ENSG00000196498.14,	-	SRR2422926.6283912,SRR2422926.15616879,SRR2422926.22097450,SRR2422926.27506123,SRR2422926.32852572,SRR2422926.32913750,SRR2422926.34244467,SRR2422926.39822399,SRR2422926.467927,	6.5
chr12:124419957-124437996	circular_RNA/2	0	-	124419956	124419956	0,0,0	6	99,55,179,91,173,67	0,2544,6665,9656,10658,17973	2	circRNA	NCOR2	ENST00000404621.5	14,13,12,11,10,9	chr12:124402561-124419956|chr12:124437996-124449814	chr12	124419957	124437996	5	3_2_3	44	0.185	exon	ENSG00000196498.14,	-	SRR2422926.5974441,SRR2422926.41019249,SRR2422926.43460404,SRR2422926.6973696,SRR2422926.15609672,	3.5
chr12:12519862-12521463	circular_RNA/2	0	-	12519861	12519861	0,0,0	2	139593	0,1009	2	circRNA	DUSP16	ENST00000298573.9	3,2	chr12:12500682-12519861|chr12:12521463-12562116	chr12	12519862	12521463	2	2_2_0	50	0.074	exon	ENSG00000111266.9,	-	SRR2422926.26549687,SRR2422926.28448116,	2
chr12:1263034-1290012	circular_RNA/5	0	+	1263033	1263033	0,0,0	2	132161	0,26818	5	circRNA	ERC1	ENST00000543086.7	13,14	chr12:1236904-1263033|chr12:1290012-1371832	chr12	1263034	1290012	16	10_13_1	160	0.167	exon	ENSG00000082805.21,	+	SRR2422926.2923974,SRR2422926.5648430,SRR2422926.8415862,SRR2422926.16079256,SRR2422926.18365184,SRR2422926.22189588,SRR2422926.24126312,SRR2422926.28324843,SRR2422926.29014691,SRR2422926.31669729,SRR2422926.34092887,SRR2422926.36709652,SRR2422926.4695393,SRR2422926.20464962,SRR2422926.25321557,SRR2422926.44873301,	10.5
chr12:1263034-1371977	circular_RNA/7	0	+	1263033	1263033	0,0,0	3	132161145	0,26818,108799	7	circRNA	ERC1	ENST00000543086.7	13,14,15	chr12:1236904-1263033|chr12:1371977-1408148	chr12	1263034	1371977	10	7_10_1	105	0.16	exon	ENSG00000082805.21,	+	SRR2422926.6539,SRR2422926.7085335,SRR2422926.7668237,SRR2422926.9805039,SRR2422926.16725223,SRR2422926.19948218,SRR2422926.22342778,SRR2422926.39313769,SRR2422926.39395528,SRR2422926.39562410,	8.5
chr12:1289852-1371977	circular_RNA/14	0	+	1289851	1289851	0,0,0	2	161145	0,81981	14	circRNA	ERC1	ENST00000543086.7	14,15	chr12:1263165-1289851|chr12:1371977-1408148	chr12	1289852	1371977	40	25_27_1	140	0.364	exon	ENSG00000082805.21,	+	SRR2422926.244844,SRR2422926.2602198,SRR2422926.3284145,SRR2422926.5727451,SRR2422926.9321869,SRR2422926.9377001,SRR2422926.17750932,SRR2422926.18195791,SRR2422926.20490190,SRR2422926.23440123,SRR2422926.25521574,SRR2422926.26542637,SRR2422926.26889862,SRR2422926.27259945,SRR2422926.28539233,SRR2422926.28571505,SRR2422926.30751190,SRR2422926.33129571,SRR2422926.37038786,SRR2422926.39109065,SRR242…	27
chr12:1289852-1408247	circular_RNA/2	0	+	1289851	1289851	0,0,0	3	161,145,99	0,81981,118297	2	circRNA	ERC1	ENST00000543086.7	14,15,16	chr12:1263165-1289851|chr12:1408247-1444561	chr12	1289852	1408247	2	2_2_0	104	0.037	exon	ENSG00000082805.21,	+	SRR2422926.35403122,SRR2422926.35934004,	2
chr12:1289852-1410453	circular_RNA/14	0	+	1289851	1289851	0,0,0	4	161,145,99,65	0,81981,118297,120537	14	circRNA	ERC1	NR_027946	14,15,16,17	chr12:1236904-1289851|chr12:1410453-1444561	chr12	1289852	1410453	32	21_13_9	97	0.398	exon	ENSG00000082805.21,	+	SRR2422926.914737,SRR2422926.1203485,SRR2422926.5493288,SRR2422926.5948180,SRR2422926.6082827,SRR2422926.9991081,SRR2422926.17659498,SRR2422926.21032753,SRR2422926.23501075,SRR2422926.26606836,SRR2422926.27366108,SRR2422926.30628655,SRR2422926.31298957,SRR2422926.32778419,SRR2422926.33609277,SRR2422926.36030653,SRR2422926.37274188,SRR2422926.39049838,SRR2422926.40166070,SRR2422926.42655284,SRR242…	23
chr12:1289852-1444750	circular_RNA/9	0	+	1289851	1289851	0,0,0	4	161,145,99,189	0,81981,118297,154710	9	circRNA	ERC1	ENST00000543086.7	14,15,16,17	chr12:1263165-1289851|chr12:1444750-1490092	chr12	1289852	1444750	20	16_16_1	71	0.36	exon	ENSG00000082805.21,	+	SRR2422926.3909151,SRR2422926.5309147,SRR2422926.6977045,SRR2422926.7445766,SRR2422926.11921141,SRR2422926.12198333,SRR2422926.13082452,SRR2422926.19137063,SRR2422926.24751791,SRR2422926.26420884,SRR2422926.26477091,SRR2422926.31294860,SRR2422926.34718599,SRR2422926.36962421,SRR2422926.38195510,SRR2422926.41256553,SRR2422926.47003482,SRR2422926.387050,SRR2422926.10168653,SRR2422926.44314377,	14.5
chr12:129699810-129700698	circular_RNA/10	0	-	129699809	129699809	0,0,0	1	889	0	10	circRNA	TMEM132D	ENST00000422113.7	2	chr12:129531205-129699809|chr12:129700698-129903260	chr12	129699810	129700698	33	20_23_2	61	0.52	exon	ENSG00000151952.16,	-	SRR2422926.5873881,SRR2422926.7172198,SRR2422926.7742060,SRR2422926.8422493,SRR2422926.12047418,SRR2422926.14533677,SRR2422926.15957225,SRR2422926.19378009,SRR2422926.20162849,SRR2422926.21721478,SRR2422926.28590976,SRR2422926.30767423,SRR2422926.34983956,SRR2422926.37031546,SRR2422926.39187842,SRR2422926.39492480,SRR2422926.42068089,SRR2422926.43358123,SRR2422926.43772701,SRR2422926.46520273,SRR…	21.5
chr12:130399679-130422561	circular_RNA/7	0	-	130399678	130399678	0,0,0	6	135,72,104,169,182,109	0,6493,8047,12940,14446,22774	7	circRNA	RIMBP2	NM_001351228	21,20,19,18,17,16	chr12:130397549-130399678|chr12:130422561-130428178	chr12	130399679	130422561	14	11_11_0	50	0.359	exon	ENSG00000060709.17,	-	SRR2422926.5127377,SRR2422926.10914671,SRR2422926.16402280,SRR2422926.18868862,SRR2422926.25996169,SRR2422926.29548470,SRR2422926.35267682,SRR2422926.45975476,SRR2422926.46124184,SRR2422926.9950989,SRR2422926.10557202,SRR2422926.20923973,SRR2422926.29240264,SRR2422926.38191998,	10.5
chr12:130406172-130422561	circular_RNA/2	0	-	130406171	130406171	0,0,0	5	72104169182109	0,1554,6447,7953,16281	2	circRNA	RIMBP2	NM_001351228	20,19,18,17,16	chr12:130399813-130406171|chr12:130422561-130428178	chr12	130406172	130422561	2	1_2_1	32	0.111	exon	ENSG00000060709.17,	-	SRR2422926.14723809,SRR2422926.42303742,	2
chr12:132780798-132784307	circular_RNA/2	0	-	132780797	132780797	0,0,0	3	117198144	0,1498,3366	2	circRNA	GOLGA3	ENST00000204726.9	18,17,16	chr12:132777805-132780797|chr12:132784307-132786338	chr12	132780798	132784307	2	2_2_0	55	0.068	exon	ENSG00000090615.16,	-	SRR2422926.24449410,SRR2422926.28323057,	2
chr12:1371833-1444750	circular_RNA/7	0	+	1371832	1371832	0,0,0	3	145,99,189	0,36316,72729	7	circRNA	ERC1	ENST00000543086.7	15,16,17	chr12:1290012-1371832|chr12:1444750-1490092	chr12	1371833	1444750	9	8_7_0	151	0.107	exon	ENSG00000082805.21,	+	SRR2422926.2428726,SRR2422926.8733462,SRR2422926.14159412,SRR2422926.17512491,SRR2422926.25904463,SRR2422926.26661320,SRR2422926.37435060,SRR2422926.39409827,SRR2422926.18167370,	8
chr12:138267-141285	circular_RNA/3	0	+	138266	138266	0,0,0	2	1088162	0,2857	3	circRNA	IQSEC3	ENST00000538872.6	4,5	chr12:125912-138266|chr12:141285-157024	chr12	138267	141285	4	3_4_0	79	0.092	exon	ENSG00000120645.12,	+	SRR2422926.2792479,SRR2422926.6178228,SRR2422926.33043781,SRR2422926.8416383,	3.5
chr12:14423909-14438267	circular_RNA/2	0	+	14423908	14423908	0,0,0	4	1565,87,146,138	0,10428,12197,14221	2	circRNA	ATF7IP	NM_018179	2,3,4,5	chr12:14365827-14423908|chr12:14438267-14446987	chr12	14423909	14438267	2	2_2_0	102	0.038	exon	ENSG00000171681.13,	+	SRR2422926.1324753,SRR2422926.12723350,	2
chr12:14423909-14466590	circular_RNA/2	0	+	14423908	14423908	0,0,0	9	1565,87,146,138,66,74,89,639,65	0,10428,12197,14221,23079,32652,33298,36586,42617	2	circRNA	ATF7IP	NM_018179	2,3,4,5,6,7,8,9,10	chr12:14365827-14423908|chr12:14466590-14475889	chr12	14423909	14466590	3	3_3_0	83	0.067	exon	ENSG00000171681.13,	+	SRR2422926.5451262,SRR2422926.5776247,SRR2422926.25469298,	2.5
chr12:19253940-19261021	circular_RNA/3	0	+	19253939	19253939	0,0,0	4	84,121,105,73	0,1105,3493,7009	3	circRNA	PLEKHA5	NM_001143821	4,5,6,7	chr12:19132450-19253939|chr12:19261021-19265749	chr12	19253940	19261021	3	2_3_1	99	0.057	exon	ENSG00000052126.17,	+	SRR2422926.285299,SRR2422926.8168329,SRR2422926.9124945,	3
chr12:19253940-19265850	circular_RNA/4	0	+	19253939	19253939	0,0,0	5	84,121,105,73,101	0,1105,3493,7009,11810	4	circRNA	PLEKHA5	NM_001143821	4,5,6,7,8	chr12:19132450-19253939|chr12:19265850-19269769	chr12	19253940	19265850	4	3_4_1	103	0.072	exon	ENSG00000052126.17,	+	SRR2422926.7625443,SRR2422926.42474057,SRR2422926.42999500,SRR2422926.44828181,	4
chr12:19336515-19348519	circular_RNA/2	0	+	19336514	19336514	0,0,0	4	102,112,47,121	0,6808,9327,11884	2	circRNA	PLEKHA5	NM_001143821	18,19,20,21	chr12:19322667-19336514|chr12:19348519-19353883	chr12	19336515	19348519	3	2_2_0	124	0.046	exon	ENSG00000052126.17,	+	SRR2422926.29874220,SRR2422926.5831967,SRR2422926.33538949,	2.5
chr12:19343323-19348519	circular_RNA/2	0	+	19343322	19343322	0,0,0	3	112,47,121	0,2519,5076	2	circRNA	PLEKHA5	NM_001143821	19,20,21	chr12:19336616-19343322|chr12:19348519-19353883	chr12	19343323	19348519	7	5_7_0	144	0.089	exon	ENSG00000052126.17,	+	SRR2422926.25899,SRR2422926.2801197,SRR2422926.20373783,SRR2422926.22503952,SRR2422926.24015120,SRR2422926.21357875,SRR2422926.36909130,	4.5
chr12:19473248-19500221	circular_RNA/3	0	+	19473247	19473247	0,0,0	3	108187125	0,20552,26849	3	circRNA	AEBP2	ENST00000541908.5	3,4,5	chr12:19462717-19473247|chr12:19500221-19512397	chr12	19473248	19500221	3	3_3_0	150	0.038	exon	ENSG00000139154.16,	+	SRR2422926.2222412,SRR2422926.17651327,SRR2422926.46956814,	3
chr12:19923198-19944544	circular_RNA/2	0	+	19923197	19923197	0,0,0	2	59166	0,21181	2	circRNA	ENSG00000255910	ENST00000535764.1	2,3	chr12:19775603-19923197|chr12:19944544-20008644	chr12	19923198	19944544	2	2_2_0	17	0.19	exon	ENSG00000255910.2,	+	SRR2422926.13658002,SRR2422926.31223502,	2
chr12:21292164-21306988	circular_RNA/9	0	-	21292163	21292163	0,0,0	8	173,166,196,165,222,99,147,107	0,1781,3433,5240,8184,9007,12263,14718	9	circRNA	SLCO1A2	ENST00000683939.1	12,11,10,9,8,7,6,5	chr12:21275424-21292163|chr12:21306988-21314548	chr12	21292164	21306988	10	9_10_0	338	0.056	exon	ENSG00000084453.17,	-	SRR2422926.8992103,SRR2422926.23422869,SRR2422926.34793721,SRR2422926.35664941,SRR2422926.35709053,SRR2422926.38207157,SRR2422926.39977705,SRR2422926.40968652,SRR2422926.41278169,SRR2422926.28678223,	9.5
chr12:22469709-22506819	circular_RNA/5	0	-	22469708	22469708	0,0,0	13	87,88,90,99,62,64,141,165,187,192,96,115,109	0,1115,1690,2258,2577,3035,5042,8604,12848,14988,20414,23514,37002	5	circRNA	C2CD5	NM_001286173	23,22,21,20,19,18,17,16,15,14,13,12,11	chr12:22459542-22469708|chr12:22506819-22512646	chr12	22469709	22506819	8	4_6_2	164	0.089	exon	ENSG00000111731.13,	-	SRR2422926.7787272,SRR2422926.34789281,SRR2422926.46122208,SRR2422926.46158836,SRR2422926.46562492,SRR2422926.8405829,SRR2422926.13261431,SRR2422926.41012739,	6.5
chr12:22484697-22506819	circular_RNA/20	0	-	22484696	22484696	0,0,0	4	192,96,115,109	0,5426,8526,22014	20	circRNA	C2CD5	NM_001286173	14,13,12,11	chr12:22482743-22484696|chr12:22506819-22512646	chr12	22484697	22506819	31	22_23_5	172	0.265	exon	ENSG00000111731.13,	-	SRR2422926.401808,SRR2422926.2933071,SRR2422926.3258589,SRR2422926.4203037,SRR2422926.5007141,SRR2422926.5640546,SRR2422926.6200606,SRR2422926.7309952,SRR2422926.9186285,SRR2422926.9236432,SRR2422926.9549483,SRR2422926.13604636,SRR2422926.17754182,SRR2422926.19989791,SRR2422926.20642611,SRR2422926.21979846,SRR2422926.24328426,SRR2422926.25907699,SRR2422926.26154980,SRR2422926.32477266,SRR2422926.…	25.5
chr12:22643763-22673660	circular_RNA/2	0	+	22643762	22643762	0,0,0	5	260,141,143,84,161	0,15251,17300,27509,29737	2	circRNA	ETNK1	ENST00000671733.1	2,3,4,5,6	chr12:22625586-22643762|chr12:22673660-22684482	chr12	22643763	22673660	5	3_5_0	183	0.052	exon	ENSG00000139163.16,	+	SRR2422926.10067384,SRR2422926.43766657,SRR2422926.46248202,SRR2422926.22837771,SRR2422926.41167475,	3.5
chr12:23845983-23896024	circular_RNA/3	0	-	23845982	23845982	0,0,0	2	211232	0,49810	3	circRNA	SOX5	ENST00000451604.7	3,2	chr12:23755724-23845982|chr12:23896024-23949563	chr12	23845983	23896024	4	4_3_0	99	0.075	exon	ENSG00000134532.20,	-	SRR2422926.3017200,SRR2422926.7549329,SRR2422926.29683474,SRR2422926.40104417,	3.5
chr12:2504436-2512984	circular_RNA/6	0	+	2504435	2504435	0,0,0	2	104173	0,8376	6	circRNA	CACNA1C	ENST00000683781.1	8,9	chr12:2493386-2504435|chr12:2512984-2549942	chr12	2504436	2512984	10	9_8_0	68	0.227	exon	ENSG00000151067.23,	+	SRR2422926.19475134,SRR2422926.19703036,SRR2422926.19809177,SRR2422926.21820243,SRR2422926.25398104,SRR2422926.25801100,SRR2422926.43133341,SRR2422926.45569612,SRR2422926.46640391,SRR2422926.22263787,	8
chr12:26055279-26067713	circular_RNA/2	0	+	26055278	26055278	0,0,0	3	168890145	0,9219,12290	2	circRNA	RASSF8	ENST00000615708.4	2,3,4	chr12:25959148-26055278|chr12:26067713-26079032	chr12	26055279	26067713	3	3_3_0	45	0.118	exon	ENSG00000123094.16,	+	SRR2422926.2260443,SRR2422926.43189879,SRR2422926.46398925,	2.5
chr12:26979784-26999676	circular_RNA/2	0	-	26979783	26979783	0,0,0	7	153,81,87,178,172,121,151	0,782,2989,10666,15453,16958,19742	2	circRNA	TM7SF3	ENST00000343028.9	9,8,7,6,5,4,3	chr12:26976357-26979783|chr12:26999676-27003235	chr12	26979784	26999676	2	2_2_0	94	0.041	exon	ENSG00000064115.11,	-	SRR2422926.32147142,SRR2422926.34396009,	2
chr12:27368262-27370230	circular_RNA/4	0	+	27368261	27368261	0,0,0	2	151102	0,1867	4	circRNA	ARNTL2	ENST00000266503.10	2,3	chr12:27333103-27368261|chr12:27370230-27376345	chr12	27368262	27370230	8	7_6_0	27	0.372	exon	ENSG00000029153.15,	+	SRR2422926.5387264,SRR2422926.6988610,SRR2422926.8799124,SRR2422926.11400817,SRR2422926.15769378,SRR2422926.23731022,SRR2422926.26851793,SRR2422926.6005404,	6
chr12:27714780-27724186	circular_RNA/25	0	+	27714779	27714779	0,0,0	4	41,168,61,140	0,1511,5028,9267	25	circRNA	MRPS35	NM_001190864	2,3,4,5	chr12:27710955-27714779|chr12:27724186-27737538	chr12	27714780	27724186	57	15_39_23	155	0.424	exon	ENSG00000061794.13,	+	SRR2422926.244542,SRR2422926.368215,SRR2422926.1166238,SRR2422926.2902980,SRR2422926.4637608,SRR2422926.5014415,SRR2422926.5811459,SRR2422926.5867956,SRR2422926.6126117,SRR2422926.7181245,SRR2422926.7416041,SRR2422926.7746246,SRR2422926.9074960,SRR2422926.10876932,SRR2422926.11114246,SRR2422926.11589427,SRR2422926.11695364,SRR2422926.12091849,SRR2422926.12850929,SRR2422926.12868497,SRR2422926.155…	41
chr12:2820086-2821792	circular_RNA/4	0	+	2820085	2820085	0,0,0	5	140,149,98,54,101	0,638,1176,1457,1606	4	circRNA	ITFG2	ENST00000644517.1	5,6,7,8,9	chr12:2818353-2820085|chr12:2821792-2822793	chr12	2820086	2821792	4	3_4_1	40	0.167	exon	ENSG00000111203.13,	+	SRR2422926.8439373,SRR2422926.18338601,SRR2422926.36267729,SRR2422926.40087423,	4
chr12:28305649-28307749	circular_RNA/26	0	+	28305648	28305648	0,0,0	3	158204105	0,1093,1996	26	circRNA	CCDC91	ENST00000535520.5	6,7,8	chr12:28304711-28305648|chr12:28307749-28362437	chr12	28305649	28307749	44	28_29_3	151	0.368	exon	ENSG00000123106.11,	+	SRR2422926.2479726,SRR2422926.5298635,SRR2422926.7551885,SRR2422926.7622986,SRR2422926.7820078,SRR2422926.8038070,SRR2422926.8100875,SRR2422926.8139148,SRR2422926.10848298,SRR2422926.11387861,SRR2422926.11870398,SRR2422926.12071633,SRR2422926.14408786,SRR2422926.15802504,SRR2422926.17038455,SRR2422926.18292099,SRR2422926.18890842,SRR2422926.20218956,SRR2422926.20268619,SRR2422926.20645161,SRR2422…	35
chr12:28305649-28391411	circular_RNA/12	0	+	28305648	28305648	0,0,0	5	158,204,105,78,108	0,1093,1996,56789,85655	12	circRNA	CCDC91	ENST00000535520.5	6,7,8,9,10	chr12:28304711-28305648|chr12:28391411-28450160	chr12	28305649	28391411	24	16_15_3	133	0.265	exon	ENSG00000123106.11,	+	SRR2422926.3268667,SRR2422926.6592494,SRR2422926.7736054,SRR2422926.10009669,SRR2422926.10161817,SRR2422926.10587289,SRR2422926.15855461,SRR2422926.23606700,SRR2422926.24679543,SRR2422926.26548708,SRR2422926.30459337,SRR2422926.31532241,SRR2422926.31811916,SRR2422926.36361113,SRR2422926.44512161,SRR2422926.44532057,SRR2422926.45413541,SRR2422926.46148422,SRR2422926.95742,SRR2422926.4008660,SRR242…	18
chr12:28391304-28452654	circular_RNA/3	0	+	28391303	28391303	0,0,0	4	108,93,69,177	0,58857,59046,61174	3	circRNA	CCDC91	ENST00000535520.5	10,11,12,13	chr12:28362515-28391303|chr12:28452654-28484051	chr12	28391304	28452654	9	8_8_0	162	0.1	exon	ENSG00000123106.11,	+	SRR2422926.1310703,SRR2422926.4332194,SRR2422926.5969494,SRR2422926.7087384,SRR2422926.7861361,SRR2422926.19473857,SRR2422926.32242571,SRR2422926.41374215,SRR2422926.43461891,	6
chr12:29293300-29297200	circular_RNA/4	0	+	29293299	29293299	0,0,0	2	176180	0,3721	4	circRNA	FAR2	ENST00000686974.1	3,4	chr12:29270638-29293299|chr12:29297200-29307657	chr12	29293300	29297200	4	4_4_0	87	0.084	exon	ENSG00000064763.12,	+	SRR2422926.2971624,SRR2422926.17077199,SRR2422926.36204557,SRR2422926.38037416,	4
chr12:29293300-29321924	circular_RNA/2	0	+	29293299	29293299	0,0,0	7	176,180,178,1961,68,172,130	0,3721,14358,15886,18583,23541,28495	2	circRNA	FAR2	ENST00000686316.1	3,4,5,6,7,8,9	chr12:29270638-29293299|chr12:29321924-29332599	chr12	29293300	29321924	2	2_2_0	76	0.05	exon	ENSG00000064763.12,	+	SRR2422926.5718437,SRR2422926.23490905,	2
chr12:31442775-31447769	circular_RNA/2	0	-	31442774	31442774	0,0,0	2	151232	0,4763	2	circRNA	DENND5B	NM_001308339	9,8	chr12:31433248-31442774|chr12:31447769-31451939	chr12	31442775	31447769	2	2_2_0	138	0.028	exon	ENSG00000170456.16,	-	SRR2422926.7722446,SRR2422926.23048096,	2
chr12:31442775-31452476	circular_RNA/3	0	-	31442774	31442774	0,0,0	3	151232537	0,4763,9165	3	circRNA	DENND5B	NM_001308339	9,8,7	chr12:31433248-31442774|chr12:31452476-31460193	chr12	31442775	31452476	3	2_3_0	93	0.061	exon	ENSG00000170456.16,	-	SRR2422926.12643540,SRR2422926.35137982,SRR2422926.44579312,	3
chr12:31451940-31495919	circular_RNA/3	0	-	31451939	31451939	0,0,0	4	537188667110	0,8254,27649,43870	3	circRNA	DENND5B	NM_001308339	7,6,5,4	chr12:31447769-31451939|chr12:31495919-31499605	chr12	31451940	31495919	5	5_5_0	109	0.084	exon	ENSG00000170456.16,	-	SRR2422926.28594438,SRR2422926.35916903,SRR2422926.38427969,SRR2422926.38747672,SRR2422926.46050369,	4
chr12:31689007-31702007	circular_RNA/2	0	-	31689006	31689006	0,0,0	4	112,57,218,145	0,8354,8733,12856	2	circRNA	AMN1	NM_001278411	6,5,4,3	chr12:31672377-31689006|chr12:31702007-31709292	chr12	31689007	31702007	6	5_6_1	175	0.064	exon	ENSG00000151743.11,	-	SRR2422926.278311,SRR2422926.6462692,SRR2422926.8865041,SRR2422926.13250387,SRR2422926.17200689,SRR2422926.33963015,	4
chr12:32576266-32611283	circular_RNA/3	0	+	32576265	32576265	0,0,0	8	184,508,90,146,157,139,59,147	0,5694,22231,25012,25895,31691,34510,34871	3	circRNA	FGD4	ENST00000534526.7	3,4,5,6,7,8,9,10	chr12:32564289-32576265|chr12:32611283-32619697	chr12	32576266	32611283	6	6_5_0	83	0.126	exon	ENSG00000139132.16,	+	SRR2422926.9106339,SRR2422926.14205296,SRR2422926.20005341,SRR2422926.22340642,SRR2422926.33600776,SRR2422926.6867197,	4.5
chr12:32581960-32602317	circular_RNA/2	0	+	32581959	32581959	0,0,0	4	508,90,146,157	0,16537,19318,20201	2	circRNA	FGD4	ENST00000534526.7	4,5,6,7	chr12:32576449-32581959|chr12:32602317-32607956	chr12	32581960	32602317	2	2_2_0	75	0.051	exon	ENSG00000139132.16,	+	SRR2422926.10152086,SRR2422926.20690094,	2
chr12:32598497-32611283	circular_RNA/5	0	+	32598496	32598496	0,0,0	6	90,146,157,139,59,147	0,2781,3664,9460,12279,12640	5	circRNA	FGD4	ENST00000534526.7	5,6,7,8,9,10	chr12:32582467-32598496|chr12:32611283-32619697	chr12	32598497	32611283	9	6_8_0	85	0.175	exon	ENSG00000139132.16,	+	SRR2422926.177056,SRR2422926.3723990,SRR2422926.9338561,SRR2422926.19080576,SRR2422926.27410892,SRR2422926.31386160,SRR2422926.46617316,SRR2422926.29512661,SRR2422926.36811789,	7
chr12:32713209-32722633	circular_RNA/3	0	+	32713208	32713208	0,0,0	4	163121132207	0,5434,7455,9218	3	circRNA	DNM1L	ENST00000452533.6	6,7,8,9	chr12:32711015-32713208|chr12:32722633-32731013	chr12	32713209	32722633	5	4_4_1	272	0.035	exon	ENSG00000087470.21,	+	SRR2422926.254452,SRR2422926.30354520,SRR2422926.32608291,SRR2422926.44219226,SRR2422926.44166970,	4
chr12:32718643-32731511	circular_RNA/2	0	+	32718642	32718642	0,0,0	5	121132207121156	0,2021,3784,12371,12713	2	circRNA	DNM1L	ENST00000452533.6	7,8,9,10,11	chr12:32713371-32718642|chr12:32731511-32731853	chr12	32718643	32731511	2	2_2_0	292	0.014	exon	ENSG00000087470.21,	+	SRR2422926.11713344,SRR2422926.15411244,	2
chr12:350621-354234	circular_RNA/4	0	-	350620	350620	0,0,0	3	159120159	0,1584,3455	4	circRNA	KDM5A	ENST00000399788.7	10,9,8	chr12:334422-350620|chr12:354234-355157	chr12	350621	354234	4	4_4_0	89	0.082	exon	ENSG00000073614.13,	-	SRR2422926.212784,SRR2422926.29946955,SRR2422926.33743359,SRR2422926.47058314,	4
chr12:38760847-38776301	circular_RNA/3	0	-	38760846	38760846	0,0,0	4	42,105,104,64	0,1265,6788,15391	3	circRNA	CPNE8	ENST00000331366.10	10,9,8,7	chr12:38730358-38760846|chr12:38776301-38829378	chr12	38760847	38776301	7	1_4_6	141	0.09	exon	ENSG00000139117.14,	-	SRR2422926.3239772,SRR2422926.3932528,SRR2422926.21148708,SRR2422926.28975150,SRR2422926.30723746,SRR2422926.44299273,SRR2422926.44668943,	5
chr12:41014228-41029219	circular_RNA/5	0	+	41014227	41014227	0,0,0	6	7.12351e+16	0,2454,6109,10922,13629,14835	5	circRNA	CNTN1	ENST00000551295.7	18,19,20,21,22,23	chr12:40993269-41014227|chr12:41029219-41069958	chr12	41014228	41029219	10	4_7_6	508	0.038	exon	ENSG00000018236.15,	+	SRR2422926.1464585,SRR2422926.11457180,SRR2422926.13144907,SRR2422926.13818394,SRR2422926.32582918,SRR2422926.35692754,SRR2422926.40797866,SRR2422926.43019860,SRR2422926.43947987,SRR2422926.20901609,	7.5
chr12:42199136-42210619	circular_RNA/4	0	-	42199135	42199135	0,0,0	2	100,72	0,11412	4	circRNA	YAF2	NR_135139	4,3	chr12:42172209-42199135|chr12:42210619-42237598	chr12	42199136	42210619	6	4_4_2	26	0.316	exon	ENSG00000015153.15,	-	SRR2422926.3207765,SRR2422926.7016969,SRR2422926.9409931,SRR2422926.25888393,SRR2422926.5657809,SRR2422926.12320012,	5
chr12:42210355-42210680	circular_RNA/4	0	-	42210354	42210354	0,0,0	2	100133	0,193	4	circRNA	YAF2	NR_135140	5,4	chr12:42161765-42210354|chr12:42210680-42212443	chr12	42210355	42210680	16	12_13_2	19	0.627	exon	ENSG00000015153.15,	-	SRR2422926.3656417,SRR2422926.7955884,SRR2422926.10028652,SRR2422926.12993423,SRR2422926.19276625,SRR2422926.22248521,SRR2422926.25511086,SRR2422926.26253805,SRR2422926.31313960,SRR2422926.33500158,SRR2422926.34503748,SRR2422926.38957392,SRR2422926.39598738,SRR2422926.42706364,SRR2422926.31764109,SRR2422926.31797563,	10
chr12:42335883-42375074	circular_RNA/2	0	+	42335882	42335882	0,0,0	4	92,165,62,212	0,16002,19278,38980	2	circRNA	PPHLN1	ENST00000549190.5	2,3,4,5	chr12:42238661-42335882|chr12:42375074-42384939	chr12	42335883	42375074	3	2_2_0	141	0.041	exon	ENSG00000134283.18,	+	SRR2422926.35120045,SRR2422926.41407443,SRR2422926.46381343,	2.5
chr12:42351885-42398994	circular_RNA/11	0	+	42351884	42351884	0,0,0	7	165,62,212,57,80,120,141	0,3276,22978,33055,35571,41685,46969	11	circRNA	PPHLN1	ENST00000549190.5	3,4,5,6,7,8,9	chr12:42335974-42351884|chr12:42398994-42441314	chr12	42351885	42398994	20	15_15_0	68	0.37	exon	ENSG00000134283.18,	+	SRR2422926.1119724,SRR2422926.2987052,SRR2422926.8271634,SRR2422926.8406329,SRR2422926.12104388,SRR2422926.16047455,SRR2422926.18046246,SRR2422926.22162418,SRR2422926.23809660,SRR2422926.27647914,SRR2422926.29054236,SRR2422926.29366537,SRR2422926.29946349,SRR2422926.33746927,SRR2422926.35501817,SRR2422926.37961988,SRR2422926.42232650,SRR2422926.45274045,SRR2422926.5317203,SRR2422926.32897669,	15.5
chr12:42355161-42387535	circular_RNA/2	0	+	42355160	42355160	0,0,0	4	62,212,57,80	0,19702,29779,32295	2	circRNA	PPHLN1	ENST00000549190.5	4,5,6,7	chr12:42352049-42355160|chr12:42387535-42393569	chr12	42355161	42387535	3	2_0_2	153	0.038	exon	ENSG00000134283.18,	+	SRR2422926.1062915,SRR2422926.36007197,SRR2422926.44812985,	2.5
chr12:43742457-43748609	circular_RNA/5	0	-	43742456	43742456	0,0,0	3	99193160	0,3589,5993	5	circRNA	PUS7L	ENST00000344862.10	5,4,3	chr12:43738391-43742456|chr12:43748609-43754335	chr12	43742457	43748609	8	7_8_0	70	0.186	exon	ENSG00000129317.15,	-	SRR2422926.25446165,SRR2422926.30552844,SRR2422926.35941652,SRR2422926.37947893,SRR2422926.41083382,SRR2422926.43757214,SRR2422926.44491083,SRR2422926.45444797,	6.5
chr12:44665484-44714741	circular_RNA/2	0	-	44665483	44665483	0,0,0	4	126,129,103,92	0,38242,45808,49166	2	circRNA	NELL2	ENST00000395487.6	13,12,11,10	chr12:44610970-44665483|chr12:44714741-44774746	chr12	44665484	44714741	3	3_2_1	544	0.011	exon	ENSG00000184613.11,	-	SRR2422926.10037030,SRR2422926.24898528,SRR2422926.39336100,	2.5
chr12:45836589-45839496	circular_RNA/5	0	+	45836588	45836588	0,0,0	5	67,251,97,210,168	0,152,732,909,2740	5	circRNA	ARID2	ENST00000334344.11	7,8,9,10,11	chr12:45821487-45836588|chr12:45839496-45846855	chr12	45836589	45839496	7	3_6_4	70	0.167	exon	ENSG00000189079.18,	+	SRR2422926.2764211,SRR2422926.24750241,SRR2422926.25244084,SRR2422926.31241678,SRR2422926.37023547,SRR2422926.37704844,SRR2422926.37691913,	6
chr12:45891780-45893721	circular_RNA/2	0	+	45891779	45891779	0,0,0	4	139,86,124,92	0,231,1640,1850	2	circRNA	ARID2	ENST00000334344.11	17,18,19,20	chr12:45860949-45891779|chr12:45893721-45904933	chr12	45891780	45893721	2	2_2_0	53	0.07	exon	ENSG00000189079.18,	+	SRR2422926.21835487,SRR2422926.45966250,	2
chr12:45926142-45928859	circular_RNA/4	0	-	45926141	45926141	0,0,0	1	2718	0	4	circRNA	SCAF11	ENST00000369367.8	11	chr12:45925074-45926141|chr12:45928859-45931505	chr12	45926142	45928859	8	8_7_0	106	0.131	exon	ENSG00000139218.18,	-	SRR2422926.2894788,SRR2422926.5042928,SRR2422926.9509730,SRR2422926.32229328,SRR2422926.37361405,SRR2422926.40861415,SRR2422926.42196756,SRR2422926.32878277,	6
chr12:45931506-45951727	circular_RNA/2	0	-	45931505	45931505	0,0,0	7	107,102,110,59,65,101,78	0,1625,2670,2941,13743,16931,20144	2	circRNA	SCAF11	ENST00000369367.8	10,9,8,7,6,5,4	chr12:45928859-45931505|chr12:45951727-45961699	chr12	45931506	45951727	2	2_1_1	79	0.048	exon	ENSG00000139218.18,	-	SRR2422926.32381067,SRR2422926.41661282,	2
chr12:46229153-46243314	circular_RNA/12	0	-	46229152	46229152	0,0,0	4	116,76,215,115	0,411,10526,14047	12	circRNA	SLC38A1	NM_001278389	5,4,3,2	chr12:46209127-46229152|chr12:46243314-46266445	chr12	46229153	46243314	18	12_14_1	175	0.171	exon	ENSG00000111371.16,	-	SRR2422926.1173521,SRR2422926.3261655,SRR2422926.4871856,SRR2422926.6648969,SRR2422926.9514174,SRR2422926.19212914,SRR2422926.22729143,SRR2422926.24493847,SRR2422926.25795641,SRR2422926.28602647,SRR2422926.30389193,SRR2422926.31164642,SRR2422926.35304664,SRR2422926.36770880,SRR2422926.42209841,SRR2422926.42748624,SRR2422926.7335914,SRR2422926.40733357,	15
chr12:46239679-46243314	circular_RNA/6	0	-	46239678	46239678	0,0,0	2	215115	0,3521	6	circRNA	SLC38A1	NM_001278389	3,2	chr12:46229639-46239678|chr12:46243314-46266445	chr12	46239679	46243314	8	6_7_1	229	0.065	exon	ENSG00000111371.16,	-	SRR2422926.6506073,SRR2422926.18252259,SRR2422926.20901929,SRR2422926.23871022,SRR2422926.38325327,SRR2422926.39256886,SRR2422926.39739193,SRR2422926.43431937,	7
chr12:46239679-46254936	circular_RNA/4	0	-	46239678	46239678	0,0,0	3	215115123	0,3521,15135	4	circRNA	SLC38A1	NM_001278387	4,3,2	chr12:46229639-46239678|chr12:46254936-46268525	chr12	46239679	46254936	5	3_4_0	170	0.056	exon	ENSG00000111371.16,	-	SRR2422926.9909351,SRR2422926.13984294,SRR2422926.37113479,SRR2422926.46800138,SRR2422926.2704177,	4.5
chr12:49494741-49500205	circular_RNA/2	0	+	49494740	49494740	0,0,0	3	262177136	0,2092,5329	2	circRNA	SPATS2	ENST00000549412.5	7,8,9	chr12:49490731-49494740|chr12:49500205-49512861	chr12	49494741	49500205	4	4_4_0	89	0.082	exon	ENSG00000123352.18,	+	SRR2422926.22474699,SRR2422926.29326956,SRR2422926.41345811,SRR2422926.42939764,	3
chr12:50427762-50430570	circular_RNA/2	0	+	50427761	50427761	0,0,0	3	148,156,76	0,1173,2733	2	circRNA	LARP4	NM_001170804	2,3,4	chr12:50401028-50427761|chr12:50430570-50435487	chr12	50427762	50430570	3	2_1_1	17	0.261	exon	ENSG00000161813.23,	+	SRR2422926.18917430,SRR2422926.21485331,SRR2422926.37861684,	2.5
chr12:50427762-50437838	circular_RNA/2	0	+	50427761	50427761	0,0,0	5	148,156,76,137,104	0,1173,2733,7726,9973	2	circRNA	LARP4	NM_001170804	2,3,4,5,6	chr12:50401028-50427761|chr12:50437838-50440438	chr12	50427762	50437838	4	4_3_0	63	0.113	exon	ENSG00000161813.23,	+	SRR2422926.27096003,SRR2422926.39783068,SRR2422926.46498729,SRR2422926.8210882,	3
chr12:50427762-50441643	circular_RNA/2	0	+	50427761	50427761	0,0,0	7	148,156,76,137,104,111,54	0,1173,2733,7726,9973,12677,13828	2	circRNA	LARP4	NM_001170804	2,3,4,5,6,7,8	chr12:50401028-50427761|chr12:50441643-50453459	chr12	50427762	50441643	14	11_8_2	28	0.5	exon	ENSG00000161813.23,	+	SRR2422926.429402,SRR2422926.1593598,SRR2422926.7289100,SRR2422926.10556185,SRR2422926.14573444,SRR2422926.17112262,SRR2422926.19374930,SRR2422926.23174861,SRR2422926.34201195,SRR2422926.35177089,SRR2422926.36952301,SRR2422926.43013860,SRR2422926.19912028,SRR2422926.28337594,	8
chr12:50427762-50454417	circular_RNA/2	0	+	50427761	50427761	0,0,0	9	148,156,76,137,104,111,54,213,104	0,1173,2733,7726,9973,12677,13828,25698,26552	2	circRNA	LARP4	NM_001170804	2,3,4,5,6,7,8,9,10	chr12:50401028-50427761|chr12:50454417-50461134	chr12	50427762	50454417	3	2_2_0	64	0.086	exon	ENSG00000161813.23,	+	SRR2422926.21290535,SRR2422926.33391928,SRR2422926.34272666,	2.5
chr12:50427762-50461347	circular_RNA/5	0	+	50427761	50427761	0,0,0	10	148,174,76,137,104,111,54,213,104,213	0,1155,2733,7726,9973,12677,13828,25698,26552,33373	5	circRNA	LARP4	ENST00000429001.7	2,3,4,5,6,7,8,9,10,11	chr12:50401028-50427761|chr12:50461347-50462581	chr12	50427762	50461347	9	8_6_0	39	0.316	exon	ENSG00000161813.23,	+	SRR2422926.2329966,SRR2422926.5886736,SRR2422926.21417809,SRR2422926.23282235,SRR2422926.28044791,SRR2422926.31291502,SRR2422926.33143497,SRR2422926.39184726,SRR2422926.44057569,	7
chr12:50430495-50441643	circular_RNA/2	0	+	50430494	50430494	0,0,0	5	76,137,104,111,54	0,4993,7240,9944,11095	2	circRNA	LARP4	NM_001170804	4,5,6,7,8	chr12:50429090-50430494|chr12:50441643-50453459	chr12	50430495	50441643	3	2_3_1	12	0.333	exon	ENSG00000161813.23,	+	SRR2422926.3578811,SRR2422926.11847843,SRR2422926.12224166,	2.5
chr12:50685833-50697175	circular_RNA/2	0	+	50685832	50685832	0,0,0	7	124,110,103,65,94,120,115	0,740,5216,7116,9434,10015,11228	2	circRNA	DIP2B	ENST00000301180.10	11,12,13,14,15,16,17	chr12:50683248-50685832|chr12:50697175-50698327	chr12	50685833	50697175	2	2_2_0	149	0.026	exon	ENSG00000066084.13,	+	SRR2422926.31826270,SRR2422926.44557984,	2
chr12:50780140-50809589	circular_RNA/2	0	+	50780139	50780139	0,0,0	3	99101134	0,15769,29316	2	circRNA	ATF1	ENST00000552510.5	2,3,4	chr12:50763741-50780139|chr12:50809589-50814009	chr12	50780140	50809589	7	2_7_1	27	0.341	exon	ENSG00000123268.9,	+	SRR2422926.2696505,SRR2422926.29879925,SRR2422926.43591859,SRR2422926.5292406,SRR2422926.10646068,SRR2422926.12350608,SRR2422926.21853521,	4.5
chr12:51073823-51074082	circular_RNA/2	0	-	51073822	51073822	0,0,0	1	260	0	2	circRNA	CSRNP2	ENST00000228515.6	3	chr12:51067969-51073822|chr12:51074082-51076410	chr12	51073823	51074082	8	7_6_0	69	0.188	exon	ENSG00000110925.7,	-	SRR2422926.8698420,SRR2422926.11940222,SRR2422926.18146864,SRR2422926.30841081,SRR2422926.31904269,SRR2422926.32977714,SRR2422926.45990216,SRR2422926.18394359,	5
chr12:51450876-51475206	circular_RNA/2	0	+	51450875	51450875	0,0,0	14	147,136,161,189,92,158,88,147,101,175,134,246,106,162	0,1248,2663,6475,7683,9075,10328,11434,12738,18738,19516,20411,23466,24169	2	circRNA	SLC4A8	ENST00000358657.7	3,4,5,6,7,8,9,10,11,12,13,14,15,16	chr12:51440789-51450875|chr12:51475206-51485786	chr12	51450876	51475206	2	2_2_0	111	0.035	exon	ENSG00000050438.17,	+	SRR2422926.5919431,SRR2422926.30259241,	2
chr12:51684174-51706715	circular_RNA/2	0	+	51684173	51684173	0,0,0	9	119,90,129,92,222,64,142,207,294	0,2194,2917,4584,15396,16970,18599,21243,22248	2	circRNA	SCN8A	ENST00000667214.1	3,4,5,6,7,8,9,10,11	chr12:51663093-51684173|chr12:51706715-51721545	chr12	51684174	51706715	2	2_2_0	168	0.023	exon	ENSG00000196876.19,	+	SRR2422926.4542982,SRR2422926.37844583,	2
chr12:51745903-51751593	circular_RNA/3	0	+	51745902	51745902	0,0,0	2	133239	0,5452	3	circRNA	SCN8A	ENST00000662684.1	13,14	chr12:51721908-51745902|chr12:51751593-51762502	chr12	51745903	51751593	5	4_4_0	177	0.053	exon	ENSG00000196876.19,	+	SRR2422926.9077783,SRR2422926.34133844,SRR2422926.37995647,SRR2422926.9670881,SRR2422926.36199065,	4
chr12:53027782-53028188	circular_RNA/2	0	+	53027781	53027781	0,0,0	2	138174	0,233	2	circRNA	EIF4B	ENST00000420463.7	7,8	chr12:53022627-53027781|chr12:53028188-53033805	chr12	53027782	53028188	4	4_2_0	58	0.121	exon	ENSG00000063046.18,	+	SRR2422926.16287864,SRR2422926.22278541,SRR2422926.21213895,SRR2422926.38691801,	3
chr12:55789075-55803728	circular_RNA/3	0	-	55789074	55789074	0,0,0	8	69,26,29,74,52,68,47,100	0,1492,5284,5732,6950,11487,11779,14554	3	circRNA	SARNP	ENST00000546604.5	9,8,7,6,5,4,3,2	chr12:55760640-55789074|chr12:55803728-55817665	chr12	55789075	55803728	3	2_2_1	60	0.091	exon	ENSG00000257390.5,ENSG00000205323.9,	-	SRR2422926.41336206,SRR2422926.43700644,SRR2422926.8861837,	3
chr12:56477660-56478262	circular_RNA/2	0	-	56477659	56477659	0,0,0	3	59,164,80	0,273,523	2	circRNA	GLS2	ENST00000539272.5	6,5,4	chr12:56475977-56477659|chr12:56478262-56479051	chr12	56477660	56478262	3	0_2_3	84	0.067	exon	ENSG00000135423.13,	-	SRR2422926.28622899,SRR2422926.42223103,SRR2422926.26349456,	2.5
chr12:56603359-56605327	circular_RNA/2	0	-	56603358	56603358	0,0,0	5	60,181,75,215,255	0,161,858,1226,1714	2	circRNA	BAZ2A	ENST00000549884.6	18,17,16,15,14	chr12:56602857-56603358|chr12:56605327-56605829	chr12	56603359	56605327	3	1_3_2	29	0.171	exon	ENSG00000076108.12,	-	SRR2422926.29733051,SRR2422926.44322702,SRR2422926.45223607,	2.5
chr12:56670275-56673065	circular_RNA/4	0	-	56670274	56670274	0,0,0	4	90,99,70,114	0,1474,2465,2677	4	circRNA	PTGES3	ENST00000537473.2	5,4,3,2	chr12:56666266-56670274|chr12:56673065-56687249	chr12	56670275	56673065	7	7_7_0	19	0.424	exon	ENSG00000110958.16,	-	SRR2422926.4660487,SRR2422926.6942255,SRR2422926.10385076,SRR2422926.22796588,SRR2422926.30226614,SRR2422926.39951606,SRR2422926.41314746,	5.5
chr12:62381490-62384302	circular_RNA/2	0	+	62381489	62381489	0,0,0	3	174159225	0,2350,2588	2	circRNA	USP15	ENST00000353364.7	8,9,10	chr12:62355475-62381489|chr12:62384302-62389430	chr12	62381490	62384302	2	2_2_0	86	0.044	exon	ENSG00000135655.16,	+	SRR2422926.13574006,SRR2422926.19325349,	2
chr12:62667178-62720289	circular_RNA/2	0	-	62667177	62667177	0,0,0	4	152,108,64,119	0,22521,26758,52993	2	circRNA	PPM1H	ENST00000228705.7	9,8,7,6	chr12:62648636-62667177|chr12:62720289-62737501	chr12	62667178	62720289	3	3_3_0	159	0.036	exon	ENSG00000111110.12,	-	SRR2422926.8379734,SRR2422926.12357437,SRR2422926.14273127,	2.5
chr12:69251129-69262562	circular_RNA/9	0	+	69251128	69251128	0,0,0	8	2.10104e+23	0,1922,5568,6603,7461,8299,8915,11244	9	circRNA	CPSF6	ENST00000435070.7	2,3,4,5,6,7,8,9	chr12:69239706-69251128|chr12:69262562-69269511	chr12	69251129	69262562	23	11_11_1	168	0.215	exon	ENSG00000111605.18,	+	SRR2422926.5275659,SRR2422926.8699211,SRR2422926.22496465,SRR2422926.24618792,SRR2422926.24738919,SRR2422926.29581321,SRR2422926.30980544,SRR2422926.35532161,SRR2422926.37118181,SRR2422926.42799880,SRR2422926.45153897,SRR2422926.1276061,SRR2422926.4811105,SRR2422926.7246065,SRR2422926.11458519,SRR2422926.16564275,SRR2422926.16731119,SRR2422926.17554755,SRR2422926.21742891,SRR2422926.33357374,SRR2…	16
chr12:69589485-69592159	circular_RNA/4	0	+	69589484	69589484	0,0,0	2	203101	0,2574	4	circRNA	CCT2	ENST00000299300.11	7,8	chr12:69588262-69589484|chr12:69592159-69592975	chr12	69589485	69592159	5	4_4_0	283	0.034	exon	ENSG00000166226.13,	+	SRR2422926.2048730,SRR2422926.7608983,SRR2422926.18617957,SRR2422926.19272924,SRR2422926.24865891,	4.5
chr12:69800209-69801721	circular_RNA/6	0	+	69800208	69800208	0,0,0	2	129113	0,1400	6	circRNA	RAB3IP	ENST00000247833.12	7,8	chr12:69795344-69800208|chr12:69801721-69812777	chr12	69800209	69801721	10	6_5_0	60	0.25	exon	ENSG00000127328.22,	+	SRR2422926.17554396,SRR2422926.33131459,SRR2422926.35014153,SRR2422926.35021489,SRR2422926.36820976,SRR2422926.39687415,SRR2422926.40597507,SRR2422926.41096016,SRR2422926.41299054,SRR2422926.9516845,	8
chr12:69890971-69893840	circular_RNA/2	0	+	69890970	69890970	0,0,0	2	196,77	0,2793	2	circRNA	MYRFL	ENST00000552032.7	7,8	chr12:69886970-69890970|chr12:69893840-69895370	chr12	69890971	69893840	2	2_2_0	1	0.8	exon	ENSG00000166268.11,	+	SRR2422926.4004065,SRR2422926.11430425,	2
chr12:70278132-70311017	circular_RNA/2	0	+	70278131	70278131	0,0,0	2	143123	0,32763	2	circRNA	CNOT2	ENST00000418359.7	3,4	chr12:70243480-70278131|chr12:70311017-70319297	chr12	70278132	70311017	4	3_4_1	111	0.067	exon	ENSG00000111596.14,	+	SRR2422926.20996741,SRR2422926.36384372,SRR2422926.39505577,SRR2422926.41190525,	3
chr12:70278132-70330469	circular_RNA/2	0	+	70278131	70278131	0,0,0	5	143,123,67,148,183	0,32763,41166,51291,52155	2	circRNA	CNOT2	ENST00000418359.7	3,4,5,6,7	chr12:70243480-70278131|chr12:70330469-70332766	chr12	70278132	70330469	3	2_3_1	84	0.067	exon	ENSG00000111596.14,	+	SRR2422926.3824379,SRR2422926.27430682,SRR2422926.40999240,	2.5
chr12:70684127-70701323	circular_RNA/3	0	-	70684126	70684126	0,0,0	4	138,80,85,187	0,577,14138,17010	3	circRNA	PTPRR	ENST00000440835.6	6,5,4,3	chr12:70662605-70684126|chr12:70701323-70745817	chr12	70684127	70701323	4	3_4_1	52	0.133	exon	ENSG00000153233.13,	-	SRR2422926.2856103,SRR2422926.10349881,SRR2422926.30117697,SRR2422926.46832015,	3.5
chr12:72377995-72499635	circular_RNA/2	0	+	72377994	72377994	0,0,0	4	127155114138	0,91763,95072,121503	2	circRNA	TRHDE	ENST00000261180.10	3,4,5,6	chr12:72286954-72377994|chr12:72499635-72542290	chr12	72377995	72499635	2	1_2_1	69	0.055	exon	ENSG00000072657.10,	+	SRR2422926.42128955,SRR2422926.43196969,	2
chr12:72469758-72499635	circular_RNA/2	0	+	72469757	72469757	0,0,0	3	155114138	0,3309,29740	2	circRNA	TRHDE	ENST00000261180.10	4,5,6	chr12:72378121-72469757|chr12:72499635-72542290	chr12	72469758	72499635	3	3_2_0	59	0.092	exon	ENSG00000072657.10,	+	SRR2422926.7443398,SRR2422926.35455112,SRR2422926.24032078,	2.5
chr12:72562165-72575542	circular_RNA/4	0	+	72562164	72562164	0,0,0	5	66,188,89,134,56	0,688,6403,13090,13322	4	circRNA	TRHDE	ENST00000261180.10	8,9,10,11,12	chr12:72542356-72562164|chr12:72575542-72618890	chr12	72562165	72575542	6	2_4_6	67	0.152	exon	ENSG00000072657.10,	+	SRR2422926.7939435,SRR2422926.8722857,SRR2422926.12996296,SRR2422926.16978297,SRR2422926.41308630,SRR2422926.45257564,	5
chr12:7403535-7433694	circular_RNA/3	0	-	7403534	7403534	0,0,0	4	321321321321	0,2997,28881,29839	3	circRNA	CD163L1	ENST00000313599.8	6,5,4,3	chr12:7398584-7403534|chr12:7433694-7441153	chr12	7403535	7433694	4	4_4_0	1	0.889	exon	ENSG00000177675.9,	-	SRR2422926.9851476,SRR2422926.24642203,SRR2422926.29653762,SRR2422926.32417522,	3.5
chr12:77940319-78021862	circular_RNA/2	0	+	77940318	77940318	0,0,0	8	118,53,73,184,69,140,1027,116	0,762,25910,28200,54484,58018,66100,81428	2	circRNA	NAV3	ENST00000397909.7	2,3,4,5,6,7,8,9	chr12:77831704-77940318|chr12:78021862-78049992	chr12	77940319	78021862	3	1_3_0	86	0.065	exon	ENSG00000067798.16,	+	SRR2422926.14125225,SRR2422926.10516631,SRR2422926.14363618,	2.5
chr12:77966229-77994871	circular_RNA/2	0	+	77966228	77966228	0,0,0	3	73,184,69	0,2290,28574	2	circRNA	NAV3	ENST00000550042.2	5,6,7	chr12:77941133-77966228|chr12:77994871-77998336	chr12	77966229	77994871	3	2_1_3	92	0.061	exon	ENSG00000067798.16,	+	SRR2422926.23145877,SRR2422926.32362643,SRR2422926.39890329,	2.5
chr12:77966229-78021862	circular_RNA/4	0	+	77966228	77966228	0,0,0	6	73,184,69,140,1027,116	0,2290,28574,32108,40190,55518	4	circRNA	NAV3	ENST00000397909.7	4,5,6,7,8,9	chr12:77941133-77966228|chr12:78021862-78049992	chr12	77966229	78021862	7	3_6_2	99	0.124	exon	ENSG00000067798.16,	+	SRR2422926.1622446,SRR2422926.10116748,SRR2422926.18606035,SRR2422926.22430073,SRR2422926.25679130,SRR2422926.31228012,SRR2422926.23750141,	5.5
chr12:78049993-78059115	circular_RNA/3	0	+	78049992	78049992	0,0,0	3	109384120	0,771,9003	3	circRNA	NAV3	ENST00000397909.7	10,11,12	chr12:78021862-78049992|chr12:78059115-78116771	chr12	78049993	78059115	7	5_5_1	93	0.131	exon	ENSG00000067798.16,	+	SRR2422926.10255109,SRR2422926.13126468,SRR2422926.28417850,SRR2422926.35307093,SRR2422926.43513229,SRR2422926.43693403,SRR2422926.21917706,	5
chr12:78137177-78168866	circular_RNA/2	0	+	78137176	78137176	0,0,0	6	189,53,24,78,84,112	0,3105,9192,11665,22026,31578	2	circRNA	NAV3	ENST00000397909.7	19,20,21,22,23,24	chr12:78128866-78137176|chr12:78168866-78175305	chr12	78137177	78168866	3	2_2_0	93	0.061	exon	ENSG00000067798.16,	+	SRR2422926.19652879,SRR2422926.35822692,SRR2422926.40878252,	2.5
chr12:78159203-78181045	circular_RNA/2	0	+	78159202	78159202	0,0,0	8	84,112,122,21,173,66,154,175	0,9552,16103,17236,17938,18417,20326,21668	2	circRNA	NAV3	ENST00000397909.7	23,24,25,26,27,28,29,30	chr12:78148919-78159202|chr12:78181045-78185600	chr12	78159203	78181045	2	2_2_0	116	0.033	exon	ENSG00000067798.16,	+	SRR2422926.23954148,SRR2422926.25232725,	2
chr12:78926597-78977931	circular_RNA/2	0	+	78926596	78926596	0,0,0	3	124105133	0,28865,51202	2	circRNA	SYT1	ENST00000549454.5	2,3,4	chr12:78868911-78926596|chr12:78977931-79047296	chr12	78926597	78977931	2	2_2_0	398	0.01	exon	ENSG00000067715.15,	+	SRR2422926.20867559,SRR2422926.39316930,	2
chr12:78977799-79047362	circular_RNA/2	0	+	78977798	78977798	0,0,0	2	133,66	0,69498	2	circRNA	SYT1	NM_001135805	3,4	chr12:78865109-78977798|chr12:79047362-79217502	chr12	78977799	79047362	3	3_2_1	1195	0.005	exon	ENSG00000067715.15,	+	SRR2422926.6709094,SRR2422926.15338127,SRR2422926.17963857,	2.5
chr12:79285787-79299551	circular_RNA/3	0	+	79285786	79285786	0,0,0	4	185123168168	0,6221,10282,13597	3	circRNA	SYT1	NM_001135805	6,7,8,9	chr12:79217685-79285786|chr12:79299551-79353501	chr12	79285787	79299551	9	5_5_1	1879	0.009	exon	ENSG00000067715.15,	+	SRR2422926.687571,SRR2422926.1609704,SRR2422926.10068973,SRR2422926.15222337,SRR2422926.30967904,SRR2422926.32311091,SRR2422926.41921612,SRR2422926.5435458,SRR2422926.12603797,	6
chr12:79793863-79822190	circular_RNA/13	0	-	79793862	79793862	0,0,0	14	66,122,169,201,91,177,168,105,95,216,125,158,89,75	0,1775,2919,3332,4631,11729,12303,13363,14620,15932,23531,26911,27215,28253	13	circRNA	PPP1R12A	NM_001143886	19,18,17,16,15,14,13,12,11,10,9,8,7,6	chr12:79790483-79793862|chr12:79822190-79828319	chr12	79793863	79822190	24	12_11_16	164	0.226	exon	ENSG00000058272.19,	-	SRR2422926.5148579,SRR2422926.10031784,SRR2422926.13924774,SRR2422926.14103433,SRR2422926.17080201,SRR2422926.20446124,SRR2422926.21492806,SRR2422926.22283307,SRR2422926.26013659,SRR2422926.26999621,SRR2422926.30948765,SRR2422926.32238720,SRR2422926.32287633,SRR2422926.33297767,SRR2422926.40189482,SRR2422926.44465819,SRR2422926.46354675,SRR2422926.46684469,SRR2422926.1134352,SRR2422926.3756734,SR…	18.5
chr12:79817394-79822190	circular_RNA/2	0	-	79817393	79817393	0,0,0	4	125,158,89,75	0,3380,3684,4722	2	circRNA	PPP1R12A	NM_001143886	9,8,7,6	chr12:79810010-79817393|chr12:79822190-79828319	chr12	79817394	79822190	2	2_2_0	260	0.015	exon	ENSG00000058272.19,	-	SRR2422926.5856245,SRR2422926.42281548,	2
chr12:80271648-80353510	circular_RNA/2	0	+	80271647	80271647	0,0,0	22	163,108,139,150,120,117,157,27,168,279,118,80,69,74,178,143,24,93,190,215,142,186	0,6520,7380,30986,33928,38963,41828,42657,46898,48774,52075,57017,57403,61357,64315,64765,65149,65264,67427,70300,80647,81677	2	circRNA	OTOGL	ENST00000646859.1	29,30,31,32,33,34,35,36,37,38,39,40,41,42,43,44,45,46,47,48,49,50	chr12:80270154-80271647|chr12:80353510-80355735	chr12	80271648	80353510	8	7_5_2	8	0.667	exon	ENSG00000165899.12,	+	SRR2422926.4912320,SRR2422926.12171010,SRR2422926.16696999,SRR2422926.20312339,SRR2422926.28236185,SRR2422926.37404409,SRR2422926.39990637,SRR2422926.9381072,	5
chr12:8120908-8129362	circular_RNA/2	0	+	8120907	8120907	0,0,0	3	199,117,99	0,4653,8356	2	circRNA	ENSG00000284697	ENST00000546339.2	2,3,4	chr12:8096312-8120907|chr12:8129362-8135584	chr12	8120908	8129362	4	4_3_0	3	0.727	exon	ENSG00000284697.1,	+	SRR2422926.32595836,SRR2422926.38603633,SRR2422926.43764496,SRR2422926.604989,	3
chr12:81325777-81384244	circular_RNA/3	0	-	81325776	81325776	0,0,0	14	94,155,131,30,238,221,136,92,63,132,84,135,147,222	0,13403,15301,18887,21756,27342,32305,36916,41331,42948,43334,48857,50019,58246	3	circRNA	PPFIA2	NM_001282536	19,18,17,16,15,14,13,12,11,10,9,8,7,6	chr12:81299382-81325776|chr12:81384244-81405786	chr12	81325777	81384244	5	3_5_2	207	0.046	exon	ENSG00000139220.17,	-	SRR2422926.519548,SRR2422926.2152790,SRR2422926.16745138,SRR2422926.34325697,SRR2422926.45665564,	4
chr12:813642-830160	circular_RNA/2	0	+	813641	813641	0,0,0	3	173221158	0,13400,16361	2	circRNA	WNK1	ENST00000315939.11	2,3,4	chr12:754324-813641|chr12:830160-857160	chr12	813642	830160	4	3_4_0	364	0.022	exon	ENSG00000060237.19,	+	SRR2422926.21184214,SRR2422926.36413603,SRR2422926.46574431,SRR2422926.46988338,	3
chr12:81374634-81384244	circular_RNA/3	0	-	81374633	81374633	0,0,0	3	135147222	0,1162,9389	3	circRNA	PPFIA2	NM_001282536	8,7,6	chr12:81369194-81374633|chr12:81384244-81405786	chr12	81374634	81384244	4	3_4_0	288	0.027	exon	ENSG00000139220.17,	-	SRR2422926.14540834,SRR2422926.23547838,SRR2422926.44332698,SRR2422926.37634016,	3.5
chr12:82369387-82403130	circular_RNA/2	0	+	82369386	82369386	0,0,0	5	174165107600148	0,17416,20429,29408,33596	2	circRNA	METTL25	NM_001347934	2,3,4,5,6	chr12:82358824-82369386|chr12:82403130-82430892	chr12	82369387	82403130	7	5_5_0	22	0.389	intron	ENSG00000127720.8,	+	SRR2422926.448284,SRR2422926.25831806,SRR2422926.26769064,SRR2422926.35104183,SRR2422926.40757137,SRR2422926.16000058,SRR2422926.35979263,	4.5
chr12:82857010-82857580	circular_RNA/4	0	+	82857009	82857009	0,0,0	1	571	0	4	circRNA	TMTC2	ENST00000551915.5	2	chr12:82687669-82857009|chr12:82857580-82895817	chr12	82857010	82857580	8	7_7_1	128	0.111	exon	ENSG00000179104.9,	+	SRR2422926.2323753,SRR2422926.6857779,SRR2422926.12260392,SRR2422926.13551896,SRR2422926.25370864,SRR2422926.36292013,SRR2422926.37160439,SRR2422926.3544148,	6
chr12:84870478-84884040	circular_RNA/2	0	-	84870477	84870477	0,0,0	5	193193242111182	0,2124,2609,6019,13381	2	circRNA	SLC6A15	ENST00000266682.10	9,8,7,6,5	chr12:84867193-84870477|chr12:84884040-84885434	chr12	84870478	84884040	2	2_2_0	185	0.021	exon	ENSG00000072041.18,	-	SRR2422926.25152735,SRR2422926.34230588,	2
chr12:84891832-84892308	circular_RNA/2	0	-	84891831	84891831	0,0,0	1	477	0	2	circRNA	SLC6A15	ENST00000266682.10	2	chr12:84886068-84891831|chr12:84892308-84912522	chr12	84891832	84892308	2	2_2_0	97	0.04	exon	ENSG00000072041.18,	-	SRR2422926.5870668,SRR2422926.10316472,	2
chr12:88106675-88107098	circular_RNA/2	0	-	88106674	88106674	0,0,0	2	231103	0,321	2	circRNA	CEP290	ENST00000552810.6	25,24	chr12:88103011-88106674|chr12:88107098-88109065	chr12	88106675	88107098	8	7_7_1	49	0.246	exon	ENSG00000198707.17,	-	SRR2422926.376520,SRR2422926.702410,SRR2422926.9080218,SRR2422926.20479661,SRR2422926.20971081,SRR2422926.35031014,SRR2422926.36430034,SRR2422926.4351739,	5
chr12:88111202-88131218	circular_RNA/6	0	-	88111201	88111201	0,0,0	16	150,165,143,85,113,88,101,163,170,124,123,90,183,153,21,54	0,492,3218,3896,5831,7281,7441,8912,9795,14044,15114,17744,18492,19066,19343,19963	6	circRNA	CEP290	ENST00000552810.6	22,21,20,19,18,17,16,15,14,13,12,11,10,9,8,7	chr12:88109181-88111201|chr12:88131218-88136642	chr12	88111202	88131218	7	7_5_2	44	0.241	exon	ENSG00000198707.17,	-	SRR2422926.6010694,SRR2422926.7176177,SRR2422926.10954859,SRR2422926.11888655,SRR2422926.14797044,SRR2422926.24205113,SRR2422926.28716847,	6.5
chr12:88148288-88176319	circular_RNA/4	0	+	88148287	88148287	0,0,0	10	2.17219e+29	0,5003,6000,11826,12391,18042,24309,24678,26319,27920	4	circRNA	TMTC3	ENST00000547034.5	2,3,4,5,6,7,8,9,10,11	chr12:88142487-88148287|chr12:88176319-88188842	chr12	88148288	88176319	5	5_5_0	60	0.143	exon	ENSG00000139324.12,	+	SRR2422926.8254960,SRR2422926.16593955,SRR2422926.25979668,SRR2422926.33578485,SRR2422926.38047241,	4.5
chr12:88505159-88545865	circular_RNA/11	0	-	88505158	88505158	0,0,0	8	77,68,110,84,157,171,63,114	0,1152,1869,10375,11175,13538,27282,40593	11	circRNA	KITLG	ENST00000644744.1	9,8,7,6,5,4,3,2	chr12:88497181-88505158|chr12:88545865-88580263	chr12	88505159	88545865	15	11_12_1	37	0.448	exon	ENSG00000049130.16,	-	SRR2422926.956373,SRR2422926.3060693,SRR2422926.5842655,SRR2422926.7395869,SRR2422926.13947845,SRR2422926.17216701,SRR2422926.18962252,SRR2422926.21413363,SRR2422926.23710828,SRR2422926.24777234,SRR2422926.29861054,SRR2422926.33487411,SRR2422926.39046371,SRR2422926.46098251,SRR2422926.46339762,	13
chr12:894562-897681	circular_RNA/2	0	+	894561	894561	0,0,0	3	74662203	0,1509,2917	2	circRNA	WNK1	ENST00000315939.11	23,24,25	chr12:890513-894561|chr12:897681-900475	chr12	894562	897681	3	2_2_1	383	0.015	exon	ENSG00000060237.19,	+	SRR2422926.4006297,SRR2422926.14704746,SRR2422926.33304602,	2.5
chr12:89459638-89472275	circular_RNA/5	0	-	89459637	89459637	0,0,0	6	81,153,69,134,116,108	0,7132,7979,10723,11976,12530	5	circRNA	POC1B	ENST00000393179.8	8,7,6,5,4,3	chr12:89425379-89459637|chr12:89472275-89491935	chr12	89459638	89472275	11	4_8_6	50	0.306	exon	ENSG00000139323.14,	-	SRR2422926.4987097,SRR2422926.13250698,SRR2422926.17778617,SRR2422926.21716137,SRR2422926.24841481,SRR2422926.33372626,SRR2422926.45016581,SRR2422926.6861057,SRR2422926.8937043,SRR2422926.9225644,SRR2422926.42810882,	8
chr12:89459638-89492115	circular_RNA/2	0	-	89459637	89459637	0,0,0	7	81,153,69,134,116,108,180	0,7132,7979,10723,11976,12530,32298	2	circRNA	POC1B	ENST00000393179.8	8,7,6,5,4,3,2	chr12:89425379-89459637|chr12:89492115-89525119	chr12	89459638	89492115	2	1_2_1	31	0.114	exon	ENSG00000139323.14,	-	SRR2422926.8993409,SRR2422926.12049790,	2
chr12:89466770-89472275	circular_RNA/8	0	-	89466769	89466769	0,0,0	5	153,69,134,116,108	0,847,3591,4844,5398	8	circRNA	POC1B	ENST00000393179.8	7,6,5,4,3	chr12:89459718-89466769|chr12:89472275-89491935	chr12	89466770	89472275	14	11_11_1	86	0.246	exon	ENSG00000139323.14,	-	SRR2422926.126725,SRR2422926.7361391,SRR2422926.12732500,SRR2422926.15795406,SRR2422926.16528382,SRR2422926.16970355,SRR2422926.17626821,SRR2422926.19756186,SRR2422926.28712295,SRR2422926.29664793,SRR2422926.32479399,SRR2422926.36799381,SRR2422926.38730443,SRR2422926.42729540,	11
chr12:89603043-89604346	circular_RNA/2	0	-	89603042	89603042	0,0,0	3	212214192	0,669,1112	2	circRNA	ATP2B1	ENST00000359142.7	17,16,15	chr12:89601433-89603042|chr12:89604346-89609936	chr12	89603043	89604346	3	3_2_0	571	0.01	exon	ENSG00000070961.17,	-	SRR2422926.25916605,SRR2422926.46526916,SRR2422926.23876336,	2.5
chr12:89603043-89642355	circular_RNA/2	0	-	89603042	89603042	0,0,0	16	212,214,192,107,88,180,238,242,243,215,162,39,141,126,255,198	0,669,1112,6894,7378,8150,13759,16956,18506,21140,23411,24635,27462,31735,31954,39115	2	circRNA	ATP2B1	ENST00000359142.7	17,16,15,14,13,12,11,10,9,8,7,6,5,4,3,2	chr12:89601433-89603042|chr12:89642355-89655678	chr12	89603043	89642355	3	3_3_0	588	0.01	exon	ENSG00000070961.17,	-	SRR2422926.2724831,SRR2422926.12174947,SRR2422926.18775814,	2.5
chr12:89616802-89635251	circular_RNA/2	0	-	89616801	89616801	0,0,0	9	238,242,243,215,162,39,141,126,255	0,3197,4747,7381,9652,10876,13703,17976,18195	2	circRNA	ATP2B1	ENST00000359142.7	11,10,9,8,7,6,5,4,3	chr12:89611372-89616801|chr12:89635251-89642157	chr12	89616802	89635251	2	2_2_0	782	0.005	exon	ENSG00000070961.17,	-	SRR2422926.4525414,SRR2422926.19703502,	2
chr12:89619999-89635251	circular_RNA/12	0	-	89619998	89619998	0,0,0	8	242,243,215,162,39,141,126,255	0,1550,4184,6455,7679,10506,14779,14998	12	circRNA	ATP2B1	ENST00000359142.7	10,9,8,7,6,5,4,3	chr12:89617039-89619998|chr12:89635251-89642157	chr12	89619999	89635251	20	16_16_3	824	0.046	exon	ENSG00000070961.17,	-	SRR2422926.3288540,SRR2422926.3581858,SRR2422926.5145751,SRR2422926.5861947,SRR2422926.8960109,SRR2422926.9055853,SRR2422926.9290095,SRR2422926.10514515,SRR2422926.12250252,SRR2422926.14092716,SRR2422926.21120887,SRR2422926.24759526,SRR2422926.27292799,SRR2422926.30948643,SRR2422926.32887308,SRR2422926.42814814,SRR2422926.45103081,SRR2422926.45757603,SRR2422926.27098776,SRR2422926.42927282,	16
chr12:90675293-90679945	circular_RNA/5	0	+	90675292	90675292	0,0,0	3	116103311	0,1256,4342	5	circRNA	LINC02822	ENST00000652014.1	3,4,5	chr12:90593811-90675292|chr12:90679945-90817372	chr12	90675293	90679945	8	8_8_0	8	0.667	exon	ENSG00000286021.3,	+	SRR2422926.11926966,SRR2422926.26456679,SRR2422926.26600150,SRR2422926.27510163,SRR2422926.34167168,SRR2422926.38050102,SRR2422926.43768754,SRR2422926.45614398,	6.5
chr12:92826166-92853025	circular_RNA/3	0	-	92826165	92826165	0,0,0	7	1.2015e+20	0,1746,6346,16299,24945,26009,26746	3	circRNA	EEA1	ENST00000322349.13	13,12,11,10,9,8,7	chr12:92819511-92826165|chr12:92853025-92853914	chr12	92826166	92853025	4	2_3_0	83	0.088	exon	ENSG00000102189.17,	-	SRR2422926.1490467,SRR2422926.32114505,SRR2422926.37791170,SRR2422926.1013967,	3.5
chr12:92851111-92853025	circular_RNA/4	0	-	92851110	92851110	0,0,0	3	156122114	0,1064,1801	4	circRNA	EEA1	ENST00000322349.13	9,8,7	chr12:92842581-92851110|chr12:92853025-92853914	chr12	92851111	92853025	5	3_4_0	121	0.076	exon	ENSG00000102189.17,	-	SRR2422926.11428654,SRR2422926.18785208,SRR2422926.35049898,SRR2422926.36326543,SRR2422926.878934,	4.5
chr12:94209590-94227235	circular_RNA/2	0	+	94209589	94209589	0,0,0	5	115,148,88,103,87	0,10426,14638,17015,17559	2	circRNA	PLXNC1	ENST00000258526.9	5,6,7,8,9	chr12:94186473-94209589|chr12:94227235-94237663	chr12	94209590	94227235	3	3_1_2	75	0.074	exon	ENSG00000136040.9,	+	SRR2422926.2224963,SRR2422926.20176342,SRR2422926.28623069,	2.5
chr12:95028387-95057878	circular_RNA/2	0	-	95028386	95028386	0,0,0	7	138,140,122,166,182,91,148	0,2962,12089,20681,23375,29166,29344	2	circRNA	NR2C1	ENST00000333003.10	12,11,10,9,8,7,6	chr12:95025255-95028386|chr12:95057878-95058309	chr12	95028387	95057878	2	2_2_0	81	0.047	exon	ENSG00000120798.17,	-	SRR2422926.26369062,SRR2422926.34330536,	2
chr12:95208843-95211267	circular_RNA/5	0	-	95208842	95208842	0,0,0	1	2425	0	5	circRNA	FGD6	ENST00000343958.9	2	chr12:95172744-95208842|chr12:95211267-95217224	chr12	95208843	95211267	7	6_6_0	25	0.359	exon	ENSG00000180263.14,	-	SRR2422926.4853509,SRR2422926.10617627,SRR2422926.14109161,SRR2422926.25072123,SRR2422926.37558449,SRR2422926.19460408,SRR2422926.41103011,	6
chr12:95256550-95296258	circular_RNA/6	0	+	95256549	95256549	0,0,0	10	73,90,176,276,150,148,332,194,101,208	0,600,6356,9807,13489,18192,25763,31114,37722,39501	6	circRNA	VEZT	NM_001352092	3,4,5,6,7,8,9,10,11,12	chr12:95252071-95256549|chr12:95296258-95300164	chr12	95256550	95296258	11	8_8_1	100	0.18	exon	ENSG00000028203.19,	+	SRR2422926.12391534,SRR2422926.15225614,SRR2422926.15567451,SRR2422926.32016433,SRR2422926.36438847,SRR2422926.36869119,SRR2422926.43393251,SRR2422926.43448033,SRR2422926.44742898,SRR2422926.44876676,SRR2422926.8773195,	8.5
chr12:95257150-95296258	circular_RNA/6	0	+	95257149	95257149	0,0,0	9	9.01763e+25	0,5756,9207,12889,17592,25163,30514,37122,38901	6	circRNA	VEZT	NM_001352088	4,5,6,7,8,9,10,11,12	chr12:95252071-95257149|chr12:95296258-95300164	chr12	95257150	95296258	10	8_8_1	171	0.105	exon	ENSG00000028203.19,	+	SRR2422926.3272126,SRR2422926.8324540,SRR2422926.23492276,SRR2422926.26255947,SRR2422926.28550451,SRR2422926.29722456,SRR2422926.36521435,SRR2422926.36641421,SRR2422926.40357895,SRR2422926.42210800,	8
chr12:95270051-95296258	circular_RNA/2	0	+	95270050	95270050	0,0,0	6	1.38148e+17	0,4691,12262,17613,24221,26000	2	circRNA	VEZT	NM_001352090	5,6,7,8,9,10	chr12:95266632-95270050|chr12:95296258-95300164	chr12	95270051	95296258	2	2_2_0	171	0.023	exon	ENSG00000028203.19,	+	SRR2422926.8855073,SRR2422926.46234104,	2
chr12:96294999-96300360	circular_RNA/2	0	-	96294998	96294998	0,0,0	5	124,63,95,115,57	0,2271,2628,3870,5305	2	circRNA	CDK17	ENST00000261211.8	10,9,8,7,6	chr12:96289287-96294998|chr12:96300360-96311051	chr12	96294999	96300360	3	1_1_2	326	0.018	exon	ENSG00000059758.8,	-	SRR2422926.42648024,SRR2422926.43642208,SRR2422926.45808919,	2.5
chr12:97492461-97561047	circular_RNA/64	0	+	97492460	97492460	0,0,0	8	1.46109e+23	0,716,1414,2234,3470,38194,68076,68336	64	circRNA	RMST	ENST00000640149.1	6,7,8,9,10,11,12,13	chr12:97465727-97492460|chr12:97561047-97564149	chr12	97492461	97561047	123	53_52_7	18	0.932	exon	ENSG00000255794.11,	+	SRR2422926.38291,SRR2422926.53690,SRR2422926.346152,SRR2422926.697949,SRR2422926.2152916,SRR2422926.2164907,SRR2422926.2350711,SRR2422926.2419766,SRR2422926.2571715,SRR2422926.2614999,SRR2422926.3610785,SRR2422926.5888820,SRR2422926.6835210,SRR2422926.8146238,SRR2422926.8452685,SRR2422926.8478212,SRR2422926.9169318,SRR2422926.10230210,SRR2422926.10803765,SRR2422926.11015537,SRR2422926.11265343,SR…	93.5
chr12:98773042-98801125	circular_RNA/8	0	-	98773041	98773041	0,0,0	5	138,87,12,72,129	0,8075,9084,25892,27955	8	circRNA	ANKS1B	ENST00000341752.11	8,7,6,5,4	chr12:98751522-98773041|chr12:98801125-98829173	chr12	98773042	98801125	16	12_12_1	551	0.055	exon	ENSG00000185046.20,	-	SRR2422926.1467967,SRR2422926.3554179,SRR2422926.4472878,SRR2422926.6225914,SRR2422926.10628317,SRR2422926.17628553,SRR2422926.20043853,SRR2422926.26527334,SRR2422926.28895783,SRR2422926.30982830,SRR2422926.39209115,SRR2422926.39642161,SRR2422926.3224132,SRR2422926.12993602,SRR2422926.25591720,SRR2422926.41878417,	12
chr12:98773042-98807915	circular_RNA/2	0	-	98773041	98773041	0,0,0	6	138,87,12,72,129,72	0,8075,9084,25892,27955,34802	2	circRNA	ANKS1B	NM_001352213	8,7,6,5,4,3	chr12:98751522-98773041|chr12:98807915-98832028	chr12	98773042	98807915	3	1_1_2	430	0.014	exon	ENSG00000185046.20,	-	SRR2422926.35434325,SRR2422926.14185167,SRR2422926.33665579,	2.5
chr12:98773042-98832136	circular_RNA/2	0	-	98773041	98773041	0,0,0	7	138,87,12,72,129,180,108	0,8075,9084,25892,27955,56132,58987	2	circRNA	ANKS1B	ENST00000341752.11	8,7,6,5,4,3,2	chr12:98751522-98773041|chr12:98832136-98894629	chr12	98773042	98832136	12	9_8_2	434	0.052	exon	ENSG00000185046.20,	-	SRR2422926.2517485,SRR2422926.7417852,SRR2422926.7451570,SRR2422926.11891181,SRR2422926.15775806,SRR2422926.16207710,SRR2422926.21229047,SRR2422926.28563368,SRR2422926.9616675,SRR2422926.14200567,SRR2422926.25584553,SRR2422926.42247806,	7
chr12:98798934-98807915	circular_RNA/2	0	-	98798933	98798933	0,0,0	3	72,129,72	0,2063,8910	2	circRNA	ANKS1B	NM_001352213	5,4,3	chr12:98782137-98798933|chr12:98807915-98832028	chr12	98798934	98807915	2	1_0_2	408	0.01	exon	ENSG00000185046.20,	-	SRR2422926.6292043,SRR2422926.44938290,	2
chr12:98798934-98832136	circular_RNA/4	0	-	98798933	98798933	0,0,0	4	72129180108	0,2063,30240,33095	4	circRNA	ANKS1B	ENST00000341752.11	5,4,3,2	chr12:98782137-98798933|chr12:98832136-98894629	chr12	98798934	98832136	8	3_3_4	412	0.037	exon	ENSG00000185046.20,	-	SRR2422926.1397194,SRR2422926.7161498,SRR2422926.25102231,SRR2422926.31376068,SRR2422926.32328569,SRR2422926.46933152,SRR2422926.13486820,SRR2422926.31027666,	6
chr12:99244342-99246864	circular_RNA/2	0	-	99244341	99244341	0,0,0	2	73590	0,1933	2	circRNA	ANKS1B	NM_152788	14,13	chr12:99154395-99244341|chr12:99246864-99399630	chr12	99244342	99246864	3	0_3_2	104	0.055	exon	ENSG00000185046.20,	-	SRR2422926.15281075,SRR2422926.46114959,SRR2422926.2680183,	2.5
chr12:99772922-99782097	circular_RNA/25	0	-	99772921	99772921	0,0,0	4	167,114,102,76	0,2626,6949,9100	25	circRNA	ANKS1B	NM_152788	8,7,6,5	chr12:99655210-99772921|chr12:99782097-99806403	chr12	99772922	99782097	51	32_17_11	180	0.362	exon	ENSG00000185046.20,	-	SRR2422926.2461940,SRR2422926.3967383,SRR2422926.4097696,SRR2422926.4672874,SRR2422926.4728811,SRR2422926.7198455,SRR2422926.13590791,SRR2422926.14672718,SRR2422926.16260890,SRR2422926.17681555,SRR2422926.19101079,SRR2422926.20291163,SRR2422926.21706612,SRR2422926.22901580,SRR2422926.23124052,SRR2422926.23374669,SRR2422926.23891433,SRR2422926.25969982,SRR2422926.30938815,SRR2422926.31116822,SRR24…	38
chr12:99772922-99806700	circular_RNA/2	0	-	99772921	99772921	0,0,0	5	167,114,102,76,297	0,2626,6949,9100,33482	2	circRNA	ANKS1B	NM_152788	8,7,6,5,4	chr12:99655210-99772921|chr12:99806700-99812154	chr12	99772922	99806700	8	4_6_0	187	0.079	exon	ENSG00000185046.20,	-	SRR2422926.6874954,SRR2422926.13324134,SRR2422926.32174183,SRR2422926.46535609,SRR2422926.3043177,SRR2422926.18143919,SRR2422926.29706089,SRR2422926.30893414,	5
chr12:99772922-99812311	circular_RNA/2	0	-	99772921	99772921	0,0,0	6	167,114,102,76,297,157	0,2626,6949,9100,33482,39233	2	circRNA	ANKS1B	NM_152788	8,7,6,5,4,3	chr12:99655210-99772921|chr12:99812311-99825308	chr12	99772922	99812311	4	4_4_0	157	0.048	exon	ENSG00000185046.20,	-	SRR2422926.686460,SRR2422926.1844231,SRR2422926.14100408,SRR2422926.24452711,	3
chr12:99772922-99825389	circular_RNA/3	0	-	99772921	99772921	0,0,0	7	167,114,102,76,297,157,81	0,2626,6949,9100,33482,39233,52387	3	circRNA	ANKS1B	NM_152788	8,7,6,5,4,3,2	chr12:99655210-99772921|chr12:99825389-99984103	chr12	99772922	99825389	7	6_4_2	151	0.085	exon	ENSG00000185046.20,	-	SRR2422926.4196670,SRR2422926.24069243,SRR2422926.25302890,SRR2422926.36654148,SRR2422926.43742488,SRR2422926.43434656,SRR2422926.43771777,	5
chr13:100209332-100273346	circular_RNA/3	0	+	100209331	100209331	0,0,0	6	132,37,79,103,95,151	0,26510,48263,53397,59357,63864	3	circRNA	PCCA	ENST00000376279.7	7,8,9,10,11,12	chr13:100157340-100209331|chr13:100273346-100301459	chr13	100209332	100273346	2	2_2_0	72	0.053	exon	ENSG00000175198.17,	+	SRR2422926.37775195,SRR2422926.38841793,	2.5
chr13:100257595-100273346	circular_RNA/8	0	+	100257594	100257594	0,0,0	4	79,103,95,151	0,5134,11094,15601	8	circRNA	PCCA	ENST00000376279.7	9,10,11,12	chr13:100235878-100257594|chr13:100273346-100301459	chr13	100257595	100273346	15	6_8_6	73	0.291	exon	ENSG00000175198.17,	+	SRR2422926.868918,SRR2422926.5937682,SRR2422926.10302118,SRR2422926.10496405,SRR2422926.15306203,SRR2422926.15774070,SRR2422926.23145323,SRR2422926.28312634,SRR2422926.30089108,SRR2422926.30504100,SRR2422926.39179046,SRR2422926.12773387,SRR2422926.26927062,SRR2422926.38933958,SRR2422926.39282929,	11.5
chr13:100257595-100309908	circular_RNA/3	0	+	100257594	100257594	0,0,0	8	79,103,95,151,144,75,69,76	0,5134,11094,15601,43865,45329,49597,52238	3	circRNA	PCCA	ENST00000376279.7	9,10,11,12,13,14,15,16	chr13:100235878-100257594|chr13:100309908-100330560	chr13	100257595	100309908	4	3_1_4	101	0.073	exon	ENSG00000175198.17,	+	SRR2422926.4280544,SRR2422926.13292848,SRR2422926.34252356,SRR2422926.42696579,	3.5
chr13:100257595-100449305	circular_RNA/2	0	+	100257594	100257594	0,0,0	13	79,103,95,151,144,75,69,76,111,103,103,99,54	0,5134,11094,15601,43865,45329,49597,52238,72966,82562,110877,168038,191657	2	circRNA	PCCA	ENST00000376279.7	9,10,11,12,13,14,15,16,17,18,19,20,21	chr13:100235878-100257594|chr13:100449305-100527674	chr13	100257595	100449305	2	2_0_2	53	0.07	exon	ENSG00000175198.17,	+	SRR2422926.25596228,SRR2422926.40174432,	2
chr13:100301460-100309908	circular_RNA/3	0	+	100301459	100301459	0,0,0	4	144,75,69,76	0,1464,5732,8373	3	circRNA	PCCA	ENST00000376279.7	13,14,15,16	chr13:100273346-100301459|chr13:100309908-100330560	chr13	100301460	100309908	3	3_2_1	108	0.053	exon	ENSG00000175198.17,	+	SRR2422926.6374217,SRR2422926.23810666,SRR2422926.46804305,	3
chr13:100301460-100330671	circular_RNA/2	0	+	100301459	100301459	0,0,0	5	144,75,69,76,111	0,1464,5732,8373,29101	2	circRNA	PCCA	ENST00000376279.7	13,14,15,16,17	chr13:100273346-100301459|chr13:100330671-100340156	chr13	100301460	100330671	2	2_2_0	145	0.027	exon	ENSG00000175198.17,	+	SRR2422926.7656484,SRR2422926.35198219,	2
chr13:100301460-100368574	circular_RNA/3	0	+	100301459	100301459	0,0,0	7	144,75,69,76,111,103,103	0,1464,5732,8373,29101,38697,67012	3	circRNA	PCCA	ENST00000376279.7	13,14,15,16,17,18,19	chr13:100273346-100301459|chr13:100368574-100425632	chr13	100301460	100368574	6	6_5_0	86	0.122	exon	ENSG00000175198.17,	+	SRR2422926.14437385,SRR2422926.17546491,SRR2422926.21696301,SRR2422926.40757050,SRR2422926.42703341,SRR2422926.33414155,	4.5
chr13:100301460-100425731	circular_RNA/2	0	+	100301459	100301459	0,0,0	8	144,75,69,76,111,103,103,99	0,1464,5732,8373,29101,38697,67012,124173	2	circRNA	PCCA	ENST00000376279.7	13,14,15,16,17,18,19,20	chr13:100273346-100301459|chr13:100425731-100449251	chr13	100301460	100425731	2	2_2_0	78	0.049	exon	ENSG00000175198.17,	+	SRR2422926.11547114,SRR2422926.27573909,	2
chr13:100301460-100449305	circular_RNA/4	0	+	100301459	100301459	0,0,0	9	144,75,69,76,111,103,103,99,54	0,1464,5732,8373,29101,38697,67012,124173,147792	4	circRNA	PCCA	ENST00000376279.7	13,14,15,16,17,18,19,20,21	chr13:100273346-100301459|chr13:100449305-100527674	chr13	100301460	100449305	12	10_3_7	61	0.282	exon	ENSG00000175198.17,	+	SRR2422926.11012974,SRR2422926.13096984,SRR2422926.15209664,SRR2422926.15691704,SRR2422926.19299446,SRR2422926.20461964,SRR2422926.28931445,SRR2422926.31742600,SRR2422926.35189715,SRR2422926.41348644,SRR2422926.9628836,SRR2422926.27671680,	8
chr13:100307192-100368574	circular_RNA/4	0	+	100307191	100307191	0,0,0	5	69,76,111,103,103	0,2641,23369,32965,61280	4	circRNA	PCCA	ENST00000376279.7	15,16,17,18,19	chr13:100302998-100307191|chr13:100368574-100425632	chr13	100307192	100368574	4	0_4_4	112	0.067	exon	ENSG00000175198.17,	+	SRR2422926.2511116,SRR2422926.9566881,SRR2422926.33909282,SRR2422926.37464512,	4
chr13:100307192-100425731	circular_RNA/2	0	+	100307191	100307191	0,0,0	6	69,76,111,103,103,99	0,2641,23369,32965,61280,118441	2	circRNA	PCCA	ENST00000376279.7	15,16,17,18,19,20	chr13:100302998-100307191|chr13:100425731-100449251	chr13	100307192	100425731	3	3_2_1	103	0.055	exon	ENSG00000175198.17,	+	SRR2422926.15513865,SRR2422926.21184321,SRR2422926.41804893,	2.5
chr13:100330561-100449305	circular_RNA/2	0	+	100330560	100330560	0,0,0	5	111,103,103,99,54	0,9596,37911,95072,118691	2	circRNA	PCCA	ENST00000376279.7	17,18,19,20,21	chr13:100309908-100330560|chr13:100449305-100527674	chr13	100330561	100449305	4	4_1_2	103	0.072	exon	ENSG00000175198.17,	+	SRR2422926.11809757,SRR2422926.36709273,SRR2422926.44385701,SRR2422926.16359265,	3
chr13:101124608-101144896	circular_RNA/2	0	-	101124607	101124607	0,0,0	3	74142137	0,18472,20152	2	circRNA	NALCN	ENST00000251127.11	18,17,16	chr13:101111226-101124607|chr13:101144896-101176299	chr13	101124608	101144896	2	0_2_2	136	0.029	exon	ENSG00000102452.18,	-	SRR2422926.6436520,SRR2422926.41074457,	2
chr13:101229393-101292366	circular_RNA/4	0	-	101229392	101229392	0,0,0	6	192,168,132,87,105,143	0,8362,29050,54540,62597,62831	4	circRNA	NALCN	ENST00000251127.11	13,12,11,10,9,8	chr13:101192054-101229392|chr13:101292366-101345265	chr13	101229393	101292366	5	5_4_1	157	0.06	exon	ENSG00000102452.18,	-	SRR2422926.2813152,SRR2422926.24524975,SRR2422926.27057424,SRR2422926.28122540,SRR2422926.35374253,	4.5
chr13:101229393-101345420	circular_RNA/2	0	-	101229392	101229392	0,0,0	7	192,168,132,87,105,143,155	0,8362,29050,54540,62597,62831,115873	2	circRNA	NALCN	ENST00000251127.11	13,12,11,10,9,8,7	chr13:101192054-101229392|chr13:101345420-101376699	chr13	101229393	101345420	3	2_3_0	278	0.021	exon	ENSG00000102452.18,	-	SRR2422926.333858,SRR2422926.17228171,SRR2422926.38544913,	2.5
chr13:101229393-101399165	circular_RNA/3	0	-	101229392	101229392	0,0,0	12	192,168,132,87,105,143,155,129,140,84,183,147	0,8362,29050,54540,62597,62831,115873,147307,147524,149177,165790,169626	3	circRNA	NALCN	ENST00000251127.11	13,12,11,10,9,8,7,6,5,4,3,2	chr13:101192054-101229392|chr13:101399165-101416312	chr13	101229393	101399165	8	5_8_0	154	0.094	exon	ENSG00000102452.18,	-	SRR2422926.7336388,SRR2422926.14630039,SRR2422926.20441759,SRR2422926.23085948,SRR2422926.37487165,SRR2422926.38172904,SRR2422926.21155565,SRR2422926.35790780,	5.5
chr13:101237755-101292366	circular_RNA/4	0	-	101237754	101237754	0,0,0	5	168,132,87,105,143	0,20688,46178,54235,54469	4	circRNA	NALCN	ENST00000251127.11	12,11,10,9,8	chr13:101229584-101237754|chr13:101292366-101345265	chr13	101237755	101292366	5	3_3_1	167	0.056	exon	ENSG00000102452.18,	-	SRR2422926.16005616,SRR2422926.19720307,SRR2422926.26350122,SRR2422926.42793929,SRR2422926.45245666,	4.5
chr13:101258443-101292366	circular_RNA/2	0	-	101258442	101258442	0,0,0	4	132,87,105,143	0,25490,33547,33781	2	circRNA	NALCN	ENST00000251127.11	11,10,9,8	chr13:101237922-101258442|chr13:101292366-101345265	chr13	101258443	101292366	5	4_4_0	126	0.074	exon	ENSG00000102452.18,	-	SRR2422926.4888891,SRR2422926.23871043,SRR2422926.24277638,SRR2422926.34844919,SRR2422926.40884238,	3.5
chr13:101258443-101345420	circular_RNA/2	0	-	101258442	101258442	0,0,0	5	132,87,105,143,155	0,25490,33547,33781,86823	2	circRNA	NALCN	ENST00000251127.11	11,10,9,8,7	chr13:101237922-101258442|chr13:101345420-101376699	chr13	101258443	101345420	2	2_2_0	247	0.016	exon	ENSG00000102452.18,	-	SRR2422926.11600624,SRR2422926.20080914,	2
chr13:101258443-101378653	circular_RNA/2	0	-	101258442	101258442	0,0,0	8	132,87,105,143,155,129,140,84	0,25490,33547,33781,86823,118257,118474,120127	2	circRNA	NALCN	ENST00000251127.11	11,10,9,8,7,6,5,4	chr13:101237922-101258442|chr13:101378653-101395182	chr13	101258443	101378653	2	2_2_0	173	0.023	exon	ENSG00000102452.18,	-	SRR2422926.4392777,SRR2422926.10334553,	2
[truncated: 2,820 more rows]

## Sheet: common_ave_AD2
circRNA_ID	name	score	strand.x	thickStart	thickEnd	itemRgb	exonCount	exonSizes	exonOffsets	readNumber	circType	geneName	isoformName	index	flankIntron	chr	circRNA_start	circRNA_end	X.junction_reads	SM_MS_SMS	X.non_junction_reads	junction_reads_ratio	circRNA_type	gene_id	strand.y	junction_reads_ID	0
[truncated: 3,410 more rows]

[truncated: 15 more sheets: common_ave_AD3, common_ave_AD4, common_ave_AD5, common_ave_AD6, common_ave_AD7, common_ave_AD8, common_ave_AD9, common_ave_control1, common_ave_control2, common_ave_control3, common_ave_control4, common_ave_control5, common_ave_control6, common_ave_control7, common_ave_control8]
