# Supplementary material for: Investigation of the Circular Transcriptome in Alzheimer’s Disease Brain
Source: J Mol Neurosci. 2024 Jul 9;74(3):64. doi: 10.1007/s12031-024-02236-0 (PMC11233389; doi:10.1007/s12031-024-02236-0)
Supplement: Supplementary file 11 — Supplementary file11 (XLSX 1539 KB) [file 12031_2024_2236_MOESM11_ESM.xlsx]

## Sheet: sorted_Significant
Rank	BSJ Coordinates	geneName	logFC	AveExpr	t	P.Value	adj.P.Val	B	diffexpressed
1	chr20:38900581-38902792	PPP1R16B	-2.19771	-5.93726	-4.48017	1.47e-05	0.0856628	2.35767	DOWN
2	chr21:37420299-37480826	DYRK1A	-2.1482	-5.9111	-4.42815	1.82e-05	0.0856628	2.18583	DOWN
3	chr12:100901646-100942535	ANO4	-2.13942	-5.91699	-4.41432	1.92e-05	0.0856628	2.14174	DOWN
4	chr4:73078642-73092300	ANKRD17	-2.12385	-5.93141	-4.37676	2.24e-05	0.0856628	2.02239	DOWN
5	chr2:37003542-37007304	HEATR5B	-2.11209	-5.93141	-4.36525	2.35e-05	0.0856628	1.9855	DOWN
6	chr17:36509062-36511455	MYO19	-2.29134	-5.13766	-4.31758	2.85e-05	0.0865604	1.64124	DOWN
7	chr7:93252653-93311272	VPS50	-1.96509	-5.66909	-4.24117	3.87e-05	0.0929982	1.59095	DOWN
8	chr20:17456348-17465553	PCSK2	-2.22172	-5.1909	-4.20677	4.43e-05	0.0929982	1.30382	DOWN
9	chr18:22975153-22984990	RBBP8	-2.37594	-4.59829	-4.19795	4.59e-05	0.0929982	1.11702	DOWN
10	chr21:39232177-39250889	BRWD1	-1.91954	-5.68303	-4.11899	6.26e-05	0.101109	1.21717	DOWN
11	chr19:24105940-24106643	ZNF254	-2.33894	-4.71816	-4.11792	6.28e-05	0.101109	0.897883	DOWN
12	chr3:142054115-142101841	TFDP2	2.35851	-3.57579	4.10319	6.65e-05	0.101109	0.999148	UP
13	chr14:102870185-102903429	TRAF3	-1.82835	-5.74771	-3.95692	0.000116645	0.163608	0.723267	DOWN
14	chr14:92713823-92717461	LGMN	-1.90719	-6.03788	-3.92896	0.000129642	0.16883	0.654566	DOWN
15	chr15:72563394-72572165	ARIH1	-1.79419	-5.77041	-3.88522	0.000152777	0.16883	0.51073	DOWN
16	chr11:118583179-118584644	ARCN1	-1.7968	-5.76627	-3.88424	0.000153338	0.16883	0.50803	DOWN
17	chr1:172038319-172068905	DNM3	-1.88236	-6.08693	-3.87436	0.000159102	0.16883	0.502293	DOWN
18	chr1:247860617-247868063	TRIM58	-2.18858	-4.93905	-3.8619	0.000166664	0.16883	0.2131	DOWN
19	chr4:139889357-139890967	MAML3	-2.07602	-5.44908	-3.83769	0.000182347	0.174995	0.25329	DOWN
20	chr16:98145-100509	NPRL3	-1.99377	-5.65276	-3.79955	0.000209929	0.191392	0.225636	DOWN
21	chr1:51823664-51834170	NRDC	-2.02758	-5.21438	-3.75522	0.000246946	0.21442	-0.00527346	DOWN
22	chr4:2490337-2500738	RNF4	-1.88874	-5.40744	-3.72589	0.000274761	0.227727	-0.0411068	DOWN
23	chr21:36333646-36349408	MORC3	-1.7128	-5.81376	-3.6966	0.000305472	0.234725	-0.0320104	DOWN
24	chr1:10440347-10442441	CENPS-CORT	-1.88579	-5.42454	-3.69346	0.00030895	0.234725	-0.125498	DOWN
25	chr13:113190872-113200516	PCID2	-1.71348	-5.81962	-3.6749	0.00033029	0.240901	-0.0929983	DOWN
26	chr14:70748829-70750081	MAP3K9	-1.69373	-5.83176	-3.63751	0.000377579	0.257112	-0.197344	DOWN
27	chr7:129005016-129018157	TNPO3	-1.8615	-5.76627	-3.63518	0.000380718	0.257112	-0.239899	DOWN
28	chr12:19462510-19500221	AEBP2	-1.75178	-5.52992	-3.62195	0.000399071	0.259881	-0.270696	DOWN
29	chr3:63898399-63913225	ATXN7	-1.80681	-5.45474	-3.56174	0.000493674	0.292511	-0.469531	DOWN
30	chr3:194459471-194462236	ATP13A3	1.84586	-5.39786	3.5593	0.000497912	0.292511	-0.496173	UP
31	chr11:8126659-8140193	RIC3	-1.80093	-5.84471	-3.55729	0.000501441	0.292511	-0.440149	DOWN
32	chr16:53254438-53268126	CHD9	-1.66067	-5.85141	-3.55059	0.000513345	0.292511	-0.43629	DOWN
33	chr2:213310059-213490090	SPAG16	-1.65201	-5.85403	-3.5151	0.000581053	0.294173	-0.53251	DOWN
34	chr1:153818791-153819735	GATAD2B	-1.63679	-5.86297	-3.50948	0.000592502	0.294173	-0.547548	DOWN
35	chr17:21011151-21015899	USP22	-1.79393	-5.79174	-3.50097	0.000610275	0.294173	-0.600543	DOWN
36	chr3:197104903-197142768	DLG1	-1.67804	-5.57086	-3.49007	0.000633749	0.294173	-0.622953	DOWN
37	chr20:35246840-35254754	MMP24	-1.99714	-5.0741	-3.48822	0.000637816	0.294173	-0.772913	DOWN
38	chrX:150592605-150619139	MTM1	-1.95989	-4.97169	-3.48178	0.000652168	0.294173	-0.806388	DOWN
39	chr3:108191521-108214021	IFT57	-1.68151	-5.55539	-3.47449	0.000668783	0.294173	-0.663597	DOWN
40	chr7:35879823-35885879	SEPTIN7	1.96478	-4.03823	3.47351	0.000671061	0.294173	-0.788174	UP
41	chr1:210013633-210021254	SYT14	-1.8336	-5.68064	-3.47023	0.000678687	0.294173	-0.701279	DOWN
42	chr5:137942875-137949184	FAM13B	-1.69794	-5.51703	-3.46572	0.000689308	0.294173	-0.692021	DOWN
43	chr2:72968448-72988348	SFXN5	-1.62217	-5.87844	-3.46386	0.000693727	0.294173	-0.66966	DOWN
44	chr1:224730462-224734706	CNIH3	-1.59572	-5.88738	-3.44027	0.000752232	0.310064	-0.732234	DOWN
45	chr1:155378281-155415923	ASH1L	-1.67036	-5.53441	-3.43527	0.000765212	0.310064	-0.769624	DOWN
46	chr5:179708239-179710065	CANX	-1.67261	-5.51789	-3.41808	0.000811463	0.313664	-0.818313	DOWN
47	chr6:12089184-12135892	HIVEP1	-1.82024	-5.83114	-3.41781	0.000812198	0.313664	-0.824362	DOWN
48	chr6:99503765-99510230	USP45	-1.58732	-5.89805	-3.41297	0.000825702	0.313664	-0.804144	DOWN
49	chr16:47311240-47313823	ITFG1	-1.58157	-5.90152	-3.40426	0.000850508	0.316493	-0.826965	DOWN
50	chr12:57288857-57296551	R3HDM2	-1.74599	-5.42466	-3.37846	0.000928206	0.338498	-0.957789	DOWN
51	chr1:108650211-108657579	HENMT1	-1.54385	-5.92418	-3.31782	0.00113768	0.400602	-1.05123	DOWN
52	chr17:37440505-37465541	TADA2A	-1.89901	-4.84823	-3.31258	0.0011577	0.400602	-1.24234	DOWN
53	chr14:90578106-90618045	TTC7B	-1.54046	-5.92593	-3.31085	0.00116441	0.400602	-1.06911	DOWN
54	chr12:104844472-104928694	SLC41A2	1.73206	-5.45807	3.27796	0.00129857	0.430616	-1.21983	UP
55	chr6:75817501-75832947	MYO6	-1.51696	-5.93965	-3.27789	0.00129888	0.430616	-1.15296	DOWN
56	chr10:93676653-93687449	FRA10AC1	-1.55097	-5.92023	-3.27222	0.00132344	0.43092	-1.16816	DOWN
57	chr4:81104370-81144330	PRKG2	-1.55383	-6.20458	-3.26669	0.00134778	0.431148	-1.15529	DOWN
58	chr16:71676447-71714801	PHLPP2	-1.51668	-5.95688	-3.25294	0.00141017	0.438532	-1.21566	DOWN
59	chr1:88528836-88570859	PKN2-AS1	-1.50005	-5.94688	-3.24775	0.00143441	0.438532	-1.22925	DOWN
60	chr15:58851771-58851965	MINDY2	-1.50094	-5.95274	-3.23455	0.00149781	0.438532	-1.26236	DOWN
61	chr4:140535733-140543586	ELMOD2	-1.52879	-5.92985	-3.23378	0.00150161	0.438532	-1.26522	DOWN
62	chr5:131489546-131521521	RAPGEF6	-1.49195	-5.95274	-3.23131	0.00151376	0.438532	-1.27053	DOWN
63	chr4:106095482-106194754	TBCK	-1.62495	-5.51289	-3.23103	0.00151517	0.438532	-1.30133	DOWN
64	chr5:143295460-143314168	NR3C1	-1.94371	-4.58825	-3.20815	0.00163251	0.443673	-1.50155	DOWN
65	chr1:12299202-12308641	VPS13D	-1.50661	-5.94941	-3.20271	0.00166164	0.443673	-1.3425	DOWN
66	chr3:32544876-32545965	DYNC1LI1	-1.68352	-5.45757	-3.20152	0.00166807	0.443673	-1.38993	DOWN
67	chr9:79612656-79627448	TLE4	-1.50203	-6.23005	-3.19612	0.00169755	0.443673	-1.3321	DOWN
68	chr8:73582770-73688813	STAU2	-1.74814	-5.18042	-3.19463	0.00170582	0.443673	-1.46985	DOWN
69	chr9:5968019-5969436	KIAA2026	-1.64777	-5.43095	-3.19218	0.0017194	0.443673	-1.41504	DOWN
70	chr18:24280842-24377535	OSBPL1A	-1.47355	-5.96582	-3.19109	0.00172546	0.443673	-1.3708	DOWN
71	chr8:39136657-39160965	ADAM32	-1.47443	-5.96582	-3.1874	0.00174621	0.443673	-1.38001	DOWN
72	chr12:110128950-110147048	IFT81	-1.58669	-5.5111	-3.17921	0.00179307	0.443673	-1.43127	DOWN
73	chr13:41316846-41320824	NAA16	-1.58046	-5.57621	-3.1783	0.00179838	0.443673	-1.42672	DOWN
74	chr17:82563354-82571870	FOXK2	-1.56075	-5.57102	-3.17792	0.00180058	0.443673	-1.42752	DOWN
75	chr1:237369534-237456735	RYR2	-1.62202	-5.46938	-3.16746	0.00186235	0.452776	-1.46409	DOWN
76	chr6:68930559-68975340	ADGRB3	-1.67462	-5.37344	-3.15333	0.00194893	0.465966	-1.52516	DOWN
77	chr4:121833231-121835283	BBS7	-1.46863	-5.95486	-3.14614	0.00199445	0.465966	-1.48276	DOWN
78	chr3:183379297-183389779	MCF2L2	1.7558	-3.01495	3.14103	0.00202737	0.465966	-1.5767	UP
79	chr2:190435977-190437561	MFSD6	-1.53632	-5.61421	-3.13914	0.00203967	0.465966	-1.51998	DOWN
80	chr1:42473122-42498916	CCDC30	-1.4486	-5.98129	-3.13842	0.00204438	0.465966	-1.50061	DOWN
81	chr8:39136657-39257343	ADAM32	-1.46573	-5.96249	-3.12928	0.00210495	0.469719	-1.52389	DOWN
82	chr16:29895259-29895860	SEZ6L2	-1.54421	-5.60874	-3.1253	0.00213186	0.469719	-1.55626	DOWN
83	chr7:6814764-6822364	CCZ1B	1.83286	-4.46445	3.1226	0.00215033	0.469719	-1.64985	UP
84	chr17:51014232-51021365	SPAG9	-1.51901	-5.63315	-3.11398	0.00221013	0.469719	-1.58114	DOWN
85	chrX:14843660-14865580	FANCB	1.62118	-5.52859	3.10769	0.00225481	0.469719	-1.63326	UP
86	chr5:177041126-177050936	ZNF346	-1.86413	-4.39679	-3.1032	0.00228715	0.469719	-1.75577	DOWN
87	chr13:20439593-20489496	CRYL1	-1.44875	-5.97117	-3.10199	0.00229595	0.469719	-1.59025	DOWN
88	chr12:107743197-107746424	PRDM4	-1.86937	-4.24021	-3.10176	0.00229763	0.469719	-1.76146	DOWN
89	chr18:55269831-55279656	TCF4	-1.55185	-5.50742	-3.10036	0.00230791	0.469719	-1.62349	DOWN
90	chr1:10149184-10161286	UBE4B	1.73981	-4.74102	3.09834	0.00232274	0.469719	-1.69942	UP
91	chr1:154251041-154251653	UBAP2L	-1.55231	-5.49977	-3.09543	0.00234421	0.469719	-1.63806	DOWN
92	chr8:102224046-102225018	RRM2B	-1.50875	-5.62421	-3.08776	0.00240184	0.476035	-1.64399	DOWN
93	chr2:73572262-73573424	ALMS1	-1.69102	-5.64623	-3.07542	0.00249726	0.489624	-1.70609	DOWN
94	chr2:200416379-200419496	SPATS2L	-1.64206	-5.29437	-3.04585	0.00274034	0.508095	-1.79679	DOWN
95	chr1:233208518-233236980	PCNX2	-1.40837	-6.00503	-3.03107	0.00286988	0.508095	-1.75993	DOWN
96	chr3:155828182-155842619	SLC33A1	-1.41121	-5.99061	-3.02938	0.00288502	0.508095	-1.76458	DOWN
97	chr4:94276339-94283303	SMARCAD1	-1.40921	-6.03944	-3.017	0.00299837	0.508095	-1.79186	DOWN
98	chr17:66005690-66070001	CEP112	-1.47673	-5.66517	-3.01668	0.00300132	0.508095	-1.81279	DOWN
99	chr6:85543182-85567577	SNX14	-1.40356	-6.01502	-3.01229	0.00304259	0.508095	-1.80427	DOWN
100	chr4:84860412-84860622	WDFY3	-1.40487	-6.01502	-3.01026	0.00306179	0.508095	-1.80909	DOWN
101	chr4:169507037-169537911	NEK1	-1.64396	-5.49896	-2.99801	0.00318021	0.508095	-1.88665	DOWN
102	chr14:32821402-32824815	AKAP6	-1.39035	-6.01502	-2.99308	0.00322908	0.508095	-1.84983	DOWN
103	chr11:77672042-77693611	RSF1	-1.47557	-5.56847	-2.99302	0.00322967	0.508095	-1.86494	DOWN
104	chr7:138525241-138573642	TRIM24	-1.46083	-5.68064	-2.98862	0.00327389	0.508095	-1.87838	DOWN
105	chr20:13528446-13569586	TASP1	-1.37643	-6.00369	-2.97676	0.00339572	0.508095	-1.88879	DOWN
106	chr1:155675010-155680456	YY1AP1	-1.38082	-6.01916	-2.97524	0.0034117	0.508095	-1.89175	DOWN
107	chr7:45736787-45759174	SEPTIN7P2	-1.38668	-6.04358	-2.97471	0.00341728	0.508095	-1.89189	DOWN
108	chr15:76574158-76665789	SCAPER	-1.38262	-6.01742	-2.9743	0.00342154	0.508095	-1.89403	DOWN
109	chr1:15872816-15876678	SPEN	-1.38226	-6.0305	-2.97252	0.00344037	0.508095	-1.89765	DOWN
110	chr2:186081330-186086370	LINC01473	-1.46426	-5.63901	-2.96818	0.00348646	0.508095	-1.92763	DOWN
111	chr1:217491680-217498395	GPATCH2	-1.37662	-6.02502	-2.96727	0.00349622	0.508095	-1.91022	DOWN
112	chr10:72223888-72230440	ANAPC16	-1.37457	-6.25446	-2.96698	0.00349941	0.508095	-1.8945	DOWN
113	chr14:61995876-61996542	SYT16	-1.37643	-6.01108	-2.966	0.00350998	0.508095	-1.9138	DOWN
114	chr2:205104426-205125737	PARD3B	-1.37114	-6.02811	-2.95186	0.00366539	0.508095	-1.94622	DOWN
115	chr2:223998115-224001922	SERPINE2	-1.6417	-5.22624	-2.95081	0.00367709	0.508095	-2.02075	DOWN
116	chr3:53650779-53702810	CACNA1D	-1.57132	-5.42372	-2.94405	0.00375384	0.508095	-2	DOWN
117	chr8:3018477-3029513	CSMD1	-1.43341	-5.70984	-2.94245	0.00377227	0.508095	-1.98368	DOWN
118	chr8:26338890-26366406	PPP2R2A	-1.36126	-6.25446	-2.94197	0.00377772	0.508095	-1.95409	DOWN
119	chr17:76767386-76776541	MFSD11	-1.3609	-6.02131	-2.9368	0.00383782	0.508095	-1.98163	DOWN
120	chr2:69988446-69996888	PCBP1-AS1	-1.43523	-5.69518	-2.93052	0.00391183	0.508095	-2.01234	DOWN
121	chr11:121036505-121060085	TBCEL	-1.35643	-6.04768	-2.93013	0.00391656	0.508095	-1.99604	DOWN
122	chr11:3705200-3706627	NUP98	-1.35655	-6.02811	-2.92924	0.0039271	0.508095	-1.99892	DOWN
123	chr3:183195222-183207823	MCF2L2	-1.45066	-5.64164	-2.92681	0.00395631	0.508095	-2.02459	DOWN
124	chr7:44840899-44843354	H2AZ2	-1.68378	-5.00682	-2.92355	0.00399569	0.508095	-2.11988	DOWN
125	chr1:66633070-66643719	SGIP1	-1.35187	-6.02655	-2.91852	0.00405716	0.508095	-2.02386	DOWN
126	chr2:75687827-75706651	GCFC2	-1.35143	-6.03944	-2.91826	0.00406025	0.508095	-2.02392	DOWN
127	chr14:101882161-101912473	PPP2R5C	-1.34947	-6.05357	-2.91372	0.00411652	0.508095	-2.03384	DOWN
128	chr5:142894238-142932125	ARHGAP26	-1.34648	-6.05491	-2.91125	0.00414742	0.508095	-2.0395	DOWN
129	chr1:75728401-75750546	ACADM	-1.43543	-5.62835	-2.91046	0.00415741	0.508095	-2.06164	DOWN
130	chr2:169538013-169544835	FASTKD1	1.52634	-5.57672	2.91014	0.0041614	0.508095	-2.08576	UP
131	chr16:56385919-56389375	AMFR	-1.33797	-6.07385	-2.90075	0.0042812	0.508095	-2.06291	DOWN
132	chr17:35820024-35820437	TAF15	-1.3395	-6.03635	-2.90037	0.00428612	0.508095	-2.06537	DOWN
133	chr7:108184241-108223836	NRCAM	-1.33668	-6.04358	-2.90026	0.00428756	0.508095	-2.06535	DOWN
134	chr12:126362625-126364206	ENSG00000255595	-1.33892	-6.06077	-2.89955	0.00429676	0.508095	-2.06627	DOWN
135	chr5:177244195-177248324	NSD1	-1.43411	-5.66756	-2.898	0.00431688	0.508095	-2.08806	DOWN
136	chr2:207726842-207742342	CCNYL1	-1.33674	-6.04358	-2.89625	0.00433977	0.508095	-2.07458	DOWN
137	chr7:14613340-14736194	DGKB	-1.40805	-5.7233	-2.89549	0.00434975	0.508095	-2.09073	DOWN
138	chr8:106679210-106713985	OXR1	-1.33455	-6.06491	-2.8917	0.00439972	0.508095	-2.08418	DOWN
139	chr10:70844473-70868433	SGPL1	-1.40859	-5.74186	-2.89099	0.00440919	0.508095	-2.10079	DOWN
140	chr10:20868664-20869841	NEBL	-1.3305	-6.26993	-2.89094	0.0044098	0.508095	-2.07319	DOWN
141	chr14:103448919-103462461	MARK3	-1.3305	-6.26993	-2.89094	0.0044098	0.508095	-2.07319	DOWN
142	chr7:105073619-105091314	KMT2E	-1.33103	-6.04943	-2.89045	0.00441636	0.508095	-2.0877	DOWN
143	chr14:65561337-65669480	FUT8	-1.33429	-6.04943	-2.88857	0.00444145	0.508095	-2.09202	DOWN
144	chr1:83904079-83933766	TTLL7	-1.3298	-6.03635	-2.88737	0.00445745	0.508095	-2.09527	DOWN
145	chr20:21326279-21368590	XRN2	-1.43512	-5.63076	-2.88223	0.00452685	0.508095	-2.1269	DOWN
146	chr1:235341708-235342883	TBCE	1.61478	-3.86939	2.88174	0.00453363	0.508095	-2.17483	UP
147	chr4:61909560-61936045	ADGRL3	-1.40999	-5.72638	-2.87987	0.00455906	0.508095	-2.12601	DOWN
148	chr12:76450851-76487618	OSBPL8	-1.42745	-5.67494	-2.87855	0.00457726	0.508095	-2.13193	DOWN
149	chr6:110210707-110213160	CDC40	-1.32859	-6.04358	-2.87841	0.0045792	0.508095	-2.11554	DOWN
150	chr5:75685207-75702810	POC5	-1.32566	-6.05491	-2.87791	0.00458604	0.508095	-2.11625	DOWN
151	chr13:100307192-100449305	PCCA	-1.72563	-4.40526	-2.87543	0.00462026	0.508095	-2.24964	DOWN
152	chr5:173943026-173953272	CPEB4	-1.32326	-6.05252	-2.87532	0.00462182	0.508095	-2.12227	DOWN
153	chr2:202952559-202954134	CARF	-1.32806	-6.05491	-2.87462	0.00463148	0.508095	-2.12377	DOWN
154	chr20:33611094-33611335	CBFA2T2	-1.32038	-6.05491	-2.86614	0.00475068	0.508095	-2.14314	DOWN
155	chr3:142736379-142804630	TRPC1	-1.32029	-6.04768	-2.86555	0.00475903	0.508095	-2.14475	DOWN
156	chr1:62577262-62578966	DOCK7	-1.31967	-6.06491	-2.86387	0.00478305	0.508095	-2.14793	DOWN
157	chr8:67093543-67095732	CSPP1	-1.31463	-6.03635	-2.86279	0.00479858	0.508095	-2.15146	DOWN
158	chr14:73147795-73192864	PSEN1	-1.39269	-5.75185	-2.86078	0.00482749	0.508095	-2.16873	DOWN
159	chr12:12500519-12521463	DUSP16	-1.31578	-6.06077	-2.85877	0.00485658	0.508095	-2.15973	DOWN
160	chr2:135602500-135622732	R3HDM1	-1.4084	-5.65515	-2.85451	0.00491869	0.508095	-2.18739	DOWN
161	chr16:70120461-70120719	PDPR	-1.31514	-6.08347	-2.85439	0.00492048	0.508095	-2.16878	DOWN
162	chr7:71665411-71677306	GALNT17	-1.30887	-6.03944	-2.8511	0.00496902	0.508095	-2.17793	DOWN
163	chr13:72854057-72931267	PIBF1	-1.40972	-5.68303	-2.85095	0.00497127	0.508095	-2.19367	DOWN
164	chr15:39939505-39955768	EIF2AK4	-1.30921	-6.06252	-2.85035	0.00498015	0.508095	-2.17881	DOWN
165	chrX:68511849-68522917	YIPF6	-1.31099	-6.07452	-2.84916	0.0049978	0.508095	-2.18104	DOWN
166	chr14:32117140-32152528	ARHGAP5	-1.72349	-4.31997	-2.84591	0.00504648	0.508095	-2.31103	DOWN
167	chr22:35765423-35778078	RBFOX2	-1.30896	-6.06491	-2.84497	0.00506056	0.508095	-2.19093	DOWN
168	chr4:61497121-61517518	ADGRL3	-1.30767	-6.04943	-2.84282	0.00509307	0.508095	-2.19636	DOWN
169	chr18:24280842-24341658	OSBPL1A	-1.30611	-6.06491	-2.84275	0.00509418	0.508095	-2.19597	DOWN
170	chr4:82870325-82881940	SEC31A	-1.30618	-6.06491	-2.84272	0.00509449	0.508095	-2.19602	DOWN
171	chr14:105226069-105241414	BRF1	-1.30517	-6.04943	-2.84216	0.00510299	0.508095	-2.19784	DOWN
172	chr15:73122525-73136027	NEO1	-1.55648	-5.23554	-2.84047	0.00512881	0.508095	-2.25261	DOWN
173	chr21:43734069-43743807	PDXK	-1.39283	-5.72399	-2.83934	0.00514601	0.508095	-2.21782	DOWN
174	chr3:167695596-167725473	PDCD10	-1.58339	-5.22186	-2.83831	0.0051618	0.508095	-2.27052	DOWN
175	chr5:142907704-142932125	ARHGAP26	-1.51456	-5.31748	-2.83773	0.00517066	0.508095	-2.25351	DOWN
176	chr2:106129674-106166083	UXS1	-1.30404	-6.06491	-2.83734	0.00517663	0.508095	-2.2082	DOWN
177	chr3:3777725-3782701	LOC100130207	-1.65978	-4.94139	-2.83214	0.00525723	0.508095	-2.32022	DOWN
178	chr10:32685970-32729457	CCDC7	-1.29655	-6.11787	-2.83139	0.0052689	0.508095	-2.21951	DOWN
179	chr13:32648754-32678929	PDS5B	-1.2997	-6.05252	-2.83113	0.005273	0.508095	-2.22268	DOWN
180	chrX:53595187-53607699	HUWE1	-1.30099	-6.08932	-2.82985	0.0052931	0.508095	-2.22422	DOWN
181	chr5:65988635-66054951	ERBIN	-1.29774	-6.06491	-2.82929	0.0053019	0.508095	-2.22641	DOWN
182	chr10:121790169-121870038	ATE1	-1.2982	-6.06077	-2.82517	0.00536703	0.508095	-2.23585	DOWN
183	chr6:44932653-45020632	SUPT3H	-1.38558	-5.70197	-2.82476	0.00537347	0.508095	-2.25169	DOWN
184	chr12:112229698-112233085	HECTD4	-1.29809	-6.06799	-2.8233	0.00539674	0.508095	-2.2398	DOWN
185	chr1:213230497-213262816	RPS6KC1	-1.38446	-5.70197	-2.82301	0.00540145	0.508095	-2.25557	DOWN
186	chr8:22474954-22513432	PPP3CC	-1.36997	-5.76318	-2.81875	0.00546994	0.508095	-2.26224	DOWN
187	chr12:40908357-40924652	CNTN1	-1.29003	-6.04943	-2.81619	0.00551145	0.508095	-2.25641	DOWN
188	chr21:33340999-33343676	IFNAR1	-1.28992	-6.06252	-2.81357	0.00555425	0.508095	-2.26187	DOWN
189	chr12:82895818-82930545	TMTC2	-1.29049	-6.08932	-2.81296	0.00556422	0.508095	-2.26229	DOWN
190	chr19:52373111-52374427	ZNF880	-1.57574	-5.2085	-2.81136	0.00559054	0.508095	-2.33036	DOWN
191	chr17:59041813-59057054	TRIM37	-1.29067	-6.06491	-2.81116	0.00559391	0.508095	-2.26721	DOWN
192	chr2:24139370-24147086	FAM228B	-1.50943	-5.40654	-2.81028	0.00560841	0.508095	-2.2991	DOWN
193	chr8:130079902-130092143	ASAP1	-1.2898	-6.06077	-2.80947	0.00562183	0.508095	-2.27113	DOWN
194	chr6:82212707-82214829	IBTK	-1.29025	-6.08347	-2.80888	0.00563159	0.508095	-2.27167	DOWN
195	chr17:64519321-64529427	CEP95	-1.50149	-5.28569	-2.80863	0.00563578	0.508095	-2.32143	DOWN
196	chr5:37325901-37328420	NUP155	-1.28668	-6.06077	-2.8073	0.00565786	0.508095	-2.27599	DOWN
197	chr16:11763478-11765685	ZC3H7A	-1.39281	-5.67889	-2.80404	0.00571259	0.508095	-2.29744	DOWN
198	chr11:86012281-86031611	PICALM	1.55471	-3.68944	2.80348	0.00572197	0.508095	-2.34557	UP
199	chr18:56776782-56781656	WDR7	-1.28479	-6.07799	-2.8013	0.00575883	0.508095	-2.28886	DOWN
200	chr3:33412722-33425741	UBP1	-1.2848	-6.09346	-2.8012	0.0057605	0.508095	-2.28853	DOWN
201	chr4:17961903-17972885	LCORL	-1.40971	-5.62421	-2.7994	0.00579102	0.508095	-2.31138	DOWN
202	chr1:92042823-92050420	EPHX4	-1.28251	-6.07624	-2.79858	0.0058051	0.508095	-2.29501	DOWN
203	chr7:74705164-74718941	GTF2I	1.57722	-3.90739	2.79454	0.00587436	0.508095	-2.36243	UP
204	chr13:35040933-35098405	NBEA	-1.4014	-5.66276	-2.79026	0.00594868	0.508095	-2.32904	DOWN
205	chr1:167332470-167338258	POU2F1	-1.73089	-4.28844	-2.7885	0.00597942	0.508095	-2.42459	DOWN
206	chr7:36861659-36878117	ELMO1	-1.27376	-6.10479	-2.78262	0.00608343	0.508095	-2.32966	DOWN
207	chr6:42615071-42617507	UBR2	-1.2733	-6.06799	-2.77892	0.00614972	0.508095	-2.3391	DOWN
208	chr15:74923648-74929232	COX5A	1.58233	-4.73953	2.77833	0.0061603	0.508095	-2.40817	UP
209	chr2:32439508-32445668	BIRC6	-1.38008	-5.66171	-2.77773	0.00617104	0.508095	-2.35633	DOWN
210	chr2:55372452-55388886	CCDC88A	-1.27225	-6.07624	-2.77673	0.00618921	0.508095	-2.34371	DOWN
211	chr18:20979910-20992937	ROCK1	-1.2714	-6.05905	-2.77648	0.0061938	0.508095	-2.34479	DOWN
212	chr2:68490190-68538227	APLF	-1.64993	-4.77539	-2.77436	0.00623224	0.508095	-2.43845	DOWN
213	chr8:52668021-52686967	RB1CC1	-1.26805	-6.10479	-2.77312	0.0062548	0.508095	-2.3508	DOWN
214	chr7:39204235-39207620	POU6F2	-1.38292	-5.65756	-2.77309	0.00625532	0.508095	-2.36758	DOWN
215	chr1:202001376-202003461	RNPEP	-1.26484	-6.08932	-2.76939	0.00632339	0.508095	-2.3596	DOWN
216	chr16:48270016-48303305	LONP2	-1.26383	-6.07799	-2.76207	0.00645972	0.508095	-2.37615	DOWN
217	chr17:31248984-31265339	NF1	-1.26183	-6.10479	-2.76205	0.00646015	0.508095	-2.37537	DOWN
218	chr1:50788000-50801677	FAF1	-1.33542	-5.77627	-2.76093	0.00648125	0.508095	-2.38891	DOWN
219	chr17:50982524-50987237	SPAG9	-1.26274	-6.07624	-2.75943	0.00650955	0.508095	-2.38203	DOWN
220	chr1:172042009-172048750	DNM3	-1.62739	-4.93685	-2.75821	0.00653267	0.508095	-2.47207	DOWN
221	chr6:82191073-82204958	IBTK	-1.34483	-5.73947	-2.7567	0.00656147	0.508095	-2.39916	DOWN
222	chr10:118685983-118707587	CACUL1	-1.38873	-5.64468	-2.75456	0.0066025	0.508095	-2.40764	DOWN
223	chr5:128147622-128152805	SLC12A2	-1.25648	-6.08932	-2.75444	0.00660477	0.508095	-2.39267	DOWN
224	chr1:25351626-25356853	TMEM50A	-1.32697	-5.78588	-2.75183	0.00665491	0.508095	-2.40852	DOWN
225	chr1:32030298-32033334	KHDRBS1	-1.25807	-6.07799	-2.7508	0.00667501	0.508095	-2.40103	DOWN
226	chr1:233135013-233161363	PCNX2	-1.33274	-5.7876	-2.74949	0.00670036	0.508095	-2.41358	DOWN
227	chr6:131199461-131219808	AKAP7	-1.2554	-6.06799	-2.74899	0.00671014	0.508095	-2.40528	DOWN
228	chr12:70656704-70701323	PTPRR	-1.25441	-6.06799	-2.74823	0.00672483	0.508095	-2.40694	DOWN
229	chr14:65455621-65561766	FUT8	-1.50564	-5.37842	-2.74713	0.0067464	0.508095	-2.43667	DOWN
230	chr9:8436592-8486349	PTPRD	-1.25386	-6.09346	-2.74483	0.00679153	0.508095	-2.41372	DOWN
231	chr5:134674615-134676125	SEC24A	-1.25306	-6.08347	-2.73899	0.00690753	0.508095	-2.42685	DOWN
232	chr15:33819756-33825676	RYR3	-1.34745	-5.7233	-2.73379	0.00701203	0.508095	-2.44976	DOWN
233	chr1:10117459-10137205	UBE4B	-1.32171	-5.77041	-2.73194	0.00704961	0.508095	-2.45167	DOWN
234	chr4:47884346-47890703	NFXL1	-1.24547	-6.10479	-2.73094	0.00707006	0.508095	-2.44391	DOWN
235	chr5:66162109-66162592	SREK1	-1.24508	-6.10479	-2.73059	0.00707725	0.508095	-2.44468	DOWN
236	chr11:110136663-110137414	ZC3H12C	-1.24356	-6.07385	-2.72941	0.00710148	0.508095	-2.44809	DOWN
237	chrX:139589835-139605779	MCF2	-1.24356	-6.07385	-2.72941	0.00710148	0.508095	-2.44809	DOWN
238	chr1:98684885-98701903	SNX7	-1.24657	-6.08347	-2.7288	0.00711388	0.508095	-2.44917	DOWN
239	chr1:243637611-243695716	AKT3	-1.40939	-5.41572	-2.72426	0.0072078	0.508095	-2.48477	DOWN
240	chrX:45076697-45090864	KDM6A	-1.23945	-6.08932	-2.72111	0.00727348	0.508095	-2.46583	DOWN
241	chr15:43428016-43441583	TP53BP1	-1.23936	-6.07624	-2.72048	0.00728659	0.508095	-2.46752	DOWN
242	chr19:30534847-30549514	ZNF536	-1.23936	-6.07624	-2.72048	0.00728659	0.508095	-2.46752	DOWN
243	chr9:5021963-5078444	JAK2	-1.23771	-6.10479	-2.71896	0.00731856	0.508095	-2.47012	DOWN
244	chr12:124426622-124437996	NCOR2	-1.39274	-5.45322	-2.71845	0.00732946	0.508095	-2.4957	DOWN
245	chr12:26481131-26655852	ITPR2	-1.34315	-5.7133	-2.71792	0.00734048	0.508095	-2.48382	DOWN
246	chr6:43533907-43548460	XPO5	-1.3173	-5.76079	-2.71648	0.00737103	0.508095	-2.48557	DOWN
247	chr7:94598775-94629841	SGCE	-1.23786	-6.08932	-2.71466	0.00740981	0.508095	-2.47991	DOWN
248	chr2:61076920-61106662	KIAA1841	-1.236	-6.10479	-2.71442	0.00741491	0.508095	-2.48004	DOWN
249	chr3:184886110-184900972	VPS8	-1.236	-6.10479	-2.71442	0.00741491	0.508095	-2.48004	DOWN
250	chr10:18609845-18616293	NSUN6	-1.234	-6.1024	-2.71354	0.00743369	0.508095	-2.48202	DOWN
251	chr22:34884141-34902763	LINC02885	-1.23502	-6.10479	-2.71307	0.00744369	0.508095	-2.48298	DOWN
252	chr6:73635382-73644603	SLC17A5	-1.23502	-6.10479	-2.71307	0.00744369	0.508095	-2.48298	DOWN
253	chr8:17713214-17755961	MTUS1	-1.23353	-6.11787	-2.7126	0.00745374	0.508095	-2.48366	DOWN
254	chr2:203056427-203057453	NBEAL1	-1.23623	-6.08932	-2.71175	0.00747206	0.508095	-2.48624	DOWN
255	chr9:132400035-132402828	TTF1	-1.23623	-6.08932	-2.71175	0.00747206	0.508095	-2.48624	DOWN
256	chr5:65780179-65788484	NLN	-1.22823	-6.09346	-2.69658	0.00780417	0.508095	-2.51908	DOWN
257	chr18:57731627-57731832	ATP8B1	-1.65388	-5.2733	-2.69563	0.00782537	0.508095	-2.57347	DOWN
258	chr7:39987599-39988258	CDK13	-1.60591	-5.0445	-2.68915	0.00797174	0.508095	-2.60522	DOWN
259	chr4:128121826-128162317	LARP1B	-1.4418	-5.32025	-2.68471	0.00807344	0.508095	-2.5752	DOWN
260	chr2:69988742-69996888	PCBP1-AS1	-1.30204	-5.77041	-2.6816	0.00814529	0.508095	-2.55968	DOWN
261	chr12:19269770-19287556	PLEKHA5	-1.21653	-6.11787	-2.68146	0.00814858	0.508095	-2.55124	DOWN
262	chr3:138681967-138684803	PIK3CB	-1.21314	-6.13335	-2.67766	0.00823724	0.508095	-2.55911	DOWN
263	chr10:68437011-68470163	DNA2	-1.21704	-6.10479	-2.67765	0.0082375	0.508095	-2.55974	DOWN
264	chr4:30920153-30950215	PCDH7	1.56507	-3.67993	2.67668	0.00826014	0.508095	-2.60954	UP
265	chr7:43456297-43501322	HECW1	-1.2131	-6.11787	-2.67454	0.00831058	0.508095	-2.56615	DOWN
266	chr8:47279862-47440542	SPIDR	-1.21438	-6.08932	-2.67419	0.00831885	0.508095	-2.56747	DOWN
267	chr1:97549560-97595166	DPYD	-1.21525	-6.1024	-2.67352	0.0083349	0.508095	-2.56868	DOWN
268	chr20:24543020-24543577	SYNDIG1	-1.57385	-4.98396	-2.66953	0.00842978	0.508095	-2.64253	DOWN
269	chr5:83537007-83542268	VCAN	1.18947	-1.40423	2.66711	0.00848788	0.508095	-2.58146	UP
270	chr15:59030804-59067083	RNF111	-1.34074	-5.5671	-2.6642	0.0085583	0.508095	-2.5972	DOWN
271	chr7:39987599-39997664	CDK13	-1.59512	-4.66682	-2.66371	0.00857031	0.508095	-2.67279	DOWN
272	chr9:33351560-33352719	NFX1	-1.58391	-5.15362	-2.65399	0.00880956	0.508095	-2.66556	DOWN
273	chr7:156826605-156836885	LMBR1	-1.37133	-2.3328	-2.65268	0.00884208	0.508095	-2.61612	DOWN
274	chr2:38880179-38881578	MORN2	-1.58985	-3.95711	-2.64884	0.00893869	0.508095	-2.69304	DOWN
275	chr15:74671455-74675142	EDC3	-1.59487	-4.85717	-2.64638	0.00900094	0.508095	-2.6965	DOWN
276	chr19:13330244-13334493	CACNA1A	-1.60262	-4.83468	-2.64532	0.0090278	0.508095	-2.69597	DOWN
277	chrX:21526867-21563452	CNKSR2	-1.30025	-5.73463	-2.64462	0.00904581	0.508095	-2.63842	DOWN
278	chr14:23033368-23033674	PSMB5	-1.60457	-4.46909	-2.64064	0.00914795	0.508095	-2.7189	DOWN
279	chr4:6994184-7014557	TBC1D14	-1.2878	-5.7876	-2.6386	0.00920061	0.508095	-2.64985	DOWN
280	chr21:43686804-43688240	RRP1B	-1.19215	-6.13335	-2.63766	0.00922495	0.508095	-2.64487	DOWN
281	chr5:55645789-55664863	SLC38A9	1.57504	-4.5674	2.63724	0.00923577	0.508095	-2.68864	UP
282	chr11:47482695-47489024	CELF1	-1.2833	-5.80314	-2.63697	0.00924281	0.508095	-2.65271	DOWN
283	chr17:45081644-45086652	NMT1	1.52662	-4.82423	2.63669	0.00925019	0.508095	-2.69446	UP
284	chr19:3902487-3905655	ATCAY	-1.28936	-5.77213	-2.63652	0.00925463	0.508095	-2.65433	DOWN
285	chr13:100309833-100368574	PCCA	1.46475	-5.21964	2.63487	0.00929765	0.508095	-2.68387	UP
286	chr7:137521866-137571286	DGKI	-1.18865	-6.13335	-2.63059	0.00941034	0.508095	-2.65992	DOWN
287	chr9:2096657-2123937	SMARCA2	-1.18865	-6.13335	-2.63059	0.00941034	0.508095	-2.65992	DOWN
288	chr16:7579777-7653947	RBFOX1	-1.1881	-6.13335	-2.62985	0.00942974	0.508095	-2.66147	DOWN
289	chr10:124973645-124974398	ZRANB1	-1.27763	-5.81615	-2.62492	0.00956137	0.508095	-2.6777	DOWN
290	chr7:127242695-127243515	GRM8	-1.31763	-5.69197	-2.62339	0.00960248	0.508095	-2.68415	DOWN
291	chr3:93995874-94039988	ARL13B	-1.1876	-6.11787	-2.62315	0.00960886	0.508095	-2.6759	DOWN
292	chr17:56848696-56862251	DGKE	-1.33977	-5.53251	-2.62022	0.00968808	0.508095	-2.69024	DOWN
293	chr8:52683549-52686967	RB1CC1	-1.18469	-6.11787	-2.61828	0.00974083	0.508095	-2.68619	DOWN
294	chr9:19296008-19335105	DENND4C	-1.18461	-6.10479	-2.61828	0.00974098	0.508095	-2.68636	DOWN
295	chr10:27114521-27121448	YME1L1	-1.37118	-5.43071	-2.61635	0.00979364	0.508095	-2.70769	DOWN
296	chr10:127008732-127037816	DOCK1	-1.20267	-6.1442	-2.61265	0.00989568	0.508095	-2.6978	DOWN
297	chr8:100264034-100300651	RNF19A	-1.32515	-5.61612	-2.60954	0.00998204	0.508095	-2.71047	DOWN
298	chr14:67023633-67122377	GPHN	-1.61529	-4.423	-2.60943	0.00998491	0.508095	-2.7775	DOWN
299	chr3:101664538-101672213	ZBTB11	1.38296	-5.64053	2.60612	0.0100777	0.508095	-2.72945	UP
300	chr5:110387266-110424916	TMEM232	-1.3103	-5.68612	-2.60574	0.0100883	0.508095	-2.72099	DOWN
301	chr3:33411581-33425741	UBP1	-1.46021	-5.19484	-2.60009	0.0102486	0.508095	-2.75475	DOWN
302	chr10:115426250-115519324	ATRNL1	-1.57237	-4.83272	-2.59999	0.0102516	0.508095	-2.78409	DOWN
303	chr19:21405129-21405856	ZNF493	-1.65589	-4.51375	-2.59888	0.0102832	0.508095	-2.79537	DOWN
304	chr16:4466153-4469465	NMRAL1	-1.42858	-5.28308	-2.59772	0.0103164	0.508095	-2.75462	DOWN
305	chr18:196637-204692	USP14	1.44479	-4.07714	2.59051	0.0105255	0.508095	-2.78055	UP
306	chr5:64800248-64804386	CWC27	-1.60472	-4.53711	-2.58883	0.0105746	0.508095	-2.81687	DOWN
307	chr18:42015476-42029441	PIK3C3	1.47459	-5.17339	2.58757	0.0106116	0.508095	-2.78536	UP
308	chr8:134565333-134590355	ZFAT	-1.16706	-6.13335	-2.58748	0.0106143	0.508095	-2.75081	DOWN
309	chr5:88282042-88319834	TMEM161B-DT	-1.55975	-5.1166	-2.5868	0.0106343	0.508095	-2.79768	DOWN
310	chr1:212329135-212333598	PPP2R5A	-1.36138	-5.38611	-2.5863	0.0106493	0.508095	-2.76943	DOWN
311	chr12:101714090-101716812	CHPT1	-1.57426	-4.48959	-2.5849	0.0106908	0.508095	-2.82428	DOWN
312	chr12:45481311-45482071	ENSG00000257657	-1.35759	-5.37169	-2.58392	0.0107199	0.508095	-2.77571	DOWN
313	chr1:52509596-52526373	TUT4	1.49489	-4.71356	2.58387	0.0107212	0.508095	-2.79403	UP
314	chr5:37238857-37239869	CPLANE1	-1.36409	-5.35189	-2.57671	0.0109361	0.508095	-2.78963	DOWN
315	chr5:57214074-57231321	GPBP1	-1.16076	-6.13335	-2.57647	0.0109435	0.508095	-2.77383	DOWN
316	chr12:112178931-112179397	HECTD4	-1.52225	-4.99051	-2.57553	0.0109718	0.508095	-2.8255	DOWN
317	chr4:94875831-94996134	BMPR1B	-1.17769	-6.15314	-2.57508	0.0109855	0.508095	-2.77663	DOWN
318	chr2:40428473-40430301	SLC8A1	1.248	-1.54635	2.57373	0.0110268	0.508095	-2.78224	UP
319	chr2:32488588-32500109	BIRC6	-1.15957	-6.11787	-2.572	0.0110794	0.508095	-2.78321	DOWN
320	chr3:172247533-172251541	FNDC3B	1.18957	-1.51665	2.55321	0.0116685	0.508095	-2.82662	UP
321	chr8:50704600-50752111	SNTG1	-1.40155	-5.28808	-2.5511	0.0117366	0.508095	-2.84615	DOWN
322	chr1:167951800-167975015	DCAF6	1.44434	-5.2364	2.551	0.0117397	0.508095	-2.85432	UP
323	chr2:100904733-100949480	NPAS2	-1.17282	-6.1124	-2.55078	0.0117469	0.508095	-2.8272	DOWN
324	chr13:32436361-32444126	N4BP2L2	-1.22977	-5.81615	-2.55038	0.0117595	0.508095	-2.83091	DOWN
325	chr6:24416397-24418578	MRS2	-1.5461	-4.82045	-2.54682	0.0118752	0.508095	-2.89059	DOWN
326	chr2:73432198-73520016	ALMS1	-1.35764	-5.33833	-2.54649	0.0118858	0.508095	-2.85135	DOWN
327	chr3:78714397-78717883	ROBO1	-1.35952	-5.3249	-2.54619	0.0118959	0.508095	-2.85109	DOWN
328	chr10:102157019-102158214	NOLC1	1.4718	-4.21897	2.54419	0.0119611	0.508095	-2.87253	UP
329	chr5:81092801-81113920	RASGRF2	-1.30945	-5.52597	-2.53907	0.0121301	0.508095	-2.85609	DOWN
330	chr15:76753808-76775117	SCAPER	-1.29934	-5.61768	-2.53808	0.0121632	0.508095	-2.85615	DOWN
331	chr21:39209995-39215362	BRWD1	-1.33925	-5.34467	-2.53518	0.0122601	0.508095	-2.87086	DOWN
332	chr2:169923929-169950065	UBR3	1.35309	-5.68064	2.53001	0.0124343	0.508095	-2.88042	UP
333	chr4:2984513-3022451	GRK4	-1.33338	-5.36755	-2.52954	0.0124504	0.508095	-2.88119	DOWN
334	chr15:77677089-77796053	LINGO1	-1.26854	-5.71706	-2.52849	0.0124861	0.508095	-2.87666	DOWN
335	chr1:63478764-63508570	ITGB3BP	-1.54841	-4.0005	-2.52814	0.012498	0.508095	-2.92264	DOWN
336	chr22:43731699-43755832	EFCAB6	-1.23652	-5.81615	-2.52559	0.0125855	0.508095	-2.8809	DOWN
337	chr13:77243059-77243951	MYCBP2	-1.21206	-5.83163	-2.52518	0.0125994	0.508095	-2.88147	DOWN
338	chr11:108033802-108054955	CUL5	-1.34215	-5.35227	-2.52333	0.0126633	0.508095	-2.89669	DOWN
339	chr5:83104910-83204921	XRCC4	-1.21626	-5.84471	-2.52298	0.0126752	0.508095	-2.88581	DOWN
340	chr3:197865423-197875775	LRCH3	1.43873	-5.19484	2.52225	0.0127006	0.508095	-2.90849	UP
341	chr4:53145333-53145582	SCFD2	-1.28528	-5.65862	-2.51982	0.0127847	0.508095	-2.89496	DOWN
342	chr1:155670320-155679512	YY1AP1	-1.41594	-3.07984	-2.51809	0.0128451	0.508095	-2.90899	DOWN
343	chr2:69348171-69363670	GFPT1	-1.13014	-6.13335	-2.51704	0.0128821	0.508095	-2.89646	DOWN
344	chr11:22221097-22257754	ANO5	-1.11934	-6.24138	-2.51572	0.0129284	0.508095	-2.90046	DOWN
345	chr6:149578822-149582603	GINM1	-1.13235	-6.21111	-2.5126	0.0130383	0.508095	-2.90626	DOWN
346	chr12:40302789-40304134	LRRK2	1.38589	-5.37169	2.51185	0.013065	0.508095	-2.9251	UP
347	chr4:147939825-147966839	ARHGAP10	-1.32886	-5.42726	-2.51005	0.0131289	0.508095	-2.9204	DOWN
348	chr15:44615363-44620403	SPG11	-1.14536	-6.14896	-2.50959	0.0131456	0.508095	-2.91174	DOWN
349	chr20:5557945-5604440	GPCPD1	-1.14403	-6.15228	-2.50854	0.0131829	0.508095	-2.91389	DOWN
350	chr3:138500110-138532570	CEP70	-1.52002	-4.03755	-2.50807	0.0132	0.508095	-2.96072	DOWN
351	chr3:62445765-62481869	CADPS	-1.51446	-3.74097	-2.50766	0.0132145	0.508095	-2.95219	DOWN
352	chr1:13769118-13782831	PRDM2	-1.13304	-6.36663	-2.50686	0.0132433	0.508095	-2.92608	DOWN
353	chr17:18021123-18026416	ATPAF2	-1.13304	-6.36663	-2.50686	0.0132433	0.508095	-2.92608	DOWN
354	chr17:59051214-59057054	TRIM37	1.32137	-5.68384	2.50466	0.0133227	0.508095	-2.9299	UP
355	chr5:132720609-132726498	KIF3A	-1.13447	-6.18016	-2.50408	0.0133436	0.508095	-2.92326	DOWN
356	chr1:237593476-237614843	RYR2	-1.21315	-5.84747	-2.50329	0.013372	0.508095	-2.9252	DOWN
357	chr7:137521866-137609609	DGKI	-1.53185	-3.90954	-2.49211	0.0137826	0.508095	-2.98629	DOWN
358	chr12:98751355-98801125	ANKS1B	-1.25302	-5.71744	-2.49081	0.0138311	0.508095	-2.95162	DOWN
359	chr11:47628953-47631087	MTCH2	-1.13377	-6.15575	-2.4903	0.0138504	0.508095	-2.951	DOWN
360	chr6:42573734-42594304	UBR2	-1.39123	-5.65862	-2.4893	0.0138877	0.508095	-2.96132	DOWN
361	chr7:7572436-7574196	MIOS	-1.25969	-5.64448	-2.48576	0.0140209	0.508095	-2.9608	DOWN
362	chr20:25685567-25686466	ZNF337	-1.49634	-5.14602	-2.48562	0.0140261	0.508095	-2.98582	DOWN
363	chr2:161708694-161804595	SLC4A10	-1.31813	-5.43466	-2.48313	0.0141207	0.508095	-2.97187	DOWN
364	chr2:134253095-134254644	MGAT5	1.42408	-4.26232	2.4825	0.0141446	0.508095	-2.98989	UP
365	chr4:102510880-102537956	NFKB1	-1.09668	-6.25446	-2.48135	0.0141884	0.508095	-2.97132	DOWN
366	chr17:63151270-63267873	TANC2	-1.4754	-4.9617	-2.48042	0.0142241	0.508095	-3.00608	DOWN
367	chr1:160323431-160332557	COPA	-1.31972	-5.4024	-2.48039	0.0142255	0.508095	-2.97698	DOWN
368	chr10:101798842-101813606	OGA	-1.09593	-6.25446	-2.47989	0.0142444	0.508095	-2.97431	DOWN
369	chr9:135862467-135883078	CAMSAP1	-1.11309	-6.21457	-2.47971	0.0142512	0.508095	-2.97344	DOWN
370	chrY:19739528-19741857	KDM5D	-1.11309	-6.21457	-2.47971	0.0142512	0.508095	-2.97344	DOWN
371	chr3:62645722-62662394	CADPS	-1.1201	-6.18255	-2.47825	0.0143073	0.508095	-2.97574	DOWN
372	chr5:80775694-80813741	MSH3	1.44625	-4.19455	2.47514	0.0144277	0.508095	-3.00215	UP
373	chr1:27789562-27793632	STX12	-1.45664	-3.83753	-2.47441	0.0144561	0.508095	-3.01603	DOWN
374	chr6:107901370-107924932	SEC63	-1.31591	-5.33903	-2.47421	0.0144638	0.508095	-2.98982	DOWN
375	chr1:23814190-23820593	HMGCL	-1.33609	-5.31249	-2.47388	0.0144764	0.508095	-2.99344	DOWN
376	chr6:116645714-116660846	ZUP1	1.40974	-5.11596	2.46843	0.01469	0.508095	-3.00861	UP
377	chr3:131468091-131471279	MRPL3	-1.11327	-6.19016	-2.46843	0.0146901	0.508095	-2.99572	DOWN
378	chr14:100937403-100949596	MIR493HG	-1.42152	-5.20046	-2.46646	0.0147677	0.508095	-3.0158	DOWN
379	chr13:101345266-101399165	NALCN	1.10905	-1.49147	2.46461	0.014841	0.508095	-3.01198	UP
380	chr18:79206937-79214038	ATP9B	-1.44012	-5.14577	-2.45704	0.015145	0.508095	-3.0388	DOWN
381	chr14:49795791-49829426	NEMF	-1.09666	-6.2259	-2.45564	0.0152015	0.508095	-3.02242	DOWN
382	chr2:111944960-111947567	MERTK	-1.277	-5.50086	-2.4536	0.015285	0.508095	-3.02798	DOWN
383	chr6:17665239-17675770	NUP153	-1.3077	-5.36737	-2.45358	0.0152855	0.508095	-3.03061	DOWN
384	chr2:232735155-232761436	GIGYF2	-1.21435	-5.83329	-2.45229	0.0153385	0.508095	-3.02605	DOWN
385	chr16:18815175-18819654	SMG1	-1.09262	-6.23005	-2.4501	0.0154281	0.508095	-3.0337	DOWN
386	chr1:35392212-35399576	ZMYM4	-1.19303	-5.84876	-2.44789	0.0155196	0.508095	-3.03459	DOWN
387	chr9:33271152-33278225	CHMP5	-1.46253	-3.82262	-2.44745	0.0155379	0.508095	-3.06472	DOWN
388	chr3:5170503-5174414	ARL8B	-1.08679	-6.24138	-2.44718	0.0155488	0.508095	-3.04001	DOWN
389	chr4:105424196-105453642	PPA2	-1.08679	-6.24138	-2.44718	0.0155488	0.508095	-3.04001	DOWN
390	chr1:207757014-207767195	CD46	-1.0871	-6.23899	-2.44713	0.0155509	0.508095	-3.04002	DOWN
391	chr8:38114192-38121149	ASH2L	-1.21077	-5.76079	-2.44702	0.0155555	0.508095	-3.0367	DOWN
392	chr2:99194751-99195756	ENSG00000241962	-1.09171	-6.2259	-2.44622	0.0155887	0.508095	-3.04136	DOWN
393	chr9:20448123-20456786	MLLT3	-1.52509	-5.26675	-2.4455	0.0156186	0.508095	-3.06262	DOWN
394	chr15:41085369-41087682	INO80	-1.44773	-5.38475	-2.43942	0.0158734	0.508095	-3.06764	DOWN
395	chr5:32403106-32404097	ZFR	1.41984	-4.75655	2.43818	0.015926	0.508095	-3.07494	UP
396	chr1:172551512-172591071	SUCO	-1.08581	-6.2259	-2.43396	0.0161054	0.508095	-3.0659	DOWN
397	chr4:36158730-36178005	ARAP2	-1.06644	-6.26993	-2.43292	0.01615	0.508095	-3.07002	DOWN
398	chr5:113534305-113542503	YTHDC2	-1.06644	-6.26993	-2.43292	0.01615	0.508095	-3.07002	DOWN
399	chr1:155477886-155521618	ASH1L	-1.08001	-6.23899	-2.43223	0.0161797	0.508095	-3.06989	DOWN
400	chr6:83864175-83893622	CYB5R4	-1.18129	-5.86141	-2.43212	0.0161842	0.508095	-3.0653	DOWN
401	chr4:113174416-113199109	ANK2	1.3715	-3.65378	2.43168	0.0162032	0.508095	-3.08346	UP
402	chr5:168488602-168494650	RARS1	1.04975	-1.16192	2.42884	0.016326	0.508095	-3.10002	UP
403	chr1:81836885-81907230	ADGRL2	-1.10198	-6.1442	-2.42825	0.0163515	0.508095	-3.07502	DOWN
404	chr12:104120400-104123423	NFYB	-1.22121	-5.70935	-2.42786	0.0163684	0.508095	-3.07416	DOWN
405	chr1:212872678-212889257	FLVCR1	-1.25217	-5.61698	-2.42562	0.0164656	0.508095	-3.07804	DOWN
406	chr19:726138-736078	PALM	-1.1936	-5.80962	-2.42251	0.0166018	0.508095	-3.08398	DOWN
407	chr12:116985206-117010450	FBXW8	-1.08398	-6.21282	-2.4223	0.016611	0.508095	-3.08864	DOWN
408	chrX:20186296-20195145	RPS6KA3	-1.08398	-6.21282	-2.4223	0.016611	0.508095	-3.08864	DOWN
409	chr6:134986066-134993875	HBS1L	-1.07871	-6.23005	-2.42208	0.0166205	0.508095	-3.08973	DOWN
410	chr3:37129063-37149038	LRRFIP2	-1.30002	-5.4061	-2.4213	0.0166549	0.508095	-3.09005	DOWN
411	chr1:202448989-202496822	PPP1R12B	-1.09145	-6.18016	-2.41879	0.0167662	0.508095	-3.09456	DOWN
412	chr18:48663752-48670744	CTIF	-1.09667	-6.15314	-2.4185	0.0167786	0.508095	-3.09444	DOWN
413	chr2:59107757-59136226	ENSG00000285673	-1.08425	-6.20458	-2.41781	0.0168095	0.508095	-3.09725	DOWN
414	chr17:4206321-4235890	ANKFY1	-1.08445	-6.20149	-2.41766	0.0168159	0.508095	-3.09744	DOWN
415	chr6:70475459-70502791	FAM135A	-1.08445	-6.20149	-2.41766	0.0168159	0.508095	-3.09744	DOWN
416	chr1:32030298-32045390	KHDRBS1	1.42815	-4.50565	2.41736	0.0168295	0.508095	-3.11088	UP
417	chr15:85113873-85121014	PDE8A	1.1367	-1.75561	2.41719	0.0168371	0.508095	-3.10212	UP
418	chr4:118331716-118338314	PRSS12	-1.17903	-5.84902	-2.41708	0.0168418	0.508095	-3.09444	DOWN
419	chr4:76124649-76144473	NUP54	-1.46063	-5.0606	-2.41593	0.016893	0.508095	-3.11607	DOWN
420	chr3:89407269-89450370	EPHA3	-1.18763	-5.82461	-2.41465	0.0169502	0.508095	-3.09911	DOWN
421	chr1:108796234-108798237	STXBP3	-1.0828	-6.20149	-2.41459	0.016953	0.508095	-3.10352	DOWN
422	chr1:246327201-246355094	SMYD3	-1.07116	-6.24138	-2.41454	0.0169551	0.508095	-3.10524	DOWN
423	chr15:85113873-85115487	PDE8A	1.29091	-2.98699	2.41301	0.017024	0.508095	-3.10824	UP
424	chr3:197115927-197142768	DLG1	-1.09052	-6.17122	-2.413	0.0170242	0.508095	-3.10573	DOWN
425	chr1:47280241-47282459	STIL	-1.38366	-5.20065	-2.41268	0.0170385	0.508095	-3.11633	DOWN
426	chr4:76134175-76144473	NUP54	1.3198	-3.06091	2.41166	0.0170845	0.508095	-3.11194	UP
427	chr12:28225795-28259442	CCDC91	-1.07331	-6.23005	-2.41078	0.0171245	0.508095	-3.11218	DOWN
428	chr5:79396823-79402055	HOMER1	-1.18752	-5.81282	-2.40923	0.0171945	0.508095	-3.10954	DOWN
429	chr6:89722955-89725396	MDN1	-1.09082	-6.15575	-2.40758	0.0172694	0.508095	-3.11601	DOWN
430	chr12:82369387-82456820	METTL25	-1.16652	-5.87844	-2.40757	0.0172698	0.508095	-3.11284	DOWN
431	chr8:71269740-71334174	EYA1	-1.08658	-6.18255	-2.40725	0.0172845	0.508095	-3.11739	DOWN
432	chr10:20845258-20852649	NEBL	-1.15783	-5.8695	-2.40721	0.017286	0.508095	-3.1135	DOWN
433	chr12:26055236-26067713	RASSF8	-1.07539	-6.22005	-2.40617	0.0173335	0.508095	-3.12086	DOWN
434	chr2:223884648-223895630	ENSG00000286239	-1.2379	-5.57847	-2.40591	0.0173456	0.508095	-3.11741	DOWN
435	chr13:49451553-49490910	SETDB2	-1.21074	-5.77708	-2.40355	0.0174537	0.508095	-3.12044	DOWN
436	chr1:235341708-235363128	TBCE	-1.05978	-6.25446	-2.40312	0.0174731	0.508095	-3.12857	DOWN
437	chr3:183192999-183219924	MCF2L2	-1.05978	-6.25446	-2.40312	0.0174731	0.508095	-3.12857	DOWN
438	chr2:241140521-241143074	PASK	-1.08332	-6.18016	-2.40199	0.0175255	0.508095	-3.12766	DOWN
439	chr7:144667726-144765951	TPK1	-1.08211	-6.18255	-2.40197	0.0175264	0.508095	-3.12777	DOWN
440	chr12:46229153-46254936	SLC38A1	-1.07997	-6.19149	-2.40045	0.0175964	0.508095	-3.13105	DOWN
441	chr1:6231902-6232119	ICMT	-1.07783	-6.19564	-2.39973	0.0176299	0.508095	-3.13261	DOWN
442	chr17:67928355-67940656	BPTF	-1.07783	-6.19564	-2.39973	0.0176299	0.508095	-3.13261	DOWN
443	chr14:90978306-91001159	RPS6KA5	1.36443	-3.90538	2.3972	0.0177475	0.508095	-3.14209	UP
444	chr13:32732101-32746100	PDS5B	-1.1724	-5.84594	-2.39639	0.0177852	0.508095	-3.13423	DOWN
445	chr10:96907265-96952196	LCOR	-1.22674	-5.5798	-2.3953	0.0178363	0.508095	-3.13735	DOWN
446	chr3:156421616-156474820	KCNAB1	-1.07204	-6.20458	-2.39492	0.0178539	0.508095	-3.14239	DOWN
447	chrX:124481732-124561817	TENM1	-1.07204	-6.20458	-2.39492	0.0178539	0.508095	-3.14239	DOWN
448	chr1:52974769-52988136	SCP2	-1.05486	-6.25446	-2.39342	0.0179245	0.508095	-3.14776	DOWN
449	chr9:125543059-125672643	MAPKAP1	-1.05486	-6.25446	-2.39342	0.0179245	0.508095	-3.14776	DOWN
450	chr1:237423092-237456735	RYR2	-1.06926	-6.21457	-2.39315	0.017937	0.508095	-3.14628	DOWN
451	chr7:10990703-11062085	PHF14	-1.07553	-6.19149	-2.39161	0.0180094	0.508095	-3.14838	DOWN
452	chr8:142343966-142345892	TSNARE1	-1.1704	-5.81414	-2.39098	0.0180392	0.508095	-3.14446	DOWN
453	chr18:22990937-23001729	RBBP8	-1.08082	-6.16123	-2.39087	0.0180443	0.508095	-3.14886	DOWN
454	chr2:135602500-135616757	R3HDM1	-1.08094	-6.16029	-2.38951	0.0181091	0.508095	-3.1515	DOWN
455	chr13:30240460-30283791	KATNAL1	-1.06663	-6.21282	-2.38826	0.0181684	0.508095	-3.1558	DOWN
456	chr7:108189645-108209605	NRCAM	-1.06663	-6.21282	-2.38826	0.0181684	0.508095	-3.1558	DOWN
457	chr9:70862908-70864511	TRPM3	-1.06282	-6.2259	-2.38741	0.0182091	0.508095	-3.15807	DOWN
458	chr22:40429606-40431480	MRTFA	-1.07938	-6.15575	-2.38733	0.0182126	0.508095	-3.15562	DOWN
459	chr13:72759473-72778380	DIS3	-1.06888	-6.20302	-2.3873	0.0182139	0.508095	-3.15726	DOWN
460	chr12:88160114-88176319	TMTC3	-1.06509	-6.21282	-2.38536	0.018307	0.508095	-3.16148	DOWN
461	chr15:65756140-65761438	DENND4A	-1.05989	-6.37796	-2.38382	0.0183806	0.508095	-3.17997	DOWN
462	chr14:77557041-77576915	SPTLC2	-1.06497	-6.22005	-2.38377	0.0183832	0.508095	-3.16492	DOWN
463	chr21:39213481-39274472	BRWD1	-1.06497	-6.22005	-2.38377	0.0183832	0.508095	-3.16492	DOWN
464	chr3:55888389-56007321	ERC2	-1.21215	-5.69343	-2.38326	0.0184076	0.508095	-3.15912	DOWN
465	chr15:92967325-92967513	CHD2	-1.1839	-5.77388	-2.38225	0.0184564	0.508095	-3.16098	DOWN
466	chr18:76849526-76868863	ZNF236	-1.07673	-6.16123	-2.38005	0.0185626	0.508095	-3.16995	DOWN
467	chr7:5126830-5132489	ZNF890P	-1.17053	-5.827	-2.37912	0.0186078	0.508095	-3.16705	DOWN
468	chr3:44989140-45005414	EXOSC7	-1.06807	-6.19149	-2.37827	0.0186492	0.508095	-3.17444	DOWN
469	chr8:39007886-39055772	ADAM9	-1.06807	-6.19149	-2.37827	0.0186492	0.508095	-3.17444	DOWN
470	chr11:70419746-70420510	CTTN	-1.06926	-6.19016	-2.37804	0.0186603	0.508095	-3.17484	DOWN
471	chr5:65758567-65758826	NLN	-1.18616	-5.78174	-2.37751	0.0186863	0.508095	-3.16993	DOWN
472	chr7:105062164-105091314	KMT2E	-1.25892	-5.40919	-2.37677	0.0187225	0.508095	-3.17393	DOWN
473	chr9:129957360-129958553	FNBP1	-1.41198	-5.17319	-2.37594	0.0187631	0.508095	-3.18426	DOWN
474	chr10:101797980-101813606	OGA	-1.1474	-5.88997	-2.37517	0.0188009	0.508095	-3.17495	DOWN
475	chr7:154446214-154637873	DPP6	-1.05641	-6.2259	-2.37414	0.0188514	0.508095	-3.18403	DOWN
476	chr17:81596116-81608822	NPLOC4	-1.06845	-6.18755	-2.37325	0.018895	0.508095	-3.18405	DOWN
477	chr19:52405907-52406643	ZNF528	-1.25875	-5.45228	-2.37317	0.0188989	0.508095	-3.17916	DOWN
478	chr1:240802904-240827172	RGS7	-1.17952	-5.76627	-2.37229	0.0189425	0.508095	-3.17978	DOWN
479	chr4:74174506-74201370	MTHFD2L	-1.44038	-4.88749	-2.37177	0.0189681	0.508095	-3.20304	DOWN
480	chr3:142397329-142405076	XRN1	-1.15795	-5.86536	-2.37137	0.0189879	0.508095	-3.18199	DOWN
481	chr3:52943353-52969258	SFMBT1	-1.25193	-5.47215	-2.37089	0.0190119	0.508095	-3.1839	DOWN
482	chr9:79704783-79709699	TLE4	1.38007	-4.85569	2.37073	0.0190197	0.508095	-3.1949	UP
483	chr5:62550367-62601848	IPO11	-1.07023	-6.16029	-2.37014	0.0190488	0.508095	-3.18915	DOWN
484	chr5:36207170-36227565	NADK2	-1.05321	-6.23005	-2.36895	0.0191083	0.508095	-3.19438	DOWN
485	chr7:30778432-30785992	INMT-MINDY4	-1.04336	-6.25446	-2.36851	0.0191298	0.508095	-3.19666	DOWN
486	chr4:3009648-3022451	GRK4	-1.05595	-6.21457	-2.36846	0.0191327	0.508095	-3.19455	DOWN
487	chr10:46010223-46011206	NCOA4	-1.21512	-5.63863	-2.36778	0.0191662	0.508095	-3.18835	DOWN
488	chr11:16318446-16476388	SOX6	-1.1493	-5.8695	-2.36776	0.0191673	0.508095	-3.18893	DOWN
489	chrX:111142096-111163727	PAK3	-1.42952	-3.8709	-2.36721	0.0191949	0.508095	-3.20869	DOWN
490	chr6:157110472-157148951	ARID1B	-1.05572	-6.21111	-2.36593	0.019259	0.508095	-3.1993	DOWN
491	chr1:237369534-237423248	RYR2	1.24402	-5.71091	2.36468	0.0193216	0.508095	-3.19496	UP
492	chr4:106171095-106212835	TBCK	-1.36662	-3.24197	-2.36467	0.0193222	0.508095	-3.19975	DOWN
493	chr6:170317370-170323259	FAM120B	-1.15388	-5.8843	-2.3646	0.0193257	0.508095	-3.19493	DOWN
494	chr2:108788852-108816105	CCDC138	-1.15009	-5.89563	-2.36159	0.0194775	0.508095	-3.2007	DOWN
495	chr1:205268950-205269884	TMCC2	-1.04905	-6.2259	-2.3602	0.0195477	0.508095	-3.21117	DOWN
496	chr6:68930559-69063036	ADGRB3	-1.04905	-6.2259	-2.3602	0.0195477	0.508095	-3.21117	DOWN
497	chr9:97170607-97211487	ANKRD18CP	-1.04905	-6.2259	-2.3602	0.0195477	0.508095	-3.21117	DOWN
498	chr6:82223440-82231842	IBTK	-1.06332	-6.17017	-2.36007	0.0195544	0.508095	-3.20896	DOWN
499	chr14:91481576-91485730	PPP4R3A	1.10005	-1.77354	2.35803	0.0196582	0.508095	-3.21824	UP
500	chr7:158759486-158799072	ESYT2	-1.4602	-4.06921	-2.35801	0.0196592	0.508095	-3.22855	DOWN
501	chr2:99186177-99206757	ENSG00000241962	-1.16245	-5.79829	-2.35727	0.0196972	0.508095	-3.20817	DOWN
502	chr12:26979784-26990627	TM7SF3	-1.03658	-6.25446	-2.35514	0.0198063	0.508095	-3.22274	DOWN
503	chr14:73653170-73689515	DNAL1	-1.05053	-6.21111	-2.35508	0.019809	0.508095	-3.22032	DOWN
504	chr20:47294666-47298947	ZMYND8	-1.06052	-6.17122	-2.35484	0.0198216	0.508095	-3.21909	DOWN
505	chr3:197830770-197848021	LRCH3	-1.04624	-6.23005	-2.35457	0.0198353	0.508095	-3.22231	DOWN
506	chr1:224189577-224190319	DEGS1	-1.15566	-5.88738	-2.35068	0.0200366	0.508095	-3.22126	DOWN
507	chr19:10913877-10916777	CARM1	-1.13888	-5.87997	-2.3488	0.0201342	0.508095	-3.22483	DOWN
508	chr9:19316417-19316839	DENND4C	-1.02666	-6.26993	-2.3477	0.0201917	0.508095	-3.23832	DOWN
509	chr1:155867965-155868791	SYT11	-1.04168	-6.2259	-2.34685	0.0202358	0.508095	-3.23702	DOWN
510	chr10:60084602-60088358	ANK3	-1.42458	-4.19677	-2.34663	0.0202474	0.508095	-3.25025	DOWN
511	chr1:70173465-70189273	LRRC40	-1.37891	-5.48348	-2.34627	0.0202661	0.508095	-3.23499	DOWN
512	chr19:14177531-14183697	ADGRL1	-1.04889	-6.20149	-2.34537	0.0203134	0.508095	-3.2386	DOWN
513	chr15:100132007-100133315	ADAMTS17	-1.13019	-5.91594	-2.34473	0.0203472	0.508095	-3.23278	DOWN
514	chr10:92510050-92537550	IDE	-1.19778	-5.67304	-2.344	0.0203857	0.508095	-3.23252	DOWN
515	chr15:63698728-63716473	HERC1	-1.15987	-5.76318	-2.34375	0.020399	0.508095	-3.23386	DOWN
516	chr11:83532708-83541858	DLG2	-1.14728	-5.86297	-2.34358	0.0204078	0.508095	-3.23445	DOWN
517	chr8:86486484-86507112	RMDN1	-1.05134	-6.19564	-2.34247	0.0204664	0.508095	-3.24391	DOWN
518	chr14:100937403-100964439	MEG8	-1.05383	-6.17447	-2.34241	0.0204695	0.508095	-3.24311	DOWN
519	chrX:123638043-123645375	THOC2	-1.03002	-6.25446	-2.34113	0.0205372	0.508095	-3.2499	DOWN
520	chr12:19462510-19473355	AEBP2	1.22877	-5.72638	2.34067	0.0205615	0.508095	-3.23902	UP
521	chr8:9704663-9710220	TNKS	-1.05233	-6.17447	-2.3398	0.0206081	0.508095	-3.24812	DOWN
522	chr12:111936692-111943369	TMEM116	-1.03405	-6.23899	-2.33834	0.0206855	0.508095	-3.25423	DOWN
523	chr17:12894940-12919831	ARHGAP44	-1.03405	-6.23899	-2.33834	0.0206855	0.508095	-3.25423	DOWN
524	chr7:152330601-152358675	KMT2C	-1.0512	-6.17017	-2.338	0.0207037	0.508095	-3.25139	DOWN
525	chr8:61576772-61633727	ASPH	-1.0459	-6.20149	-2.33745	0.020733	0.508095	-3.25383	DOWN
526	chr6:57141302-57161152	ZNF451	-1.03732	-6.2259	-2.33744	0.0207336	0.508095	-3.25517	DOWN
527	chr11:72887470-72889945	FCHSD2	1.35359	-4.92446	2.3363	0.0207945	0.508095	-3.25575	UP
528	chr2:26364302-26375148	SELENOI	-1.29202	-5.31424	-2.33629	0.0207953	0.508095	-3.24824	DOWN
529	chr1:103527695-103551073	RNPC3	-1.22852	-5.50109	-2.33545	0.0208403	0.508095	-3.24878	DOWN
530	chr10:94497055-94522453	TBC1D12	-1.03578	-6.2259	-2.33453	0.0208901	0.508095	-3.26077	DOWN
531	chr11:2969803-2979237	NAP1L4	-1.0492	-6.17122	-2.33417	0.020909	0.508095	-3.25875	DOWN
532	chr9:91296021-91356155	AUH	-1.1748	-5.75147	-2.334	0.0209184	0.508095	-3.25207	DOWN
533	chr11:244041-250865	PSMD13	-1.03739	-6.22005	-2.33384	0.0209269	0.508095	-3.26175	DOWN
534	chr22:41125864-41130003	EP300	-1.03739	-6.22005	-2.33384	0.0209269	0.508095	-3.26175	DOWN
535	chr3:4002429-4030125	ENSG00000287720	-1.03739	-6.22005	-2.33384	0.0209269	0.508095	-3.26175	DOWN
536	chr7:22266964-22310090	RAPGEF5	-1.23179	-5.49847	-2.33364	0.0209381	0.508095	-3.25203	DOWN
537	chr4:145514438-145542698	SMAD1	-1.01991	-6.26993	-2.33319	0.0209619	0.508095	-3.26641	DOWN
538	chr12:62484170-62501698	MON2	-1.18517	-5.74432	-2.3319	0.0210319	0.508095	-3.2552	DOWN
539	chr10:95955394-95966302	CC2D2B	-1.03093	-6.24138	-2.33149	0.0210543	0.508095	-3.26759	DOWN
540	chr7:66771883-66783841	ENSG00000284461	-1.03093	-6.24138	-2.33149	0.0210543	0.508095	-3.26759	DOWN
541	chr2:106122970-106166083	UXS1	-1.26704	-5.37294	-2.33122	0.0210685	0.508095	-3.25771	DOWN
542	chr2:189791790-189805754	PMS1	-1.38441	-4.98434	-2.331	0.0210806	0.508095	-3.26902	DOWN
543	chr1:243545510-243573048	AKT3	-0.926749	-0.898654	-2.33074	0.0210946	0.508095	-3.33161	DOWN
544	chr7:122407540-122451475	CADPS2	-1.03331	-6.23005	-2.33059	0.0211029	0.508095	-3.26858	DOWN
545	chr15:49129477-49139653	COPS2	-1.12378	-5.897	-2.32966	0.0211535	0.508095	-3.26091	DOWN
546	chr10:121841082-121924329	ATE1	-1.04025	-6.20458	-2.32947	0.0211636	0.508095	-3.26929	DOWN
547	chr11:77725545-77764689	RSF1	-1.0418	-6.19564	-2.32715	0.0212902	0.508095	-3.27326	DOWN
548	chr5:179705679-179709059	CANX	-1.0418	-6.19564	-2.32715	0.0212902	0.508095	-3.27326	DOWN
549	chr1:5961794-5986327	NPHP4	-1.22118	-5.50062	-2.32591	0.0213583	0.508095	-3.26612	DOWN
550	chr2:124504292-124563323	CNTNAP5	-1.02705	-6.24138	-2.32464	0.0214282	0.508095	-3.28075	DOWN
551	chr20:59743107-59755364	PHACTR3	-1.02705	-6.24138	-2.32464	0.0214282	0.508095	-3.28075	DOWN
552	chr4:82844386-82848977	SEC31A	-1.02705	-6.24138	-2.32464	0.0214282	0.508095	-3.28075	DOWN
553	chr5:128114586-128141981	SLC12A2	-1.04514	-6.17337	-2.3243	0.0214468	0.508095	-3.27768	DOWN
554	chr15:85113873-85117839	PDE8A	1.32436	-4.1983	2.32421	0.0214518	0.508095	-3.2758	UP
555	chr2:161770973-161839927	SLC4A10	-1.04444	-6.18016	-2.32418	0.0214536	0.508095	-3.27821	DOWN
556	chr17:78092933-78093763	TNRC6C	-1.03537	-6.22005	-2.32374	0.0214779	0.508095	-3.28112	DOWN
557	chr11:120420753-120477526	ARHGEF12	-1.02696	-6.23899	-2.32337	0.0214979	0.508095	-3.28301	DOWN
558	chr6:87371593-87398377	SMIM8	-1.02696	-6.23899	-2.32337	0.0214979	0.508095	-3.28301	DOWN
559	chr3:146121112-146124229	PLOD2	-1.46403	-4.65693	-2.32266	0.0215371	0.508095	-3.29187	DOWN
560	chr5:148394714-148404822	FBXO38	-1.04286	-6.17447	-2.32209	0.0215687	0.508095	-3.28193	DOWN
561	chr14:20992124-20992622	METTL17	-1.03424	-6.21457	-2.32154	0.0215993	0.508095	-3.285	DOWN
562	chr16:68166843-68191775	NFATC3	-1.02565	-6.23899	-2.31888	0.0217473	0.508095	-3.29161	DOWN
563	chr6:154441292-154450258	ENSG00000288520	-1.02565	-6.23899	-2.31888	0.0217473	0.508095	-3.29161	DOWN
564	chr2:169603642-169614724	PPIG	-1.1238	-5.89738	-2.31633	0.0218899	0.508095	-3.28567	DOWN
565	chr7:102158560-102178657	CUX1	-1.03441	-6.20149	-2.31571	0.0219249	0.508095	-3.2954	DOWN
566	chr14:58223622-58223856	ACTR10	-1.03815	-6.18255	-2.31492	0.0219691	0.508095	-3.29594	DOWN
567	chr4:107631631-107701285	PAPSS1	-1.0243	-6.23005	-2.31409	0.0220159	0.508095	-3.30016	DOWN
568	chr1:150408906-150446401	RPRD2	-1.02245	-6.24138	-2.31313	0.0220701	0.508095	-3.30278	DOWN
569	chr1:165890204-165891322	UCK2	-1.02245	-6.24138	-2.31313	0.0220701	0.508095	-3.30278	DOWN
570	chr2:109585126-109593119	SEPTIN10	-1.02123	-6.23899	-2.31307	0.0220735	0.508095	-3.30272	DOWN
571	chr21:15762891-15778027	USP25	-1.02123	-6.23899	-2.31307	0.0220735	0.508095	-3.30272	DOWN
572	chr4:6923373-6924111	TBC1D14	-1.02123	-6.23899	-2.31307	0.0220735	0.508095	-3.30272	DOWN
573	chr2:216141186-216148276	XRCC5	-1.28506	-5.736	-2.31289	0.0220836	0.508095	-3.28955	DOWN
574	chr3:161224930-161235212	NMD3	-1.40448	-3.91033	-2.3119	0.0221396	0.508095	-3.30507	DOWN
575	chr6:68956024-68975340	ADGRB3	-1.02076	-6.24138	-2.31124	0.0221771	0.508095	-3.30638	DOWN
576	chr7:149074386-149080717	ZNF786	-1.02076	-6.24138	-2.31124	0.0221771	0.508095	-3.30638	DOWN
577	chr8:129862229-129904585	CYRIB	-1.00911	-6.26993	-2.31029	0.0222307	0.508095	-3.31044	DOWN
578	chr13:95723242-95725252	DNAJC3	-1.19194	-5.72545	-2.30994	0.0222508	0.508095	-3.29548	DOWN
579	chr15:71951777-72010447	MYO9A	-1.11354	-5.88083	-2.30951	0.0222751	0.508095	-3.29829	DOWN
580	chr13:91693187-91693881	GPC5	1.29438	-5.35622	2.30869	0.0223221	0.508095	-3.30041	UP
581	chr2:61343815-61350693	USP34	-1.415	-4.51837	-2.30836	0.0223406	0.508095	-3.31712	DOWN
582	chr1:223798215-223800047	TP53BP2	-1.01918	-6.24138	-2.30679	0.0224308	0.508095	-3.31487	DOWN
583	chr10:21713772-21735235	MLLT10	-1.01918	-6.24138	-2.30679	0.0224308	0.508095	-3.31487	DOWN
584	chr10:30322391-30341640	MTPAP	-1.01918	-6.24138	-2.30679	0.0224308	0.508095	-3.31487	DOWN
585	chr2:166009719-166042424	SCN1A	-1.02054	-6.23005	-2.30582	0.0224864	0.508095	-3.31592	DOWN
586	chr20:3340504-3359593	C20orf194	-1.02054	-6.23005	-2.30582	0.0224864	0.508095	-3.31592	DOWN
587	chrX:63697125-63724711	ARHGEF9	-1.02054	-6.23005	-2.30582	0.0224864	0.508095	-3.31592	DOWN
588	chr11:14830698-14861366	PDE3B	-1.17655	-5.73197	-2.30581	0.0224867	0.508095	-3.30299	DOWN
589	chr16:3979116-3983440	ADCY9	1.28032	-4.11903	2.30543	0.0225088	0.508095	-3.30807	UP
590	chr17:38395309-38395998	SOCS7	-1.02591	-6.22005	-2.30522	0.0225206	0.508095	-3.31641	DOWN
591	chr17:59257122-59267174	GDPD1	-1.12453	-5.85164	-2.30298	0.0226498	0.508095	-3.30998	DOWN
592	chr6:25550910-25581439	CARMIL1	-1.02463	-6.22005	-2.30277	0.0226618	0.508095	-3.32105	DOWN
593	chr4:147857553-147955374	ARHGAP10	-1.0189	-6.23005	-2.30271	0.0226655	0.508095	-3.32182	DOWN
594	chr9:33960826-34017189	UBAP2	-1.0189	-6.23005	-2.30271	0.0226655	0.508095	-3.32182	DOWN
595	chr15:65463761-65480399	DPP8	-1.2116	-5.50109	-2.30231	0.0226886	0.508095	-3.30874	DOWN
596	chr4:86672365-86701801	PTPN13	-1.0157	-6.23899	-2.30113	0.0227571	0.508095	-3.32545	DOWN
597	chr12:38829379-38874511	CPNE8	-1.03088	-6.18755	-2.30064	0.0227854	0.508095	-3.32322	DOWN
598	chr11:77349239-77379994	PAK1	-1.0316	-6.18016	-2.3006	0.0227876	0.508095	-3.32293	DOWN
599	chr15:64974602-64983593	SPG21	1.31803	-4.01336	2.30031	0.0228044	0.508095	-3.31611	UP
600	chr1:86715724-86719635	SH3GLB1	-1.0245	-6.21282	-2.30031	0.0228044	0.508095	-3.32527	DOWN
601	chr18:22989221-23001729	RBBP8	1.29445	-3.64675	2.30029	0.0228057	0.508095	-3.31788	UP
602	chr18:68697226-68698031	TMX3	-1.02231	-6.21457	-2.29873	0.0228966	0.508095	-3.32837	DOWN
603	chr6:126011253-126013101	TRMT11	-1.21642	-5.49039	-2.29868	0.0228997	0.508095	-3.31531	DOWN
604	chr1:15518110-15518395	CASP9	-1.01379	-6.24138	-2.29835	0.0229189	0.508095	-3.33091	DOWN
605	chr10:95395001-95410777	SORBS1	-1.01379	-6.24138	-2.29835	0.0229189	0.508095	-3.33091	DOWN
606	chr6:34821653-34823348	UHRF1BP1	-1.00914	-6.25446	-2.29733	0.0229784	0.508095	-3.33386	DOWN
607	chr1:215586495-215595471	KCTD3	1.33061	-4.94072	2.29729	0.0229809	0.508095	-3.32353	UP
608	chr18:21765772-21768752	MIB1	-1.00236	-6.26993	-2.29577	0.0230697	0.508095	-3.33815	DOWN
609	chr21:21280578-21374013	NCAM2	-1.00236	-6.26993	-2.29577	0.0230697	0.508095	-3.33815	DOWN
610	chr14:39655504-39655808	ENSG00000258526	-1.01808	-6.2259	-2.29484	0.0231244	0.508095	-3.33646	DOWN
611	chr19:34431861-34467014	UBA2	-1.01808	-6.2259	-2.29484	0.0231244	0.508095	-3.33646	DOWN
612	chr10:45982523-45988847	TIMM23	-1.02652	-6.18255	-2.29318	0.0232224	0.508095	-3.33704	DOWN
613	chr16:7518147-7518389	RBFOX1	-1.02612	-6.18755	-2.2924	0.0232687	0.508095	-3.33877	DOWN
614	chr6:109727109-109743772	FIG4	-1.02612	-6.18755	-2.2924	0.0232687	0.508095	-3.33877	DOWN
615	chr5:131670463-131679175	FNIP1	-1.10071	-5.93794	-2.29056	0.0233776	0.508095	-3.33409	DOWN
616	chr6:89853166-89857199	CASP8AP2	-1.02203	-6.20302	-2.29028	0.0233941	0.508095	-3.34363	DOWN
617	chr12:128875914-128899287	GLT1D1	-1.00789	-6.24138	-2.28777	0.0235438	0.508095	-3.35095	DOWN
618	chr1:64629355-64641969	CACHD1	1.31323	-4.11899	2.28746	0.0235627	0.508095	-3.33941	UP
619	chr1:179063927-179064496	FAM20B	-1.01376	-6.2259	-2.28668	0.023609	0.508095	-3.35187	DOWN
620	chr13:25769046-25862408	ATP8A2	-1.01376	-6.2259	-2.28668	0.023609	0.508095	-3.35187	DOWN
621	chr12:98781117-98832136	ANKS1B	-1.02215	-6.19149	-2.28666	0.0236106	0.508095	-3.34979	DOWN
622	chr9:19520894-19597279	SLC24A2	-1.02215	-6.19149	-2.28666	0.0236106	0.508095	-3.34979	DOWN
623	chr6:56670641-56735289	DST	-1.12204	-5.88255	-2.28455	0.023737	0.508095	-3.34394	DOWN
624	chr15:63661753-63669698	HERC1	-1.02079	-6.19149	-2.2843	0.0237523	0.508095	-3.35421	DOWN
625	chr2:53895007-53901559	PSME4	-1.02079	-6.19149	-2.2843	0.0237523	0.508095	-3.35421	DOWN
626	chr6:160397979-160410846	SLC22A3	-1.01578	-6.22005	-2.284	0.0237701	0.508095	-3.35653	DOWN
627	chr3:183276872-183295477	MCF2L2	-1.02246	-6.18884	-2.28334	0.0238099	0.508095	-3.35586	DOWN
628	chr5:64788951-64804386	CWC27	1.03184	-1.55025	2.28301	0.0238302	0.508095	-3.37093	UP
629	chr7:157656357-157682937	PTPRN2	-1.10343	-5.89563	-2.282	0.0238912	0.508095	-3.34909	DOWN
630	chr15:58897115-58901287	SLTM	-1.00184	-6.25446	-2.28181	0.0239023	0.508095	-3.36326	DOWN
631	chr20:51689064-51697482	ATP9A	-1.00184	-6.25446	-2.28181	0.0239023	0.508095	-3.36326	DOWN
632	chr3:27379249-27404963	SLC4A7	-1.00184	-6.25446	-2.28181	0.0239023	0.508095	-3.36326	DOWN
633	chr22:40881770-40886515	XPNPEP3	-1.24333	-5.33318	-2.28175	0.0239062	0.508095	-3.34618	DOWN
634	chr9:109033307-109108570	TMEM245	-1.01927	-6.19149	-2.28153	0.0239194	0.508095	-3.3594	DOWN
635	chr2:135932783-135961498	DARS1	-1.22554	-5.42681	-2.28135	0.0239306	0.508095	-3.34636	DOWN
636	chr18:62221037-62232427	RELCH	-1.09769	-5.90699	-2.28081	0.0239635	0.508095	-3.35158	DOWN
637	chr15:66306824-66308844	DIS3L	-1.09198	-5.9414	-2.28074	0.0239673	0.508095	-3.35223	DOWN
638	chr17:65689129-65750724	CEP112	-1.20763	-5.48364	-2.28	0.0240127	0.508095	-3.34867	DOWN
639	chr19:11415937-11417059	RGL3	-1.01343	-6.21282	-2.27903	0.0240717	0.508095	-3.3654	DOWN
640	chr3:51229512-51237590	DOCK3	-1.20504	-5.49109	-2.27871	0.0240912	0.508095	-3.35096	DOWN
641	chr1:243572926-243695716	AKT3	-1.19067	-5.55859	-2.27736	0.0241736	0.508095	-3.35341	DOWN
642	chr5:77046347-77048987	AGGF1	-1.11293	-5.8743	-2.27671	0.0242135	0.508095	-3.3582	DOWN
643	chr17:78079395-78083166	TNRC6C	-1.11492	-5.87844	-2.27641	0.024232	0.508095	-3.35911	DOWN
644	chr2:32595034-32607643	BIRC6	-0.998485	-6.25446	-2.27637	0.0242343	0.508095	-3.37353	DOWN
645	chr22:45692996-45729590	ATXN10	-0.998485	-6.25446	-2.27637	0.0242343	0.508095	-3.37353	DOWN
646	chr3:183037218-183041750	MCCC1	-0.998485	-6.25446	-2.27637	0.0242343	0.508095	-3.37353	DOWN
647	chr10:74972507-74989112	KAT6B	-0.998633	-6.25446	-2.27617	0.0242466	0.508095	-3.37391	DOWN
648	chr3:53290791-53292827	DCP1A	-1.01189	-6.21282	-2.2761	0.0242509	0.508095	-3.3709	DOWN
649	chr6:72284047-72333835	RIMS1	-1.10051	-5.88738	-2.27532	0.0242986	0.508095	-3.36121	DOWN
650	chr13:100330561-100368574	PCCA	-1.09765	-5.89977	-2.27511	0.0243116	0.508095	-3.36192	DOWN
651	chr22:45700282-45729590	ATXN10	-1.23947	-5.27413	-2.2743	0.0243617	0.508095	-3.36005	DOWN
652	chr2:6940948-6997061	RNF144A	-1.00149	-6.24138	-2.27412	0.0243725	0.508095	-3.37668	DOWN
653	chr17:75913702-75914298	ENSG00000267426	-0.997194	-6.25446	-2.27331	0.0244226	0.508095	-3.3793	DOWN
654	chr19:17770425-17772741	FCHO1	-0.997194	-6.25446	-2.27331	0.0244226	0.508095	-3.3793	DOWN
655	chr4:158240299-158244349	TMEM144	1.32892	-5.16081	2.2732	0.0244292	0.508095	-3.3634	UP
656	chr9:123557570-123609481	DENND1A	-1.11897	-5.8359	-2.271	0.0245653	0.508095	-3.36784	DOWN
657	chr10:46014444-46016694	NCOA4	-1.00586	-6.2259	-2.27095	0.0245685	0.508095	-3.38145	DOWN
658	chr1:214390988-214398001	PTPN14	-0.999745	-6.24138	-2.27071	0.0245836	0.508095	-3.38309	DOWN
659	chr16:24750726-24791817	TNRC6A	-0.999745	-6.24138	-2.27071	0.0245836	0.508095	-3.38309	DOWN
660	chr2:32491425-32500109	BIRC6	-0.999745	-6.24138	-2.27071	0.0245836	0.508095	-3.38309	DOWN
661	chr7:87650822-87741579	RUNDC3B	-1.1807	-5.55405	-2.27064	0.0245879	0.508095	-3.36536	DOWN
662	chr2:24135119-24183645	ENSG00000276087	-1.01333	-6.19564	-2.26983	0.0246379	0.508095	-3.38154	DOWN
663	chr5:75379337-75389687	CERT1	-1.10252	-5.87844	-2.26925	0.0246744	0.508095	-3.37219	DOWN
664	chr1:50596121-50744775	FAF1	-1.00462	-6.23005	-2.26872	0.0247073	0.508095	-3.38593	DOWN
665	chr1:20950003-20982408	EIF4G3	-1.01147	-6.19016	-2.26668	0.0248348	0.508095	-3.3871	DOWN
666	chr12:104909655-104931791	SLC41A2	-1.01147	-6.19016	-2.26668	0.0248348	0.508095	-3.3871	DOWN
667	chrX:24809898-24843677	POLA1	-1.01147	-6.19016	-2.26668	0.0248348	0.508095	-3.3871	DOWN
668	chr2:28917893-28929710	WDR43	-1.12691	-5.82376	-2.26592	0.0248826	0.508095	-3.37696	DOWN
669	chr13:20799165-20800990	XPO4	-1.00632	-6.22005	-2.26543	0.024913	0.508095	-3.39136	DOWN
670	chr1:66862147-66905375	DNAI4	1.18006	-5.76079	2.26431	0.0249837	0.508095	-3.37672	UP
671	chr10:30876998-30984426	ZNF438	-1.01015	-6.19564	-2.26431	0.0249839	0.508095	-3.39185	DOWN
672	chr4:127794077-127798709	HSPA4L	-1.00202	-6.2259	-2.2638	0.0250155	0.508095	-3.39482	DOWN
673	chr14:39470318-39655808	ENSG00000258526	-1.21836	-5.36478	-2.26342	0.0250397	0.508095	-3.37802	DOWN
674	chr15:83586983-83588771	SH3GL3	-1.01091	-6.19564	-2.26341	0.0250403	0.508095	-3.39351	DOWN
675	chr21:15777904-15833548	USP25	-1.01091	-6.19564	-2.26341	0.0250403	0.508095	-3.39351	DOWN
676	chr2:196019170-196028047	DNAH7	-1.00504	-6.22005	-2.26298	0.0250677	0.508095	-3.39595	DOWN
677	chr11:112043466-112051349	DLAT	-0.993125	-6.25446	-2.26253	0.0250957	0.508095	-3.39953	DOWN
678	chr11:3731391-3731578	NUP98	-0.993125	-6.25446	-2.26253	0.0250957	0.508095	-3.39953	DOWN
679	chr6:87562702-87569590	RARS2	-0.993125	-6.25446	-2.26253	0.0250957	0.508095	-3.39953	DOWN
680	chr1:233135013-233179175	PCNX2	-1.3959	-4.82493	-2.26245	0.025101	0.508095	-3.39117	DOWN
681	chr1:222632165-222645685	MIA3	-0.991924	-6.25446	-2.26231	0.0251096	0.508095	-3.39994	DOWN
682	chr12:84870478-84892308	SLC6A15	-0.991924	-6.25446	-2.26231	0.0251096	0.508095	-3.39994	DOWN
683	chr14:73077369-73097100	RBM25	-0.991924	-6.25446	-2.26231	0.0251096	0.508095	-3.39994	DOWN
684	chr2:164692221-164705105	COBLL1	-0.991924	-6.25446	-2.26231	0.0251096	0.508095	-3.39994	DOWN
685	chr3:40189826-40234053	MYRIP	-0.991924	-6.25446	-2.26231	0.0251096	0.508095	-3.39994	DOWN
686	chr7:158735503-158739121	ESYT2	-1.0089	-6.19149	-2.26175	0.0251455	0.508095	-3.39636	DOWN
687	chr1:60825336-60826585	ENSG00000231252	-1.1745	-5.57299	-2.26063	0.0252161	0.508095	-3.38327	DOWN
688	chr1:227023263-227035607	CDC42BPA	-0.991329	-6.25446	-2.26063	0.0252162	0.508095	-3.40309	DOWN
689	chr4:128121826-128207383	LARP1B	-0.991329	-6.25446	-2.26063	0.0252162	0.508095	-3.40309	DOWN
690	chr2:168161787-168167407	STK39	-1.1291	-5.77935	-2.26031	0.0252364	0.508095	-3.38776	DOWN
691	chr16:87417460-87418901	ZCCHC14	-1.00902	-6.19564	-2.25994	0.0252602	0.508095	-3.39998	DOWN
692	chr4:76396269-76403280	CCDC158	-1.19739	-5.49348	-2.25893	0.0253242	0.508095	-3.38597	DOWN
693	chr1:100390732-100442996	CDC14A	-0.989889	-6.25446	-2.25777	0.0253986	0.508095	-3.40845	DOWN
694	chr7:38207447-38219660	STARD3NL	-1.38629	-4.85927	-2.2568	0.0254606	0.508095	-3.40008	DOWN
695	chr10:24524323-24528119	KIAA1217	1.17583	-5.74186	2.25678	0.025462	0.508095	-3.39003	UP
696	chr16:11020193-11051641	CLEC16A	1.17879	-5.75185	2.25622	0.0254974	0.508095	-3.39103	UP
697	chr12:128912424-128927154	GLT1D1	-1.13716	-5.77232	-2.25527	0.0255584	0.508095	-3.39505	DOWN
698	chr4:127982939-127984423	ABHD18	-1.1096	-5.85403	-2.25508	0.0255707	0.508095	-3.39728	DOWN
699	chr3:3167634-3175269	CRBN	-1.39502	-4.68588	-2.25471	0.0255944	0.508095	-3.4054	DOWN
700	chr5:112754873-112801383	APC	-1.11118	-5.87035	-2.25449	0.0256088	0.508095	-3.39856	DOWN
701	chr1:220006106-220007338	EPRS1	1.19665	-5.73458	2.25437	0.0256163	0.508095	-3.39426	UP
702	chr2:140270242-140335838	LRP1B	-1.08295	-5.95035	-2.25392	0.0256456	0.508095	-3.40149	DOWN
703	chr8:73552012-73688813	STAU2	-1.10296	-5.86536	-2.25385	0.02565	0.508095	-3.39966	DOWN
704	chr6:84055312-84062992	MRAP2	-1.09938	-5.8695	-2.25305	0.0257016	0.508095	-3.40116	DOWN
705	chr13:72773684-72777493	DIS3	-0.986784	-6.25446	-2.25293	0.0257091	0.508095	-3.41748	DOWN
706	chr16:69245602-69284244	SNTB2	-0.986784	-6.25446	-2.25293	0.0257091	0.508095	-3.41748	DOWN
707	chr5:77046347-77046677	AGGF1	-0.997396	-6.2259	-2.25276	0.0257203	0.508095	-3.41541	DOWN
708	chr2:179116668-179117613	SESTD1	-1.36639	-4.93141	-2.25149	0.0258027	0.508095	-3.4064	DOWN
709	chr11:115209574-115240420	CADM1	-1.03415	-6.2259	-2.24986	0.0259081	0.508095	-3.4208	DOWN
710	chr1:13715541-13773188	PRDM2	-0.985181	-6.25446	-2.24976	0.0259144	0.508095	-3.42339	DOWN
711	chr7:44645327-44666851	OGDH	-0.985181	-6.25446	-2.24976	0.0259144	0.508095	-3.42339	DOWN
712	chr1:243563720-243637742	AKT3	-1.00116	-6.20149	-2.24951	0.0259308	0.508095	-3.41971	DOWN
713	chr20:20643506-20680801	RALGAPA2	-1.00116	-6.20149	-2.24951	0.0259308	0.508095	-3.41971	DOWN
714	chr3:42757066-42758351	CCDC13	-1.20917	-5.43551	-2.2494	0.0259379	0.508095	-3.4026	DOWN
715	chr12:8943405-8943910	M6PR	-0.99519	-6.23005	-2.24865	0.0259872	0.508095	-3.42338	DOWN
716	chr5:109713520-109767708	MAN2A1	-0.99519	-6.23005	-2.24865	0.0259872	0.508095	-3.42338	DOWN
717	chrX:68274738-68299096	OPHN1	-1.19846	-5.48193	-2.24841	0.0260029	0.508095	-3.40448	DOWN
718	chr1:40190772-40202614	RLF	1.17565	-5.7728	2.24781	0.0260414	0.508095	-3.40598	UP
719	chr14:75732338-75735289	TTLL5	-1.07792	-5.89977	-2.2473	0.0260754	0.508095	-3.41257	DOWN
720	chr7:45747215-45751646	SEPTIN7P2	-1.0809	-5.90699	-2.24625	0.0261438	0.508095	-3.41458	DOWN
721	chr8:107958080-107989244	RSPO2	-1.00075	-6.19564	-2.24616	0.02615	0.508095	-3.42554	DOWN
722	chr10:12230948-12238485	CDC123	-0.989962	-6.24138	-2.24597	0.0261619	0.508095	-3.42928	DOWN
723	chr7:93291703-93297243	VPS50	-0.989962	-6.24138	-2.24597	0.0261619	0.508095	-3.42928	DOWN
724	chrX:74739369-74745697	NEXMIF	-0.989962	-6.24138	-2.24597	0.0261619	0.508095	-3.42928	DOWN
725	chr16:70565065-70567536	SF3B3	-1.00036	-6.19564	-2.24549	0.0261938	0.508095	-3.42677	DOWN
726	chr2:152123766-152150229	STAM2	-1.36931	-4.02029	-2.24486	0.0262352	0.508095	-3.41947	DOWN
727	chr8:97815328-97825153	LAPTM4B	-1.00022	-6.19564	-2.24292	0.0263627	0.508095	-3.43151	DOWN
728	chr8:140700891-140702707	PTK2	1.28713	-4.04316	2.24285	0.0263676	0.508095	-3.41553	UP
729	chr8:10207833-10245223	MSRA	-1.09271	-5.91285	-2.24242	0.0263958	0.508095	-3.42144	DOWN
730	chr6:43555836-43567354	XPO5	-1.10238	-5.84594	-2.24112	0.0264818	0.508095	-3.42237	DOWN
731	chr18:22990937-22996462	RBBP8	-1.19228	-5.48763	-2.24099	0.0264906	0.508095	-3.41747	DOWN
732	chr12:112306064-112319742	HECTD4	-1.09158	-5.89738	-2.24081	0.0265027	0.508095	-3.42408	DOWN
733	chr18:25322008-25327448	ZNF521	-1.18433	-5.49672	-2.24035	0.0265328	0.508095	-3.4186	DOWN
734	chr11:18000497-18010139	SERGEF	-0.996446	-6.20458	-2.24033	0.0265344	0.508095	-3.43691	DOWN
735	chr13:32442388-32444126	N4BP2L2	-0.996446	-6.20458	-2.24033	0.0265344	0.508095	-3.43691	DOWN
736	chr17:59808796-59817773	VMP1	-0.992052	-6.22005	-2.239	0.0266224	0.508095	-3.44048	DOWN
737	chr1:162499955-162518190	UHMK1	-0.980222	-6.25446	-2.23886	0.0266321	0.508095	-3.44368	DOWN
738	chr14:88746185-88754671	EML5	-0.980222	-6.25446	-2.23886	0.0266321	0.508095	-3.44368	DOWN
739	chr2:206127797-206152510	NDUFS1	-0.980222	-6.25446	-2.23886	0.0266321	0.508095	-3.44368	DOWN
740	chr3:32716225-32717237	CNOT10	-0.980222	-6.25446	-2.23886	0.0266321	0.508095	-3.44368	DOWN
741	chr6:44352726-44376473	ENSG00000272442	-0.980222	-6.25446	-2.23886	0.0266321	0.508095	-3.44368	DOWN
742	chr12:27714780-27737608	MRPS35	-1.3863	-4.90881	-2.23876	0.0266388	0.508095	-3.42821	DOWN
743	chr13:77081427-77087633	MYCBP2	-1.08975	-5.89152	-2.23841	0.0266621	0.508095	-3.4283	DOWN
744	chr15:72027731-72046634	MYO9A	-1.1041	-5.78935	-2.23825	0.0266725	0.508095	-3.42766	DOWN
745	chr14:75039911-75042477	MLH3	-1.14802	-5.72373	-2.23817	0.0266782	0.508095	-3.42505	DOWN
746	chr12:998324-1028572	ERC1	-0.995023	-6.20458	-2.2376	0.0267156	0.508095	-3.44194	DOWN
747	chr2:159729009-159752571	MARCHF7	-1.07536	-5.9111	-2.23728	0.0267372	0.508095	-3.43086	DOWN
748	chr6:154808070-154824378	SCAF8	-0.989501	-6.2259	-2.23701	0.0267556	0.508095	-3.44462	DOWN
749	chr5:55340010-55358698	MTREX	-1.10172	-5.89563	-2.2368	0.0267695	0.508095	-3.4309	DOWN
750	chr16:46674314-46677398	VPS35	-1.3794	-4.91502	-2.23653	0.0267875	0.508095	-3.43289	DOWN
751	chr16:24977215-24979005	ARHGAP17	-0.994193	-6.20458	-2.23635	0.0267995	0.508095	-3.44425	DOWN
752	chr10:124408542-124408965	OAT	-1.08693	-5.91285	-2.23605	0.0268196	0.508095	-3.43294	DOWN
753	chr1:151638888-151683445	SNX27	-0.97862	-6.25446	-2.23569	0.026844	0.508095	-3.44956	DOWN
754	chr1:172131175-172308839	DNM3	-0.97862	-6.25446	-2.23569	0.026844	0.508095	-3.44956	DOWN
755	chr17:35139235-35140066	NLE1	-0.97862	-6.25446	-2.23569	0.026844	0.508095	-3.44956	DOWN
756	chr19:13330244-13335909	CACNA1A	-0.97862	-6.25446	-2.23569	0.026844	0.508095	-3.44956	DOWN
757	chr2:24643966-24658766	NCOA1	-0.97862	-6.25446	-2.23569	0.026844	0.508095	-3.44956	DOWN
758	chr15:82688736-82689453	AP3B2	-1.20477	-2.94187	-2.23551	0.026856	0.508095	-3.42709	DOWN
759	chr3:197980326-197999342	LMLN	-0.986687	-6.23005	-2.23481	0.026903	0.508095	-3.44901	DOWN
760	chr1:117493147-117502970	MAN1A2	-1.06558	-5.91833	-2.23463	0.0269149	0.508095	-3.43577	DOWN
761	chr5:109713520-109847790	MAN2A1	-1.21523	-5.7728	-2.234	0.0269572	0.508095	-3.4305	DOWN
762	chr8:73595166-73688813	STAU2	-1.18876	-5.38892	-2.23386	0.0269669	0.508095	-3.43001	DOWN
763	chr3:107710452-107755678	BBX	-1.18511	-5.49348	-2.23378	0.0269721	0.508095	-3.43008	DOWN
764	chr13:32535769-32537027	N4BP2L2	1.34845	-4.37096	2.23361	0.0269836	0.508095	-3.43209	UP
765	chr15:76009200-76052983	NRG4	-0.972703	-6.26993	-2.23354	0.0269881	0.508095	-3.45508	DOWN
766	chr4:109491327-109506512	SEC24B	-0.972703	-6.26993	-2.23354	0.0269881	0.508095	-3.45508	DOWN
767	chr7:73470345-73478569	BAZ1B	-0.972703	-6.26993	-2.23354	0.0269881	0.508095	-3.45508	DOWN
768	chr7:92294889-92343232	ANKIB1	-0.972703	-6.26993	-2.23354	0.0269881	0.508095	-3.45508	DOWN
769	chrX:150469745-150473802	MAMLD1	-0.972703	-6.26993	-2.23354	0.0269881	0.508095	-3.45508	DOWN
770	chr7:33273012-33388144	BBS9	-0.986148	-6.23005	-2.23153	0.0271241	0.508095	-3.45507	DOWN
771	chr6:149836085-149853160	ENSG00000285991	-1.11152	-5.79415	-2.23127	0.0271415	0.508095	-3.43868	DOWN
772	chr1:32592931-32593754	ENSG00000254553	1.27806	-5.27865	2.23111	0.0271521	0.508095	-3.43541	UP
773	chr5:55340010-55366875	MTREX	-1.0893	-5.87274	-2.23076	0.0271758	0.508095	-3.44135	DOWN
774	chr2:196912882-196920150	PGAP1	1.23839	-3.23211	2.23047	0.0271954	0.508095	-3.43584	UP
775	chr5:95906523-95919545	ELL2	-1.1862	-5.47934	-2.22905	0.0272919	0.508095	-3.43824	DOWN
776	chr2:50465442-50620183	NRXN1	-1.08162	-5.88582	-2.22845	0.0273333	0.508095	-3.44612	DOWN
777	chr12:77966229-77968702	NAV3	-1.41495	-4.47173	-2.22839	0.0273369	0.508095	-3.44908	DOWN
778	chrX:111123077-111173081	PAK3	-1.38521	-4.97811	-2.2282	0.0273503	0.508095	-3.44528	DOWN
779	chr2:8770670-8776892	KIDINS220	1.28676	-4.36	2.22746	0.0274003	0.508095	-3.44287	UP
780	chr20:48953556-48969277	ARFGEF2	-1.06845	-5.91285	-2.2274	0.0274048	0.508095	-3.44868	DOWN
781	chr2:53714384-53716743	ASB3	1.2631	-3.98613	2.2267	0.0274521	0.508095	-3.44273	UP
782	chr5:109755329-109774965	MAN2A1	-0.984037	-6.23005	-2.22655	0.0274625	0.508095	-3.46423	DOWN
783	chr1:10320043-10343287	KIF1B	-0.988868	-6.20149	-2.22593	0.0275052	0.508095	-3.4632	DOWN
784	chr13:45006202-45020428	GPALPP1	-0.988868	-6.20149	-2.22593	0.0275052	0.508095	-3.4632	DOWN
785	chr1:108885275-108904254	GPSM2	-0.988762	-6.20149	-2.22574	0.0275179	0.508095	-3.46354	DOWN
786	chr21:44094063-44098534	TRAPPC10	-0.988762	-6.20149	-2.22574	0.0275179	0.508095	-3.46354	DOWN
787	chr4:47744402-47807047	CORIN	-0.988762	-6.20149	-2.22574	0.0275179	0.508095	-3.46354	DOWN
788	chr7:16216066-16308627	CRPPA	-0.979791	-6.24138	-2.22561	0.0275269	0.508095	-3.46696	DOWN
789	chr1:59321536-59346398	FGGY	1.14501	-2.53214	2.22427	0.0276187	0.508095	-3.44949	UP
790	chr15:65729072-65761438	DENND4A	-0.978574	-6.23899	-2.22311	0.0276989	0.508095	-3.47135	DOWN
791	chr16:58716014-58719255	GOT2	-0.978574	-6.23899	-2.22311	0.0276989	0.508095	-3.47135	DOWN
792	chr9:96541826-96565483	CDC14B	-0.978574	-6.23899	-2.22311	0.0276989	0.508095	-3.47135	DOWN
793	chr9:74660617-74671901	RORB	-0.978347	-6.24138	-2.22275	0.027724	0.508095	-3.47224	DOWN
794	chr1:235762720-235782087	LYST	-0.965949	-6.26993	-2.21898	0.0279849	0.508095	-3.48202	DOWN
795	chr1:52941796-52988136	SCP2	-0.965949	-6.26993	-2.21898	0.0279849	0.508095	-3.48202	DOWN
796	chr11:128758115-128782023	FLI1	-0.965949	-6.26993	-2.21898	0.0279849	0.508095	-3.48202	DOWN
797	chr12:124449815-124495368	NCOR2	-0.965949	-6.26993	-2.21898	0.0279849	0.508095	-3.48202	DOWN
798	chr14:73147795-73206472	PSEN1	-0.965949	-6.26993	-2.21898	0.0279849	0.508095	-3.48202	DOWN
799	chr17:59041813-59070947	TRIM37	-0.965949	-6.26993	-2.21898	0.0279849	0.508095	-3.48202	DOWN
800	chr19:19640085-19640571	GMIP	-0.965949	-6.26993	-2.21898	0.0279849	0.508095	-3.48202	DOWN
801	chr19:45138514-45146480	PPP1R37	-0.965949	-6.26993	-2.21898	0.0279849	0.508095	-3.48202	DOWN
802	chr9:126392066-126484032	MVB12B	-0.965949	-6.26993	-2.21898	0.0279849	0.508095	-3.48202	DOWN
803	chr9:19290704-19300331	DENND4C	-0.965949	-6.26993	-2.21898	0.0279849	0.508095	-3.48202	DOWN
804	chr3:44354739-44392977	TCAIM	-0.985447	-6.20302	-2.21702	0.0281211	0.508095	-3.47962	DOWN
805	chr15:29761139-29762438	TJP1	-1.11471	-6.04358	-2.21581	0.0282062	0.508095	-3.47308	DOWN
806	chr17:50736960-50741731	LUC7L3	1.28926	-4.95015	2.21463	0.0282888	0.508095	-3.46464	UP
807	chr6:72242314-72333835	RIMS1	-0.982812	-6.20458	-2.21434	0.0283089	0.508095	-3.48464	DOWN
808	chr15:44606025-44610985	SPG11	-0.982876	-6.21111	-2.21429	0.0283122	0.508095	-3.48522	DOWN
809	chr13:41865736-41887361	VWA8	1.31613	-4.85144	2.21366	0.0283565	0.508095	-3.46669	UP
810	chr20:48941199-48953790	ARFGEF2	-1.07486	-5.89738	-2.21317	0.028391	0.508095	-3.47366	DOWN
811	chr2:171925537-171979363	HAT1	-1.35745	-5.35451	-2.213	0.0284028	0.508095	-3.46714	DOWN
812	chr8:115619132-115623758	TRPS1	-1.0705	-5.95035	-2.21207	0.0284691	0.508095	-3.47689	DOWN
813	chr18:50895809-50921187	ME2	-1.05555	-5.93965	-2.21203	0.0284713	0.508095	-3.4768	DOWN
814	chr5:132579317-132589837	ENSG00000283782	-1.05947	-5.90939	-2.21148	0.0285104	0.508095	-3.47712	DOWN
815	chr7:86765006-86787116	GRM3	-1.11573	-5.76232	-2.21108	0.0285389	0.508095	-3.47347	DOWN
816	chr1:53800693-53832591	NDC1	1.22726	-5.41657	2.21099	0.0285453	0.508095	-3.46896	UP
817	chr14:73147795-73198129	PSEN1	-1.36645	-4.66781	-2.21093	0.0285496	0.508095	-3.47764	DOWN
818	chr20:32366384-32369123	ASXL1	-0.969703	-1.39369	-2.21046	0.0285824	0.508095	-3.52806	DOWN
819	chr10:5720260-5731203	TASOR2	-0.961384	-6.26993	-2.21031	0.0285933	0.508095	-3.49797	DOWN
820	chr2:209933822-209939652	UNC80	-0.961384	-6.26993	-2.21031	0.0285933	0.508095	-3.49797	DOWN
821	chr3:121152477-121239118	STXBP5L	-0.961384	-6.26993	-2.21031	0.0285933	0.508095	-3.49797	DOWN
822	chr3:125313308-125331233	ZNF148	-0.961384	-6.26993	-2.21031	0.0285933	0.508095	-3.49797	DOWN
823	chr5:137692285-137698408	KLHL3	-0.961384	-6.26993	-2.21031	0.0285933	0.508095	-3.49797	DOWN
824	chr5:66024306-66050966	ERBIN	-0.962584	-6.26993	-2.21019	0.0286015	0.508095	-3.49819	DOWN
825	chr5:77449760-77464809	WDR41	-1.34513	-4.00271	-2.20995	0.0286185	0.508095	-3.47652	DOWN
826	chr1:36358239-36358822	STK40	-0.980242	-6.21111	-2.20979	0.0286299	0.508095	-3.49344	DOWN
827	chr2:214767482-214792445	BARD1	-0.980242	-6.21111	-2.20979	0.0286299	0.508095	-3.49344	DOWN
828	chr14:49723874-49743805	KLHDC1	-0.972592	-6.23899	-2.20942	0.028656	0.508095	-3.49646	DOWN
829	chr18:21020151-21044186	ROCK1	-0.972592	-6.23899	-2.20942	0.028656	0.508095	-3.49646	DOWN
830	chr19:37425868-37426378	ZNF569	-0.972592	-6.23899	-2.20942	0.028656	0.508095	-3.49646	DOWN
831	chr9:75932379-75986245	PCSK5	-0.97878	-6.21282	-2.2094	0.0286578	0.508095	-3.49429	DOWN
832	chr12:111485271-111486824	ATXN2	-1.17067	-5.49981	-2.20886	0.0286961	0.508095	-3.47334	DOWN
833	chr18:21773624-21779685	MIB1	-1.07171	-5.89738	-2.20867	0.0287094	0.508095	-3.48168	DOWN
834	chr1:179901302-179908673	TOR1AIP1	-1.08616	-5.88582	-2.20771	0.0287778	0.508095	-3.48273	DOWN
835	chr1:64663695-64664679	CACHD1	-0.959951	-6.26993	-2.20743	0.0287975	0.508095	-3.50325	DOWN
836	chr5:31983155-32010482	PDZD2	-0.959951	-6.26993	-2.20743	0.0287975	0.508095	-3.50325	DOWN
837	chr1:51394381-51421858	EPS15	-0.971063	-6.24138	-2.20666	0.0288524	0.508095	-3.50173	DOWN
838	chr6:11192345-11193692	NEDD9	-0.978415	-6.21111	-2.20635	0.0288746	0.508095	-3.4997	DOWN
839	chr3:16286342-16303592	OXNAD1	-1.28971	-3.60885	-2.20544	0.0289398	0.508095	-3.48014	DOWN
840	chr3:154295284-154306295	DHX36	-1.34973	-3.90026	-2.20496	0.0289745	0.508095	-3.48363	DOWN
841	chr11:11372515-11379264	GALNT18	-1.06092	-5.92418	-2.20474	0.0289905	0.508095	-3.48928	DOWN
842	chr1:237374717-237469187	RYR2	-0.976094	-6.21457	-2.20417	0.0290307	0.508095	-3.50394	DOWN
843	chr10:115334282-115394752	ATRNL1	-0.976094	-6.21457	-2.20417	0.0290307	0.508095	-3.50394	DOWN
844	chr17:58955649-58972925	PPM1E	-0.976094	-6.21457	-2.20417	0.0290307	0.508095	-3.50394	DOWN
845	chr10:124806831-124826785	ABRAXAS2	-1.05837	-5.92832	-2.20365	0.0290686	0.508095	-3.49149	DOWN
846	chr9:105362821-105374735	SLC44A1	-1.08363	-5.87844	-2.20354	0.0290764	0.508095	-3.49	DOWN
847	chr15:72518067-72561549	ARIH1	-1.31295	-3.82767	-2.20347	0.0290814	0.508095	-3.48541	DOWN
848	chr1:197595208-197715074	DENND1B	-0.967604	-6.24138	-2.20222	0.0291715	0.508095	-3.50986	DOWN
849	chr17:66062963-66070001	CEP112	-0.967604	-6.24138	-2.20222	0.0291715	0.508095	-3.50986	DOWN
850	chr4:2657803-2663288	FAM193A	-0.967604	-6.24138	-2.20222	0.0291715	0.508095	-3.50986	DOWN
851	chr2:29133655-29157402	CLIP4	-0.974673	-6.21457	-2.20144	0.0292274	0.508095	-3.50892	DOWN
852	chr13:41466823-41468838	RGCC	-0.974444	-6.21457	-2.20121	0.0292438	0.508095	-3.50933	DOWN
853	chr4:150683551-150808398	LRBA	-1.11125	-5.78521	-2.20076	0.0292765	0.508095	-3.49185	DOWN
854	chr2:127989564-127996491	SAP130	-1.16282	-5.50742	-2.20027	0.029312	0.508095	-3.48818	DOWN
855	chr2:61378363-61395233	USP34	1.14762	-5.77041	2.2001	0.0293244	0.508095	-3.4894	UP
856	chr1:10363283-10365648	KIF1B	-1.07737	-5.8743	-2.20007	0.0293268	0.508095	-3.49607	DOWN
857	chr1:39370030-39372596	MACF1	-1.07756	-5.85727	-2.19977	0.0293486	0.508095	-3.49631	DOWN
858	chr4:102580535-102582957	NFKB1	-1.36084	-4.04758	-2.19936	0.0293778	0.508095	-3.49419	DOWN
859	chr2:8877030-8958642	MBOAT2	-1.13414	-5.61156	-2.19905	0.0294004	0.508095	-3.49125	DOWN
860	chr3:47706409-47729094	SMARCC1	-0.965859	-6.24138	-2.19879	0.0294197	0.508095	-3.51611	DOWN
861	chr12:3568706-3583208	PRMT8	-1.04926	-5.92247	-2.19811	0.0294687	0.508095	-3.50119	DOWN
862	chr15:55439472-55450367	DNAAF4-CCPG1	-0.972795	-6.21457	-2.19808	0.0294712	0.508095	-3.51503	DOWN
863	chr4:150798081-150808398	LRBA	-1.04563	-5.96582	-2.19783	0.0294893	0.508095	-3.50286	DOWN
864	chr7:152783187-152825122	ACTR3B	-1.378	-4.5804	-2.19753	0.0295114	0.508095	-3.49937	DOWN
865	chr22:41338313-41339191	ZC3H7B	-1.11178	-5.70436	-2.19698	0.0295508	0.508095	-3.49979	DOWN
866	chr7:122379368-122393582	CADPS2	-1.31582	-3.97791	-2.1967	0.0295719	0.508095	-3.49789	DOWN
867	chr10:67939588-67941105	HERC4	-0.95463	-6.26993	-2.19573	0.0296427	0.508095	-3.52468	DOWN
868	chr14:67023633-67058786	GPHN	-0.95463	-6.26993	-2.19573	0.0296427	0.508095	-3.52468	DOWN
869	chr15:83819811-83870959	ADAMTSL3	-0.95463	-6.26993	-2.19573	0.0296427	0.508095	-3.52468	DOWN
870	chr16:66736075-66742668	DYNC1LI2	-0.95463	-6.26993	-2.19573	0.0296427	0.508095	-3.52468	DOWN
871	chr2:148761782-148771387	EPC2	-0.95463	-6.26993	-2.19573	0.0296427	0.508095	-3.52468	DOWN
872	chr20:35477871-35478101	CEP250	-0.95463	-6.26993	-2.19573	0.0296427	0.508095	-3.52468	DOWN
873	chr5:115130592-115137616	TRIM36	-0.95463	-6.26993	-2.19573	0.0296427	0.508095	-3.52468	DOWN
874	chr7:23117834-23144025	KLHL7	-0.95463	-6.26993	-2.19573	0.0296427	0.508095	-3.52468	DOWN
875	chr1:19156767-19160281	UBR4	-0.96077	-6.25446	-2.19469	0.0297181	0.508095	-3.52488	DOWN
876	chr10:1103599-1105267	WDR37	-0.96077	-6.25446	-2.19469	0.0297181	0.508095	-3.52488	DOWN
877	chr15:65722848-65761438	DENND4A	-0.96077	-6.25446	-2.19469	0.0297181	0.508095	-3.52488	DOWN
878	chr20:39765588-39771847	ENSG00000229976	-0.96077	-6.25446	-2.19469	0.0297181	0.508095	-3.52488	DOWN
879	chr15:98707562-98708107	IGF1R	-1.19708	-5.32356	-2.19366	0.0297941	0.508095	-3.49909	DOWN
880	chr16:66813564-66821559	NAE1	-0.96427	-6.24138	-2.19359	0.029799	0.508095	-3.52556	DOWN
881	chr21:37132682-37153277	TTC3	-0.96427	-6.24138	-2.19359	0.029799	0.508095	-3.52556	DOWN
882	chr1:8556475-8614686	RERE	-0.953197	-6.26993	-2.19285	0.0298536	0.508095	-3.52993	DOWN
883	chr14:70962226-70978648	PCNX1	-0.953197	-6.26993	-2.19285	0.0298536	0.508095	-3.52993	DOWN
884	chr15:44628669-44660616	SPG11	-0.953197	-6.26993	-2.19285	0.0298536	0.508095	-3.52993	DOWN
885	chr2:201738670-201744429	ALS2	-0.953197	-6.26993	-2.19285	0.0298536	0.508095	-3.52993	DOWN
886	chr20:44506827-44514040	SERINC3	-0.953197	-6.26993	-2.19285	0.0298536	0.508095	-3.52993	DOWN
887	chr3:183195222-183219924	MCF2L2	-0.953197	-6.26993	-2.19285	0.0298536	0.508095	-3.52993	DOWN
888	chr3:32703868-32727870	CNOT10	-0.953197	-6.26993	-2.19285	0.0298536	0.508095	-3.52993	DOWN
889	chr6:56610427-56614484	DST	-0.953197	-6.26993	-2.19285	0.0298536	0.508095	-3.52993	DOWN
890	chr7:122345574-122379442	CADPS2	-0.953197	-6.26993	-2.19285	0.0298536	0.508095	-3.52993	DOWN
891	chr7:155700773-155707068	RBM33	-0.953197	-6.26993	-2.19285	0.0298536	0.508095	-3.52993	DOWN
892	chr9:92045999-92080963	SPTLC1	-0.953197	-6.26993	-2.19285	0.0298536	0.508095	-3.52993	DOWN
893	chr10:73467553-73479517	PPP3CB	-1.06165	-5.87844	-2.18843	0.0301804	0.508095	-3.51671	DOWN
894	chr18:34755976-34766041	DTNA	-1.07323	-5.89738	-2.18825	0.0301936	0.508095	-3.51692	DOWN
895	chr2:222908733-222919202	ACSL3	-1.06202	-5.91285	-2.18693	0.0302917	0.508095	-3.52057	DOWN
896	chr4:83056926-83063246	COPS4	-1.11935	-5.65515	-2.18658	0.0303175	0.508095	-3.51344	DOWN
897	chr17:37246826-37253036	ACACA	-1.1366	-5.58585	-2.18643	0.0303292	0.508095	-3.51257	DOWN
898	chr1:53923904-53940097	HSPB11	-0.960892	-6.24138	-2.18625	0.0303425	0.508095	-3.5389	DOWN
899	chr5:80436756-80445405	ZFYVE16	-0.960892	-6.24138	-2.18625	0.0303425	0.508095	-3.5389	DOWN
900	chr7:43456297-43479744	HECW1	-0.960892	-6.24138	-2.18625	0.0303425	0.508095	-3.5389	DOWN
901	chr7:88143026-88151320	ADAM22	-0.960892	-6.24138	-2.18625	0.0303425	0.508095	-3.5389	DOWN
902	chr8:103404776-103407784	SLC25A32	-0.960892	-6.24138	-2.18625	0.0303425	0.508095	-3.5389	DOWN
903	chr16:57164001-57173869	PSME3IP1	-1.409	-3.9998	-2.18625	0.0303427	0.508095	-3.51485	DOWN
904	chr12:125349452-125415677	TMEM132B	-1.18202	-5.43535	-2.18538	0.0304076	0.508095	-3.51284	DOWN
905	chr8:72567642-72568313	KCNB2	-0.966168	-6.21282	-2.18497	0.030438	0.508095	-3.53862	DOWN
906	chr11:68505145-68537891	PPP6R3	-0.965905	-6.22005	-2.18462	0.0304644	0.508095	-3.53988	DOWN
907	chr2:48498493-48511468	PPP1R21	1.27116	-3.86711	2.18413	0.030501	0.508095	-3.51447	UP
908	chr9:13216774-13224583	MPDZ	-0.959767	-6.23899	-2.18392	0.0305164	0.508095	-3.54287	DOWN
909	chr1:193135391-193138173	CDC73	-1.04861	-5.92418	-2.18347	0.0305505	0.508095	-3.52697	DOWN
910	chr8:17963101-18011827	PCM1	-1.18469	-5.40654	-2.18173	0.0306815	0.508095	-3.51889	DOWN
911	chr1:211353239-211354467	TRAF5	-1.36574	-4.85823	-2.18085	0.0307476	0.508095	-3.52427	DOWN
912	chr15:85097948-85117839	PDE8A	-1.0914	-5.81962	-2.18005	0.0308079	0.508095	-3.52943	DOWN
913	chr22:25663630-25667800	GRK3	-1.0723	-5.86297	-2.17939	0.0308582	0.508095	-3.53177	DOWN
914	chr5:73832338-73852692	ARHGEF28	-1.12828	-5.64554	-2.17874	0.0309073	0.508095	-3.53108	DOWN
915	chr7:137463489-137623554	DGKI	-0.962749	-6.21457	-2.17838	0.0309343	0.508095	-3.55065	DOWN
916	chr13:77217840-77243951	MYCBP2	-1.38858	-4.4279	-2.17827	0.0309427	0.508095	-3.52995	DOWN
917	chr12:31413436-31426424	DENND5B	-0.962521	-6.21457	-2.17798	0.030965	0.508095	-3.55138	DOWN
918	chr2:148690214-148754133	EPC2	-0.962521	-6.21457	-2.17798	0.030965	0.508095	-3.55138	DOWN
919	chr3:173800293-173807832	NLGN1	-1.19342	-5.39415	-2.17789	0.0309718	0.508095	-3.52512	DOWN
920	chr8:42861745-42887871	RNF170	-1.03285	-5.95035	-2.1742	0.0312532	0.508095	-3.54422	DOWN
921	chr18:12353005-12356831	AFG3L2	-1.05129	-5.90285	-2.17349	0.0313073	0.508095	-3.54399	DOWN
922	chr6:18236452-18258405	DEK	0.892415	-1.00667	2.17325	0.0313257	0.508095	-3.62	UP
923	chr8:119788338-119797846	TAF2	-1.19626	-5.31916	-2.17216	0.0314089	0.508095	-3.53483	DOWN
924	chr3:67746771-67768433	SUCLG2-DT	1.12829	-5.81615	2.17087	0.0315088	0.508095	-3.54029	UP
925	chr6:42822796-42830172	BICRAL	1.23972	-4.2044	2.17079	0.0315148	0.508095	-3.53668	UP
926	chr5:14330778-14336727	TRIO	-0.948819	-6.25446	-2.17052	0.0315358	0.508095	-3.5687	DOWN
927	chr12:45945249-45951727	SCAF11	-0.951973	-6.24138	-2.16919	0.0316383	0.508095	-3.5697	DOWN
928	chr15:75955932-76052983	NRG4	-1.35876	-4.36022	-2.16877	0.0316711	0.508095	-3.54523	DOWN
929	chr20:62857395-62859526	TCFL5	-0.950228	-6.24138	-2.16575	0.0319052	0.508095	-3.57588	DOWN
930	chr21:39247701-39298582	BRWD1	-0.950228	-6.24138	-2.16575	0.0319052	0.508095	-3.57588	DOWN
931	chr4:145823422-145892415	ZNF827	-1.03749	-5.90699	-2.16438	0.0320118	0.508095	-3.56004	DOWN
932	chr8:42906173-42950455	HOOK3	-1.04522	-5.88738	-2.1641	0.032034	0.508095	-3.56007	DOWN
933	chr4:146442783-146510049	SLC10A7	-1.07068	-5.87121	-2.16406	0.0320371	0.508095	-3.5587	DOWN
934	chr1:58506060-58539310	OMA1	-0.976701	-6.25446	-2.1633	0.0320968	0.508095	-3.58169	DOWN
935	chr11:46493608-46494204	AMBRA1	-1.06175	-6.09346	-2.16319	0.0321049	0.508095	-3.57092	DOWN
936	chr18:6213149-6312056	L3MBTL4	-1.3497	-4.35381	-2.16287	0.0321299	0.508095	-3.55469	DOWN
937	chr15:43002555-43022801	UBR1	-0.95275	-6.2259	-2.16233	0.0321729	0.508095	-3.5805	DOWN
938	chr8:94841491-94865690	INTS8	-0.95275	-6.2259	-2.16233	0.0321729	0.508095	-3.5805	DOWN
939	chr9:89349776-89350852	SECISBP2	-0.95275	-6.2259	-2.16233	0.0321729	0.508095	-3.5805	DOWN
940	chr1:50535369-50584811	FAF1	-1.21461	-5.19874	-2.1609	0.0322847	0.508095	-3.55276	DOWN
941	chr13:49145778-49175541	FNDC3A	-0.95182	-6.2259	-2.16062	0.0323068	0.508095	-3.58355	DOWN
942	chr5:179709873-179723779	CANX	-0.95182	-6.2259	-2.16062	0.0323068	0.508095	-3.58355	DOWN
943	chr9:71874614-71875083	ABHD17B	-0.95182	-6.2259	-2.16062	0.0323068	0.508095	-3.58355	DOWN
944	chr18:34093465-34105160	NOL4	-1.07185	-5.84403	-2.16062	0.0323073	0.508095	-3.56367	DOWN
945	chr14:100913432-100951494	MIR493HG	-0.943331	-6.25446	-2.15986	0.032367	0.508095	-3.58787	DOWN
946	chr17:82870224-82893632	TBCD	-0.943331	-6.25446	-2.15986	0.032367	0.508095	-3.58787	DOWN
947	chr22:25663630-25687667	GRK3	-0.943331	-6.25446	-2.15986	0.032367	0.508095	-3.58787	DOWN
948	chr7:36861659-36887672	ELMO1	-0.943331	-6.25446	-2.15986	0.032367	0.508095	-3.58787	DOWN
949	chr4:118138054-118143684	NDST3	-0.951332	-6.2259	-2.15958	0.0323888	0.508095	-3.58541	DOWN
950	chr9:4622408-4635399	SPATA6L	-0.951332	-6.2259	-2.15958	0.0323888	0.508095	-3.58541	DOWN
951	chr3:43299754-43303792	SNRK	-1.05416	-5.89563	-2.15818	0.0324998	0.508095	-3.57007	DOWN
952	chr10:126996748-127000307	DOCK1	-0.95028	-6.2259	-2.15766	0.0325408	0.508095	-3.58885	DOWN
953	chr11:44107683-44114301	EXT2	-0.95028	-6.2259	-2.15766	0.0325408	0.508095	-3.58885	DOWN
954	chr2:197459932-197462731	COQ10B	-0.95028	-6.2259	-2.15766	0.0325408	0.508095	-3.58885	DOWN
955	chr6:12089184-12125870	HIVEP1	-0.95028	-6.2259	-2.15766	0.0325408	0.508095	-3.58885	DOWN
956	chr18:21560859-21568094	ESCO1	-0.951715	-6.22005	-2.15712	0.0325835	0.508095	-3.58926	DOWN
957	chr3:121690670-121699885	GOLGB1	-0.951715	-6.22005	-2.15712	0.0325835	0.508095	-3.58926	DOWN
958	chr4:158599326-158617205	RXFP1	-0.951715	-6.22005	-2.15712	0.0325835	0.508095	-3.58926	DOWN
959	chr10:94441896-94500327	TBC1D12	-1.02841	-5.99676	-2.15705	0.0325893	0.508095	-3.57604	DOWN
960	chr1:173733713-173734286	KLHL20	-0.941729	-6.25446	-2.15667	0.0326194	0.508095	-3.59358	DOWN
961	chr1:213167858-213232255	RPS6KC1	-0.941729	-6.25446	-2.15667	0.0326194	0.508095	-3.59358	DOWN
962	chr3:44354739-44367708	TCAIM	-0.951249	-6.22005	-2.15629	0.0326494	0.508095	-3.59074	DOWN
963	chr14:90920206-91001159	RPS6KA5	-1.06164	-5.89152	-2.15617	0.0326593	0.508095	-3.5729	DOWN
964	chr19:45368630-45369147	ERCC2	-0.942485	-6.25446	-2.15609	0.0326656	0.508095	-3.59463	DOWN
965	chr2:119809837-119920241	PTPN4	-0.942485	-6.25446	-2.15609	0.0326656	0.508095	-3.59463	DOWN
966	chr20:441588-442043	TBC1D20	-0.942485	-6.25446	-2.15609	0.0326656	0.508095	-3.59463	DOWN
967	chr3:10270131-10271015	TATDN2	-0.942485	-6.25446	-2.15609	0.0326656	0.508095	-3.59463	DOWN
968	chr3:184936246-184971752	VPS8	-0.942485	-6.25446	-2.15609	0.0326656	0.508095	-3.59463	DOWN
969	chr11:22221097-22276199	ANO5	1.13459	-5.75733	2.15608	0.0326664	0.508095	-3.56475	UP
970	chr15:34927035-34938813	AQR	-1.04755	-5.89977	-2.15579	0.0326892	0.508095	-3.57433	DOWN
971	chr10:15816835-15843272	MINDY3	1.24166	-5.25772	2.15569	0.0326972	0.508095	-3.56133	UP
972	chr7:105073619-105081797	KMT2E	-1.3214	-4.72336	-2.15312	0.0329026	0.508095	-3.56992	DOWN
973	chr3:67749853-67750660	SUCLG2-DT	-0.930733	-6.33222	-2.15274	0.0329333	0.508095	-3.6121	DOWN
974	chr7:35863552-35873775	SEPTIN7	-0.987216	-6.20149	-2.15222	0.0329745	0.508095	-3.59637	DOWN
975	chr7:67067285-67083539	TYW1	-1.03889	-5.90871	-2.15155	0.0330284	0.508095	-3.58246	DOWN
976	chr2:55349518-55388886	CCDC88A	-1.18605	-5.37433	-2.15046	0.0331161	0.508095	-3.57183	DOWN
977	chr15:63712775-63716473	HERC1	-1.02889	-5.95035	-2.14918	0.0332193	0.508095	-3.58787	DOWN
978	chr1:172032402-172033265	DNM3	-0.938609	-6.25446	-2.14849	0.0332743	0.508095	-3.60821	DOWN
979	chr22:43667104-43735993	EFCAB6	-0.938609	-6.25446	-2.14849	0.0332743	0.508095	-3.60821	DOWN
980	chr4:42551198-42586476	ATP8A1	-0.938609	-6.25446	-2.14849	0.0332743	0.508095	-3.60821	DOWN
981	chr9:132296887-132300803	SETX	-0.938609	-6.25446	-2.14849	0.0332743	0.508095	-3.60821	DOWN
982	chr1:41628749-41628947	HIVEP3	-0.945308	-6.23005	-2.14793	0.0333203	0.508095	-3.60661	DOWN
983	chr20:3945177-3964024	RNF24	-0.945308	-6.23005	-2.14793	0.0333203	0.508095	-3.60661	DOWN
984	chr8:53743577-53801896	ATP6V1H	-0.945308	-6.23005	-2.14793	0.0333203	0.508095	-3.60661	DOWN
985	chr6:135039573-135042126	HBS1L	-1.30604	-4.00361	-2.1474	0.0333626	0.508095	-3.57715	DOWN
986	chr2:115739739-115782399	DPP10	-0.944036	-6.23005	-2.14544	0.0335217	0.508095	-3.61103	DOWN
987	chr12:82985925-83061831	TMTC2	-1.04555	-5.88582	-2.14489	0.0335665	0.508095	-3.59289	DOWN
988	chrX:51327721-51357027	ENSG00000229151	1.11307	-5.7876	2.14451	0.033598	0.508095	-3.58475	UP
989	chr15:44331988-44338317	GOLM2	1.25269	-4.90861	2.14303	0.0337183	0.508095	-3.58223	UP
990	chr1:182386426-182387130	GLUL	-0.942423	-6.23005	-2.1426	0.0337533	0.508095	-3.61607	DOWN
991	chr1:239492709-239545749	CHRM3	-0.942423	-6.23005	-2.1426	0.0337533	0.508095	-3.61607	DOWN
992	chr5:128131067-128161800	SLC12A2	-0.942423	-6.23005	-2.1426	0.0337533	0.508095	-3.61607	DOWN
993	chr5:74745678-74750667	GFM2	-1.29784	-4.71012	-2.14021	0.0339497	0.508095	-3.59013	DOWN
994	chr8:97686668-97691188	MTDH	-1.34296	-5.01837	-2.13862	0.0340808	0.508095	-3.59015	DOWN
995	chr1:220136809-220139139	IARS2	-0.913834	-6.34769	-2.13821	0.0341142	0.508095	-3.64147	DOWN
996	chr5:108832770-108897848	FER	-0.913834	-6.34769	-2.13821	0.0341142	0.508095	-3.64147	DOWN
997	chr8:52116275-52172583	ST18	-1.32308	-4.54342	-2.13786	0.0341432	0.508095	-3.59395	DOWN
998	chr14:31371810-31374968	HEATR5A	-1.02444	-5.92593	-2.13695	0.0342188	0.508095	-3.60828	DOWN
999	chr2:226906793-226914351	RHBDD1	1.13931	-3.005	2.13694	0.0342192	0.508095	-3.59379	UP
1000	chr12:27368262-27380404	ARNTL2	-0.939596	-6.2259	-2.13645	0.0342596	0.508095	-3.62658	DOWN
1001	chr15:100132007-100199423	ADAMTS17	-0.939596	-6.2259	-2.13645	0.0342596	0.508095	-3.62658	DOWN
1002	chr3:56663541-56673725	TASOR	-0.939596	-6.2259	-2.13645	0.0342596	0.508095	-3.62658	DOWN
1003	chr18:37066890-37084232	KIAA1328	-1.14031	-5.50156	-2.13636	0.0342675	0.508095	-3.59636	DOWN
1004	chr14:32117143-32152528	ARHGAP5	-0.939474	-6.2259	-2.13623	0.0342778	0.508095	-3.62696	DOWN
1005	chr5:124639133-124644661	ZNF608	-0.939474	-6.2259	-2.13623	0.0342778	0.508095	-3.62696	DOWN
1006	chr9:6984166-7015929	KDM4C	-0.939474	-6.2259	-2.13623	0.0342778	0.508095	-3.62696	DOWN
1007	chr1:240827098-240870119	RGS7	1.2546	-4.89983	2.13558	0.0343318	0.508095	-3.59416	UP
1008	chr1:25972558-25974650	PAFAH2	-0.931974	-6.25446	-2.13474	0.034402	0.508095	-3.63271	DOWN
1009	chr10:104018160-104018908	SLK	-0.931974	-6.25446	-2.13474	0.034402	0.508095	-3.63271	DOWN
1010	chr10:91942422-91956657	BTAF1	-0.931974	-6.25446	-2.13474	0.034402	0.508095	-3.63271	DOWN
1011	chr8:3468712-3493726	CSMD1	-0.931974	-6.25446	-2.13474	0.034402	0.508095	-3.63271	DOWN
1012	chr1:155370504-155395553	ASH1L	-1.01944	-5.92832	-2.13457	0.0344157	0.508095	-3.61267	DOWN
1013	chr7:45648670-45662214	ADCY1	-1.29402	-4.15803	-2.13417	0.0344491	0.508095	-3.59894	DOWN
1014	chr2:15327750-15402301	NBAS	-0.926173	-6.26993	-2.13312	0.0345367	0.508095	-3.63748	DOWN
1015	chr5:94779110-94871417	MCTP1	-0.926173	-6.26993	-2.13312	0.0345367	0.508095	-3.63748	DOWN
1016	chr9:17226203-17273866	CNTLN	-0.926173	-6.26993	-2.13312	0.0345367	0.508095	-3.63748	DOWN
1017	chr8:43069555-43072307	ENSG00000254673	-1.34313	-3.87246	-2.13205	0.0346259	0.508095	-3.60079	DOWN
1018	chr1:92323445-92345914	RPAP2	-0.930534	-6.25446	-2.13185	0.0346429	0.508095	-3.63784	DOWN
1019	chr15:43395107-43401850	TUBGCP4	-0.930534	-6.25446	-2.13185	0.0346429	0.508095	-3.63784	DOWN
1020	chr9:22046751-22112395	CDKN2B-AS1	-0.930534	-6.25446	-2.13185	0.0346429	0.508095	-3.63784	DOWN
1021	chr18:31907460-31917667	TRAPPC8	-1.09403	-5.69611	-2.13015	0.034785	0.508095	-3.61497	DOWN
1022	chr19:9656547-9659467	ZNF562	-0.915065	-6.3396	-2.12944	0.0348449	0.508095	-3.65553	DOWN
1023	chr6:34526243-34531787	PACSIN1	-0.915065	-6.3396	-2.12944	0.0348449	0.508095	-3.65553	DOWN
1024	chr8:105419144-105561481	ZFPM2	-1.22503	-5.16559	-2.12932	0.0348547	0.508095	-3.60422	DOWN
1025	chr9:83679775-83686155	UBQLN1	1.11948	-2.65876	2.12912	0.0348715	0.508095	-3.61173	UP
1026	chr1:230928937-230961303	TTC13	-1.01645	-5.94688	-2.1289	0.0348901	0.508095	-3.62306	DOWN
1027	chr7:32639274-32679130	DPY19L1P1	-1.04256	-5.91285	-2.12801	0.0349655	0.508095	-3.62216	DOWN
1028	chr1:112581992-112616895	ST7L	-1.04745	-5.89152	-2.12758	0.0350019	0.508095	-3.62226	DOWN
1029	chr3:16294856-16303592	OXNAD1	-1.02707	-5.95274	-2.12744	0.0350131	0.508095	-3.62563	DOWN
1030	chr3:24228938-24348614	THRB	-1.08031	-5.73463	-2.12611	0.0351257	0.508095	-3.62208	DOWN
1031	chr9:131436620-131439061	PRRC2B	-1.23311	-3.48857	-2.12548	0.0351794	0.508095	-3.61043	DOWN
1032	chr14:33215182-33215426	NPAS3	-0.926907	-6.25446	-2.12487	0.0352312	0.508095	-3.6502	DOWN
1033	chr15:59153590-59214720	MYO1E	-0.926907	-6.25446	-2.12487	0.0352312	0.508095	-3.6502	DOWN
1034	chr6:42592151-42606651	UBR2	-0.926907	-6.25446	-2.12487	0.0352312	0.508095	-3.6502	DOWN
1035	chr6:69780494-69790472	LMBRD1	-0.926907	-6.25446	-2.12487	0.0352312	0.508095	-3.6502	DOWN
1036	chrX:118404338-118410959	WDR44	-0.926907	-6.25446	-2.12487	0.0352312	0.508095	-3.6502	DOWN
1037	chr6:68943830-69063036	ADGRB3	-1.03258	-5.8743	-2.12447	0.035265	0.508095	-3.62778	DOWN
1038	chr9:15210088-15214249	TTC39B	-1.02203	-5.90285	-2.1241	0.0352964	0.508095	-3.62974	DOWN
1039	chr1:161778244-161802272	ATF6	-1.02417	-5.90871	-2.12397	0.0353076	0.508095	-3.63013	DOWN
1040	chr14:22926133-22927660	PRMT5	-1.16871	-5.41572	-2.12264	0.0354207	0.508095	-3.61759	DOWN
1041	chr17:2315557-2318929	SRR	-0.925305	-6.25446	-2.12167	0.0355035	0.508095	-3.65584	DOWN
1042	chr17:67166478-67167796	HELZ	-0.925305	-6.25446	-2.12167	0.0355035	0.508095	-3.65584	DOWN
1043	chr2:26269953-26277160	HADHB	-0.925305	-6.25446	-2.12167	0.0355035	0.508095	-3.65584	DOWN
1044	chr21:15808809-15833548	USP25	-0.925305	-6.25446	-2.12167	0.0355035	0.508095	-3.65584	DOWN
1045	chr11:77691159-77702495	RSF1	-1.12392	-5.53288	-2.12116	0.0355472	0.508095	-3.62209	DOWN
1046	chr7:149112137-149118348	ZNF425	-1.04873	-5.90285	-2.12046	0.035607	0.508095	-3.63428	DOWN
1047	chr1:243270105-243378863	SDCCAG8	-0.93127	-6.23005	-2.1203	0.0356204	0.508095	-3.65549	DOWN
1048	chr3:16357932-16370279	RFTN1	-0.93127	-6.23005	-2.1203	0.0356204	0.508095	-3.65549	DOWN
1049	chr6:148468545-148474222	SASH1	-0.93127	-6.23005	-2.1203	0.0356204	0.508095	-3.65549	DOWN
1050	chr2:119809837-119885882	PTPN4	-0.930898	-6.23005	-2.11963	0.0356777	0.508095	-3.65667	DOWN
1051	chr14:71413948-71529370	SIPA1L1	1.1565	-2.82444	2.11909	0.0357247	0.508095	-3.62557	UP
1052	chr3:195342471-195345317	ACAP2	-1.13969	-5.48594	-2.11796	0.0358213	0.508095	-3.62654	DOWN
1053	chr7:43468920-43479744	HECW1	-1.27806	-4.97279	-2.11694	0.0359097	0.508095	-3.62462	DOWN
1054	chr10:45862986-45900426	PARGP1-AGAP4	1.11418	-5.7845	2.11691	0.0359121	0.508095	-3.63111	UP
1055	chr3:169976946-169985865	SEC62	1.23747	-4.98743	2.11619	0.0359746	0.508095	-3.62528	UP
1056	chr1:197672037-197674169	DENND1B	-0.92552	-6.23899	-2.11298	0.0362531	0.508095	-3.66934	DOWN
1057	chr10:31387124-31461237	ZEB1	-0.92552	-6.23899	-2.11298	0.0362531	0.508095	-3.66934	DOWN
1058	chr1:44308310-44339322	ERI3	1.02367	-1.99761	2.11294	0.036256	0.508095	-3.66089	UP
1059	chr17:30759491-30769965	SUZ12P1	-1.29873	-4.20956	-2.11091	0.0364327	0.508095	-3.63538	DOWN
1060	chr8:42906173-42930172	HOOK3	-1.01571	-5.93141	-2.10992	0.0365201	0.508095	-3.65494	DOWN
1061	chr6:18255731-18258405	DEK	-0.923954	-6.23899	-2.10987	0.0365238	0.508095	-3.67478	DOWN
1062	chr7:118185647-118188405	LSM8	-0.923954	-6.23899	-2.10987	0.0365238	0.508095	-3.67478	DOWN
1063	chr11:121478118-121497049	SORL1	-0.914854	-6.26993	-2.10976	0.036534	0.508095	-3.6788	DOWN
1064	chr15:72518067-72555907	ARIH1	-0.914854	-6.26993	-2.10976	0.036534	0.508095	-3.6788	DOWN
1065	chr16:68266593-68275249	SLC7A6	-0.914854	-6.26993	-2.10976	0.036534	0.508095	-3.6788	DOWN
1066	chr2:169540051-169557297	FASTKD1	-0.914854	-6.26993	-2.10976	0.036534	0.508095	-3.6788	DOWN
1067	chr3:134531845-134537268	CEP63	-0.914854	-6.26993	-2.10976	0.036534	0.508095	-3.6788	DOWN
1068	chr5:137658131-137720584	KLHL3	-0.914854	-6.26993	-2.10976	0.036534	0.508095	-3.6788	DOWN
1069	chr2:38585644-38591648	HNRNPLL	-1.04376	-5.83009	-2.10696	0.0367796	0.508095	-3.65537	DOWN
1070	chr1:150927704-150941428	SETDB1	-0.913421	-6.26993	-2.10686	0.0367882	0.508095	-3.68388	DOWN
1071	chr18:76849526-76908573	ZNF236	-0.913421	-6.26993	-2.10686	0.0367882	0.508095	-3.68388	DOWN
1072	chr3:132479227-132484672	DNAJC13	-0.913421	-6.26993	-2.10686	0.0367882	0.508095	-3.68388	DOWN
1073	chr16:28488591-28489386	ENSG00000261832	-0.92161	-6.24138	-2.10541	0.0369164	0.508095	-3.68288	DOWN
1074	chr16:66805777-66810772	NAE1	-0.92161	-6.24138	-2.10541	0.0369164	0.508095	-3.68288	DOWN
1075	chr2:135709433-135715694	R3HDM1	-0.92161	-6.24138	-2.10541	0.0369164	0.508095	-3.68288	DOWN
1076	chr2:171787571-171809686	SLC25A12	-0.92161	-6.24138	-2.10541	0.0369164	0.508095	-3.68288	DOWN
1077	chr2:9845220-9876018	TAF1B	-0.92161	-6.24138	-2.10541	0.0369164	0.508095	-3.68288	DOWN
1078	chr21:15805121-15842540	USP25	-0.92161	-6.24138	-2.10541	0.0369164	0.508095	-3.68288	DOWN
1079	chr5:119240419-119244576	DMXL1	-0.92161	-6.24138	-2.10541	0.0369164	0.508095	-3.68288	DOWN
1080	chr7:93259550-93297243	VPS50	-0.92161	-6.24138	-2.10541	0.0369164	0.508095	-3.68288	DOWN
1081	chr5:40728345-40747019	TTC33	-0.892593	-6.35663	-2.10502	0.0369509	0.508095	-3.70296	DOWN
1082	chr10:77039528-77079550	KCNMA1	-1.0618	-5.77712	-2.10467	0.0369819	0.508095	-3.65709	DOWN
1083	chr11:9420411-9425262	IPO7	1.24033	-5.01548	2.10259	0.037166	0.508095	-3.64691	UP
1084	chr2:159446782-159478721	BAZ2B	-0.920166	-6.24138	-2.10251	0.037173	0.508095	-3.68794	DOWN
1085	chr5:115275216-115284908	CCDC112	-0.920166	-6.24138	-2.10251	0.037173	0.508095	-3.68794	DOWN
1086	chr6:13316571-13321095	TBC1D7	-0.920166	-6.24138	-2.10251	0.037173	0.508095	-3.68794	DOWN
1087	chrY:12686513-12709543	USP9Y	-0.897119	-6.34769	-2.10201	0.0372178	0.508095	-3.70621	DOWN
1088	chr6:34646601-34654779	ILRUN	-1.01762	-5.91285	-2.10147	0.0372662	0.508095	-3.66814	DOWN
1089	chr1:64582156-64602912	CACHD1	-0.919484	-6.24138	-2.10142	0.0372703	0.508095	-3.68985	DOWN
1090	chr11:33096306-33106064	CSTF3	-0.919484	-6.24138	-2.10142	0.0372703	0.508095	-3.68985	DOWN
1091	chr16:69245602-69270285	SNTB2	-0.919484	-6.24138	-2.10142	0.0372703	0.508095	-3.68985	DOWN
1092	chr2:222599928-222643005	FARSB	-0.919484	-6.24138	-2.10142	0.0372703	0.508095	-3.68985	DOWN
1093	chr2:43912432-43918398	LRPPRC	-0.919484	-6.24138	-2.10142	0.0372703	0.508095	-3.68985	DOWN
1094	chr4:169477124-169556095	NEK1	-0.919484	-6.24138	-2.10142	0.0372703	0.508095	-3.68985	DOWN
1095	chr4:88906379-89029649	FAM13A	-0.919484	-6.24138	-2.10142	0.0372703	0.508095	-3.68985	DOWN
1096	chr7:14574212-14607508	DGKB	-0.919484	-6.24138	-2.10142	0.0372703	0.508095	-3.68985	DOWN
1097	chr8:42906173-42986795	HOOK3	-0.919484	-6.24138	-2.10142	0.0372703	0.508095	-3.68985	DOWN
1098	chr9:132311757-132349435	SETX	-0.919484	-6.24138	-2.10142	0.0372703	0.508095	-3.68985	DOWN
1099	chr9:84727654-84867431	NTRK2	-0.919484	-6.24138	-2.10142	0.0372703	0.508095	-3.68985	DOWN
1100	chr1:227160543-227254155	CDC42BPA	-1.25287	-5.07215	-2.10122	0.0372882	0.508095	-3.64906	DOWN
1101	chr6:126112866-126115855	TRMT11	-1.05211	-5.77935	-2.09947	0.0374447	0.508095	-3.66931	DOWN
1102	chr1:213167858-213176492	RPS6KC1	-1.18717	-3.2051	-2.09917	0.0374709	0.508095	-3.65462	DOWN
1103	chr1:193138085-193142066	CDC73	-1.12464	-5.48348	-2.09894	0.0374919	0.508095	-3.65937	DOWN
1104	chr1:70076077-70107826	LRRC7	1.20434	-5.27846	2.09829	0.03755	0.508095	-3.65416	UP
1105	chr17:16143606-16153395	NCOR1	-0.917738	-6.24138	-2.09796	0.0375795	0.508095	-3.69588	DOWN
1106	chrX:111147737-111196640	PAK3	-0.917738	-6.24138	-2.09796	0.0375795	0.508095	-3.69588	DOWN
1107	chr2:222927017-222934687	ACSL3	-0.996811	-5.98129	-2.09702	0.0376638	0.508095	-3.67913	DOWN
1108	chr15:32798804-32888292	FMN1	-1.01031	-5.93726	-2.09674	0.0376895	0.508095	-3.67762	DOWN
1109	chr22:18987757-18988195	DGCR5	-1.18694	-5.19171	-2.09622	0.037736	0.508095	-3.65764	DOWN
1110	chr1:21247221-21258839	ECE1	-0.908623	-6.26993	-2.0954	0.03781	0.508095	-3.70397	DOWN
1111	chr1:245002121-245017326	EFCAB2	-0.908623	-6.26993	-2.0954	0.03781	0.508095	-3.70397	DOWN
1112	chr11:9286455-9299701	TMEM41B	-0.908623	-6.26993	-2.0954	0.03781	0.508095	-3.70397	DOWN
1113	chr12:56642458-56643958	ATP5F1B	-0.908623	-6.26993	-2.0954	0.03781	0.508095	-3.70397	DOWN
1114	chr2:161179614-161224746	TANK	-0.908623	-6.26993	-2.0954	0.03781	0.508095	-3.70397	DOWN
1115	chr2:32193889-32209561	SLC30A6	-0.908623	-6.26993	-2.0954	0.03781	0.508095	-3.70397	DOWN
1116	chr20:9337126-9339037	PLCB4	-0.908623	-6.26993	-2.0954	0.03781	0.508095	-3.70397	DOWN
1117	chr4:119259820-119269837	USP53	-0.908623	-6.26993	-2.0954	0.03781	0.508095	-3.70397	DOWN
1118	chr4:86764593-86766517	PTPN13	-0.908623	-6.26993	-2.0954	0.03781	0.508095	-3.70397	DOWN
1119	chrX:115634000-115645099	PLS3	-0.908623	-6.26993	-2.0954	0.03781	0.508095	-3.70397	DOWN
1120	chr18:79096476-79154555	ATP9B	1.01075	-2.05088	2.0951	0.0378371	0.508095	-3.68916	UP
1121	chr13:42295695-42308609	AKAP11	-1.11619	-5.52133	-2.09464	0.0378782	0.508095	-3.6655	DOWN
1122	chr14:73147795-73186920	PSEN1	-0.996952	-5.96582	-2.09385	0.0379504	0.508095	-3.68385	DOWN
1123	chr3:28435110-28492173	ZCWPW2	-1.28701	-4.85324	-2.09253	0.03807	0.508095	-3.66361	DOWN
1124	chr12:133191489-133192003	ENSG00000256825	-0.990543	-5.98129	-2.09233	0.0380873	0.508095	-3.68712	DOWN
1125	chr9:71866799-71875083	ABHD17B	-1.07206	-5.63968	-2.09213	0.038106	0.508095	-3.67229	DOWN
1126	chr18:79126267-79214038	ATP9B	1.22883	-4.88585	2.09203	0.0381146	0.508095	-3.66359	UP
1127	chr15:65737707-65738875	DENND4A	-1.1036	-5.55125	-2.08962	0.0383344	0.508095	-3.67447	DOWN
1128	chrX:53614534-53614745	HUWE1	-1.04596	-5.82115	-2.0895	0.0383457	0.508095	-3.68414	DOWN
1129	chr14:100944809-100951494	MIR493HG	-1.02617	-5.89738	-2.08873	0.0384162	0.508095	-3.68853	DOWN
1130	chr8:60208750-60226935	CA8	1.22785	-4.53798	2.08813	0.0384705	0.508095	-3.66969	UP
1131	chr1:180003174-180024582	CEP350	-1.01616	-5.91833	-2.08811	0.0384721	0.508095	-3.69096	DOWN
1132	chr22:31810521-31815212	DEPDC5	-0.995666	-5.95274	-2.08766	0.0385138	0.508095	-3.69383	DOWN
1133	chr17:8493733-8495241	MYH10	-1.01723	-5.89391	-2.08765	0.0385144	0.508095	-3.69093	DOWN
1134	chr1:12362720-12416827	VPS13D	-0.912695	-6.23899	-2.08727	0.0385498	0.508095	-3.71421	DOWN
1135	chr13:77205256-77217957	MYCBP2	-0.912695	-6.23899	-2.08727	0.0385498	0.508095	-3.71421	DOWN
1136	chr8:28520638-28528164	FZD3	-0.912695	-6.23899	-2.08727	0.0385498	0.508095	-3.71421	DOWN
1137	chr1:220182257-220182931	RAB3GAP2	-1.04242	-5.83509	-2.08712	0.0385628	0.508095	-3.68844	DOWN
1138	chr1:177255919-177257384	BRINP2	-0.992284	-5.95274	-2.08379	0.03887	0.508095	-3.70038	DOWN
1139	chr12:122511109-122515227	RSRC2	-1.30714	-4.25165	-2.08355	0.0388922	0.508095	-3.67762	DOWN
1140	chr20:21365421-21368590	XRN2	-1.27807	-4.10963	-2.08271	0.0389696	0.508095	-3.6786	DOWN
1141	chr22:29970976-29979052	MTMR3	-1.28038	-4.88286	-2.08228	0.039009	0.508095	-3.67898	DOWN
1142	chr17:64171100-64188415	TEX2	1.21914	-4.52247	2.08224	0.0390127	0.508095	-3.67902	UP
1143	chr1:64602806-64641969	CACHD1	-1.02576	-5.8743	-2.0798	0.0392397	0.508095	-3.70224	DOWN
1144	chr22:43772892-43809131	EFCAB6	-1.01433	-5.92593	-2.07964	0.0392544	0.508095	-3.70486	DOWN
1145	chr12:94169153-94186473	PLXNC1	-1.1206	-5.47763	-2.07895	0.0393192	0.508095	-3.68967	DOWN
1146	chr14:88726541-88754671	EML5	1.16986	-3.27701	2.07822	0.0393868	0.508095	-3.68716	UP
1147	chr4:146503849-146517120	SLC10A7	-1.00876	-5.8843	-2.07793	0.0394139	0.508095	-3.70701	DOWN
1148	chr15:65741715-65756472	DENND4A	-0.907869	-6.24138	-2.07792	0.0394148	0.508095	-3.73068	DOWN
1149	chr3:37020310-37028932	MLH1	-0.907869	-6.24138	-2.07792	0.0394148	0.508095	-3.73068	DOWN
1150	chr7:6432837-6436533	DAGLB	-1.06107	-5.7233	-2.07786	0.0394209	0.508095	-3.70431	DOWN
1151	chr11:61523075-61533124	SYT7	-0.907567	-6.24138	-2.07736	0.0394675	0.508095	-3.73165	DOWN
1152	chr8:91018390-91024366	PIP4P2	-0.907567	-6.24138	-2.07736	0.0394675	0.508095	-3.73165	DOWN
1153	chr6:146972045-147119477	STXBP5-AS1	1.24041	-3.43759	2.07547	0.0396447	0.508095	-3.69062	UP
1154	chr5:177041126-177044533	ZNF346	-0.999745	-5.91285	-2.07536	0.0396554	0.508095	-3.71226	DOWN
1155	chr3:15411245-15415942	METTL6	1.2215	-4.32211	2.07413	0.0397709	0.508095	-3.6919	UP
1156	chr10:126459040-126478371	C10orf90	-0.882667	-6.40652	-2.07253	0.039922	0.508095	-3.77596	DOWN
1157	chr16:70762540-70763025	VAC14	-0.882667	-6.40652	-2.07253	0.039922	0.508095	-3.77596	DOWN
1158	chr19:17162350-17163122	MYO9B	-0.882667	-6.40652	-2.07253	0.039922	0.508095	-3.77596	DOWN
1159	chr1:229466634-229498306	NUP133	-0.897304	-6.26993	-2.07198	0.0399735	0.508095	-3.7447	DOWN
1160	chr10:27017502-27017792	ANKRD26	-0.897304	-6.26993	-2.07198	0.0399735	0.508095	-3.7447	DOWN
1161	chr13:95925680-95972671	UGGT2	-0.897304	-6.26993	-2.07198	0.0399735	0.508095	-3.7447	DOWN
1162	chr19:40733160-40733364	ITPKC	-0.897304	-6.26993	-2.07198	0.0399735	0.508095	-3.7447	DOWN
1163	chr21:31223406-31225950	TIAM1	-0.897304	-6.26993	-2.07198	0.0399735	0.508095	-3.7447	DOWN
1164	chr5:52861447-52865817	ITGA1	-0.897304	-6.26993	-2.07198	0.0399735	0.508095	-3.7447	DOWN
1165	chr9:127264952-127325095	GARNL3	-0.897304	-6.26993	-2.07198	0.0399735	0.508095	-3.7447	DOWN
1166	chr9:5021963-5055788	JAK2	-0.897304	-6.26993	-2.07198	0.0399735	0.508095	-3.7447	DOWN
1167	chr9:85632662-85657643	AGTPBP1	-0.897304	-6.26993	-2.07198	0.0399735	0.508095	-3.7447	DOWN
1168	chrX:18595348-18598613	CDKL5	-0.897304	-6.26993	-2.07198	0.0399735	0.508095	-3.7447	DOWN
1169	chr4:108748005-108756492	ETNPPL	1.20242	-4.24496	2.07177	0.0399936	0.508095	-3.6959	UP
1170	chr5:123545417-123605362	CSNK1G3	-1.09251	-5.60218	-2.07099	0.0400671	0.508095	-3.71318	DOWN
1171	chr9:125055876-125066058	SCAI	-1.10327	-5.52136	-2.06953	0.0402061	0.508095	-3.70754	DOWN
1172	chr10:1080011-1080476	WDR37	-0.876245	-6.35663	-2.06922	0.040236	0.508095	-3.76616	DOWN
1173	chr12:84872602-84884040	SLC6A15	-0.876245	-6.35663	-2.06922	0.040236	0.508095	-3.76616	DOWN
1174	chr14:35007283-35008831	SRP54	-0.876245	-6.35663	-2.06922	0.040236	0.508095	-3.76616	DOWN
1175	chr15:58610297-58665197	ADAM10	-0.876245	-6.35663	-2.06922	0.040236	0.508095	-3.76616	DOWN
1176	chr3:186057075-186057491	ETV5	-0.876245	-6.35663	-2.06922	0.040236	0.508095	-3.76616	DOWN
1177	chr7:77571078-77611046	PTPN12	-0.876245	-6.35663	-2.06922	0.040236	0.508095	-3.76616	DOWN
1178	chr9:94923986-94967801	AOPEP	-0.876245	-6.35663	-2.06922	0.040236	0.508095	-3.76616	DOWN
1179	chr10:67606857-67648816	CTNNA3	-0.89587	-6.26993	-2.06908	0.0402489	0.508095	-3.74971	DOWN
1180	chr14:37266938-37285447	MIPOL1	-0.89587	-6.26993	-2.06908	0.0402489	0.508095	-3.74971	DOWN
1181	chr2:211561903-211657828	ERBB4	-0.89587	-6.26993	-2.06908	0.0402489	0.508095	-3.74971	DOWN
1182	chr6:72179575-72183149	RIMS1	-0.89587	-6.26993	-2.06908	0.0402489	0.508095	-3.74971	DOWN
1183	chr11:581492-582081	PHRF1	-1.03162	-5.83199	-2.06773	0.0403772	0.508095	-3.72032	DOWN
1184	chr4:42524763-42552610	ATP8A1	-0.983844	-5.96582	-2.06735	0.0404142	0.508095	-3.72854	DOWN
1185	chr10:34372498-34384254	PARD3	-1.05652	-5.69265	-2.06699	0.0404481	0.508095	-3.71508	DOWN
1186	chr10:16752539-16782084	RSU1	-1.22437	-3.7528	-2.066	0.0405429	0.508095	-3.70402	DOWN
1187	chr9:112078538-112080165	SUSD1	-1.0404	-5.83509	-2.06534	0.040606	0.508095	-3.72801	DOWN
1188	chr12:117761011-117761524	KSR2	-1.02296	-5.87844	-2.06517	0.040622	0.508095	-3.7268	DOWN
1189	chr5:57246300-57251141	GPBP1	1.02942	-2.1966	2.06291	0.0408399	0.508095	-3.73762	UP
1190	chr7:140734617-140754233	BRAF	-0.989307	-5.96582	-2.06117	0.0410079	0.508095	-3.73891	DOWN
1191	chr2:231282059-231331897	ARMC9	1.15858	-5.43987	2.05955	0.0411643	0.508095	-3.71736	UP
1192	chr2:171448681-171458075	DCAF17	-1.09641	-5.49977	-2.0595	0.041169	0.508095	-3.72326	DOWN
1193	chr10:91819270-91842391	TNKS2	1.24148	-4.32437	2.05722	0.0413915	0.508095	-3.71842	UP
1194	chr7:108207528-108240170	NRCAM	-1.0118	-5.88258	-2.05618	0.0414924	0.508095	-3.74252	DOWN
1195	chr12:122352726-122355312	CLIP1	-0.893882	-6.25446	-2.05503	0.0416049	0.508095	-3.77174	DOWN
1196	chr14:45095221-45097005	PRPF39	-0.893882	-6.25446	-2.05503	0.0416049	0.508095	-3.77174	DOWN
1197	chr17:63073943-63099357	TANC2	-0.893882	-6.25446	-2.05503	0.0416049	0.508095	-3.77174	DOWN
1198	chr19:56413959-56414440	ZNF583	-0.893882	-6.25446	-2.05503	0.0416049	0.508095	-3.77174	DOWN
1199	chr2:1259370-1316375	SNTG2	-0.893882	-6.25446	-2.05503	0.0416049	0.508095	-3.77174	DOWN
1200	chr3:55606780-55734918	ERC2	-0.893882	-6.25446	-2.05503	0.0416049	0.508095	-3.77174	DOWN
1201	chr4:139529031-139533366	SETD7	-0.893882	-6.25446	-2.05503	0.0416049	0.508095	-3.77174	DOWN
1202	chr7:147043907-147132509	CNTNAP2	-0.893882	-6.25446	-2.05503	0.0416049	0.508095	-3.77174	DOWN
1203	chrX:63665886-63706449	ARHGEF9	-0.893882	-6.25446	-2.05503	0.0416049	0.508095	-3.77174	DOWN
1204	chr20:37066724-37068186	RBL1	-1.01908	-5.85297	-2.05503	0.0416051	0.508095	-3.7429	DOWN
1205	chr5:57246300-57247215	GPBP1	-0.979067	-5.95274	-2.05458	0.0416489	0.508095	-3.7493	DOWN
1206	chr7:105073619-105078963	KMT2E	-1.19535	-3.59398	-2.05385	0.0417207	0.508095	-3.72335	DOWN
1207	chr3:125313308-125323444	ZNF148	-0.968433	-5.99676	-2.0532	0.0417847	0.508095	-3.75398	DOWN
1208	chr4:98105953-98134459	STPG2	-1.03489	-5.81567	-2.05313	0.0417911	0.508095	-3.7441	DOWN
1209	chr1:92042823-92052658	EPHX4	-0.892692	-6.25446	-2.05276	0.0418282	0.508095	-3.77564	DOWN
1210	chr10:74200764-74314745	ADK	-0.892692	-6.25446	-2.05276	0.0418282	0.508095	-3.77564	DOWN
1211	chr12:123688051-123707073	TCTN2	-0.892692	-6.25446	-2.05276	0.0418282	0.508095	-3.77564	DOWN
1212	chr16:64971579-64993034	CDH11	-0.892692	-6.25446	-2.05276	0.0418282	0.508095	-3.77564	DOWN
1213	chr5:108798124-108835807	FER	-0.892692	-6.25446	-2.05276	0.0418282	0.508095	-3.77564	DOWN
1214	chr1:52771020-52779993	ZYG11B	-0.892443	-6.25446	-2.05213	0.0418903	0.508095	-3.77672	DOWN
1215	chr10:20211669-20219102	PLXDC2	-0.892443	-6.25446	-2.05213	0.0418903	0.508095	-3.77672	DOWN
1216	chr10:63184608-63194375	JMJD1C	-0.892443	-6.25446	-2.05213	0.0418903	0.508095	-3.77672	DOWN
1217	chr4:39872986-39890364	PDS5A	-0.892443	-6.25446	-2.05213	0.0418903	0.508095	-3.77672	DOWN
1218	chr8:131949969-131959663	EFR3A	-0.892443	-6.25446	-2.05213	0.0418903	0.508095	-3.77672	DOWN
1219	chr12:45836589-45860949	ARID2	-0.974888	-5.98129	-2.05194	0.0419081	0.508095	-3.75524	DOWN
1220	chr17:5354359-5368468	RABEP1	1.14608	-5.41743	2.05152	0.0419502	0.508095	-3.72956	UP
1221	chr2:99449336-99464985	REV1	-1.22985	-5.0436	-2.05103	0.0419982	0.508095	-3.72698	DOWN
1222	chr15:72032494-72046634	MYO9A	-1.26487	-4.35453	-2.05058	0.0420424	0.508095	-3.72786	DOWN
1223	chr15:91251819-91293171	SV2B	1.21337	-4.90381	2.05057	0.0420437	0.508095	-3.72851	UP
1224	chr9:95880869-95881293	ERCC6L2	-0.992507	-5.89563	-2.05056	0.0420443	0.508095	-3.75306	DOWN
1225	chr18:46890580-46903635	PIAS2	1.20021	-5.21113	2.04975	0.0421252	0.508095	-3.73097	UP
1226	chr1:213129527-213205389	RPS6KC1	-0.891089	-6.25446	-2.04954	0.0421455	0.508095	-3.78114	DOWN
1227	chr1:94489725-94515202	ABCD3	-0.891089	-6.25446	-2.04954	0.0421455	0.508095	-3.78114	DOWN
1228	chr10:32451592-32634364	CCDC7	-0.891089	-6.25446	-2.04954	0.0421455	0.508095	-3.78114	DOWN
1229	chr12:12130783-12147556	LRP6	-0.891089	-6.25446	-2.04954	0.0421455	0.508095	-3.78114	DOWN
1230	chr6:135463125-135492291	AHI1	-0.891089	-6.25446	-2.04954	0.0421455	0.508095	-3.78114	DOWN
1231	chr7:43450828-43541998	HECW1	-0.891089	-6.25446	-2.04954	0.0421455	0.508095	-3.78114	DOWN
1232	chr5:66012049-66028343	ERBIN	-1.00944	-5.86711	-2.04946	0.0421533	0.508095	-3.75252	DOWN
1233	chr18:21778103-21779685	MIB1	-1.11091	-5.47715	-2.04925	0.0421746	0.508095	-3.73734	DOWN
1234	chr5:142885298-143057747	ARHGAP26	-0.972367	-5.95274	-2.04779	0.0423187	0.508095	-3.7608	DOWN
1235	chrX:111142096-111163046	PAK3	-0.97881	-5.95274	-2.04362	0.0427351	0.508095	-3.76755	DOWN
1236	chr3:126727078-126733222	CHCHD6	-1.03123	-5.80414	-2.04357	0.0427396	0.508095	-3.76308	DOWN
1237	chr3:47720666-47745993	SMARCC1	-1.07259	-5.58824	-2.04338	0.0427592	0.508095	-3.75029	DOWN
1238	chr5:119105180-119121139	DMXL1	-1.07709	-5.4931	-2.04286	0.0428115	0.508095	-3.75167	DOWN
1239	chr5:77449760-77489572	WDR41	1.19933	-5.05933	2.04089	0.0430098	0.508095	-3.7435	UP
1240	chr10:93670770-93687449	FRA10AC1	-1.00107	-5.88153	-2.03954	0.0431451	0.508095	-3.76936	DOWN
1241	chr22:25604377-25644665	GRK3	-1.04358	-5.7876	-2.03932	0.0431677	0.508095	-3.76494	DOWN
1242	chr3:57847197-57871698	SLMAP	-1.14517	-5.34795	-2.03927	0.0431732	0.508095	-3.74974	DOWN
1243	chr7:131429033-131478677	MKLN1	-1.10127	-5.50742	-2.03767	0.0433344	0.508095	-3.75646	DOWN
1244	chr15:77252367-77365225	PEAK1	-1.10786	-5.488	-2.03725	0.0433777	0.508095	-3.7567	DOWN
1245	chr14:102870185-102876525	TRAF3	-1.10213	-5.46216	-2.03636	0.0434673	0.508095	-3.75927	DOWN
1246	chr2:62000701-62000982	COMMD1	-1.07818	-5.56125	-2.0359	0.0435143	0.508095	-3.76283	DOWN
1247	chr17:30743301-30769965	SUZ12P1	-1.10761	-5.46402	-2.03327	0.043783	0.508095	-3.76209	DOWN
1248	chr2:61241560-61257350	USP34	1.21733	-4.5253	2.03263	0.0438486	0.508095	-3.75604	UP
1249	chr4:15612266-15644708	FBXL5	1.06534	-5.82043	2.03242	0.0438701	0.508095	-3.77067	UP
1250	chr1:52488909-52497183	TUT4	-0.843966	-6.37796	-2.03062	0.0440543	0.508095	-3.83942	DOWN
1251	chr1:84865385-84866138	LPAR3	-0.843966	-6.37796	-2.03062	0.0440543	0.508095	-3.83942	DOWN
1252	chr10:62388396-62459797	ZNF365	-0.843966	-6.37796	-2.03062	0.0440543	0.508095	-3.83942	DOWN
1253	chr14:73654847-73689515	DNAL1	-0.843966	-6.37796	-2.03062	0.0440543	0.508095	-3.83942	DOWN
1254	chr15:42777031-42817097	TTBK2	-0.843966	-6.37796	-2.03062	0.0440543	0.508095	-3.83942	DOWN
1255	chr15:63642957-63651380	HERC1	-0.843966	-6.37796	-2.03062	0.0440543	0.508095	-3.83942	DOWN
1256	chr16:19535940-19537587	CCP110	-0.843966	-6.37796	-2.03062	0.0440543	0.508095	-3.83942	DOWN
1257	chr16:61789346-61825179	CDH8	-0.843966	-6.37796	-2.03062	0.0440543	0.508095	-3.83942	DOWN
1258	chr3:85883291-85886327	CADM2	-0.843966	-6.37796	-2.03062	0.0440543	0.508095	-3.83942	DOWN
1259	chr6:70732378-70837028	SMAP1	-0.843966	-6.37796	-2.03062	0.0440543	0.508095	-3.83942	DOWN
1260	chr7:24815059-24834736	OSBPL3	-0.843966	-6.37796	-2.03062	0.0440543	0.508095	-3.83942	DOWN
1261	chr8:130091973-130180880	ASAP1	-0.843966	-6.37796	-2.03062	0.0440543	0.508095	-3.83942	DOWN
1262	chr9:94955177-94979427	AOPEP	-0.843966	-6.37796	-2.03062	0.0440543	0.508095	-3.83942	DOWN
1263	chr6:108854225-108858271	ARMC2	1.06007	-5.85141	2.02986	0.044133	0.508095	-3.77584	UP
1264	chr16:8746001-8757806	ABAT	-1.28656	-4.40784	-2.02967	0.0441521	0.508095	-3.75914	DOWN
1265	chr10:16695023-16782084	RSU1	-0.851536	-6.36663	-2.02935	0.0441852	0.508095	-3.83811	DOWN
1266	chr14:67345768-67347453	ATP6V1D	-0.851536	-6.36663	-2.02935	0.0441852	0.508095	-3.83811	DOWN
1267	chr15:64974602-64981025	SPG21	-0.851536	-6.36663	-2.02935	0.0441852	0.508095	-3.83811	DOWN
1268	chr16:76535545-76635623	ENSG00000287694	-0.851536	-6.36663	-2.02935	0.0441852	0.508095	-3.83811	DOWN
1269	chr2:222918046-222924595	ACSL3	-0.851536	-6.36663	-2.02935	0.0441852	0.508095	-3.83811	DOWN
1270	chr3:179859062-179900735	PEX5L	-0.851536	-6.36663	-2.02935	0.0441852	0.508095	-3.83811	DOWN
1271	chr6:10912673-10942746	SYCP2L	-0.851536	-6.36663	-2.02935	0.0441852	0.508095	-3.83811	DOWN
1272	chr8:17064084-17105584	MICU3	-0.851536	-6.36663	-2.02935	0.0441852	0.508095	-3.83811	DOWN
1273	chrX:112804947-112832370	AMOT	-0.851536	-6.36663	-2.02935	0.0441852	0.508095	-3.83811	DOWN
1274	chrY:14719459-14723269	NLGN4Y	-0.851536	-6.36663	-2.02935	0.0441852	0.508095	-3.83811	DOWN
1275	chr10:3163725-3167042	PITRM1	-0.988726	-5.91699	-2.02909	0.0442122	0.508095	-3.78858	DOWN
1276	chr15:50583089-50592626	TRPM7	-1.20373	-3.9096	-2.02834	0.044289	0.508095	-3.76128	DOWN
1277	chr10:45946837-45962994	PARGP1	-0.880741	-6.25446	-2.02831	0.0442919	0.508095	-3.81724	DOWN
1278	chr13:75326197-75349302	TBC1D4	-0.880741	-6.25446	-2.02831	0.0442919	0.508095	-3.81724	DOWN
1279	chr1:180019949-180021009	CEP350	-0.880578	-6.25446	-2.02801	0.0443238	0.508095	-3.81776	DOWN
1280	chr18:12951855-12971251	SEH1L	-0.880578	-6.25446	-2.02801	0.0443238	0.508095	-3.81776	DOWN
1281	chr3:51064448-51090384	DOCK3	-0.880578	-6.25446	-2.02801	0.0443238	0.508095	-3.81776	DOWN
1282	chr6:165448928-165454695	PDE10A	-0.880578	-6.25446	-2.02801	0.0443238	0.508095	-3.81776	DOWN
1283	chr20:35713019-35725155	RBM39	-1.10562	-2.97566	-2.02705	0.0444223	0.508095	-3.77434	DOWN
1284	chr3:57841299-57871698	SLMAP	-1.00733	-5.87274	-2.02609	0.0445218	0.508095	-3.79016	DOWN
1285	chr20:41512846-41533570	CHD6	1.14469	-3.54452	2.02567	0.0445656	0.508095	-3.76782	UP
1286	chr1:169230718-169287408	NME7	1.15542	-3.55607	2.02543	0.0445905	0.508095	-3.76807	UP
1287	chr15:32798804-32902040	FMN1	-1.07268	-5.52512	-2.02478	0.0446578	0.508095	-3.78153	DOWN
1288	chr12:104861291-104895345	SLC41A2	-1.22629	-5.02203	-2.02406	0.0447328	0.508095	-3.76798	DOWN
1289	chr10:76969974-76974573	KCNMA1	-1.00408	-5.83439	-2.02345	0.044797	0.508095	-3.79324	DOWN
1290	chr12:69589485-69593613	CCT2	1.16674	-4.25914	2.02223	0.0449244	0.508095	-3.77264	UP
1291	chr2:135748267-135761911	UBXN4	-0.99107	-5.89977	-2.02214	0.0449335	0.508095	-3.79926	DOWN
1292	chr2:86251957-86282242	REEP1	-1.24573	-4.84964	-2.02088	0.0450651	0.508095	-3.77217	DOWN
1293	chr15:51456066-51464876	DMXL2	-1.18455	-5.13269	-2.02081	0.0450723	0.508095	-3.77446	DOWN
1294	chr4:145514438-145515013	SMAD1	-1.05578	-5.61113	-2.02078	0.045076	0.508095	-3.78668	DOWN
1295	chr2:55558775-55604076	PPP4R3B	1.12639	-5.49168	2.02073	0.0450816	0.508095	-3.77929	UP
1296	chr11:77675036-77693611	RSF1	-0.986554	-5.87844	-2.01947	0.045213	0.508095	-3.80284	DOWN
1297	chr9:135850137-135883078	CAMSAP1	-1.05972	-2.87644	-2.01936	0.0452251	0.508095	-3.7894	DOWN
1298	chr10:20945338-20961779	NEBL	-1.25691	-4.74058	-2.01929	0.0452319	0.508095	-3.77452	DOWN
1299	chr15:41696075-41699159	MGA	0.892945	-1.36579	2.01925	0.0452369	0.508095	-3.864	UP
1300	chr9:109080839-109093591	TMEM245	-1.04355	-5.71483	-2.01823	0.0453435	0.508095	-3.79453	DOWN
1301	chr15:91251819-91252520	SV2B	-1.07498	-5.52684	-2.01818	0.0453492	0.508095	-3.78782	DOWN
1302	chr8:38347497-38348215	NSD3	-1.23845	-4.96715	-2.01464	0.0457235	0.508095	-3.78176	DOWN
1303	chr4:23812747-23814605	PPARGC1A	-1.01284	-5.85556	-2.01453	0.045735	0.508095	-3.80838	DOWN
1304	chr17:1083520-1100735	ABR	-1.05283	-5.60699	-2.01397	0.0457942	0.508095	-3.79725	DOWN
1305	chr2:73447960-73455295	ALMS1	1.14198	-5.36409	2.01292	0.0459061	0.508095	-3.79006	UP
1306	chr3:186079817-186081175	ETV5	-1.09722	-5.44594	-2.01233	0.0459692	0.508095	-3.79665	DOWN
1307	chr10:124696158-124706887	ENSG00000258539	-1.21994	-4.16166	-2.01219	0.0459842	0.508095	-3.78509	DOWN
1308	chr4:128992167-129003876	SCLT1	0.903617	-1.36731	2.01219	0.0459845	0.508095	-3.88033	UP
1309	chr3:12167234-12169906	SYN2	-0.98349	-5.89977	-2.01025	0.0461909	0.508095	-3.81866	DOWN
1310	chr3:136398749-136423044	STAG1	-1.08853	-5.48523	-2.00884	0.0463428	0.508095	-3.8014	DOWN
1311	chr17:50741102-50741731	LUC7L3	1.04602	-5.87274	2.00855	0.0463732	0.508095	-3.81095	UP
1312	chr13:28197185-28220378	PAN3	-0.99967	-5.86711	-2.00647	0.0465977	0.508095	-3.82582	DOWN
1313	chr14:31116236-31121505	HECTD1	-1.07329	-5.5155	-2.00368	0.0468995	0.508095	-3.81106	DOWN
1314	chr12:82386803-82403130	METTL25	-1.05199	-5.58086	-2.00286	0.0469879	0.508095	-3.8156	DOWN
1315	chr1:243683197-243843282	AKT3	-1.22556	-4.05147	-2.00189	0.0470934	0.508095	-3.80052	DOWN
1316	chr4:143437999-143440382	GAB1	1.14863	-3.65152	2.00183	0.0470999	0.508095	-3.80363	UP
1317	chr1:109230878-109231786	SARS1	-0.965879	-5.90939	-1.99922	0.0473848	0.508095	-3.83783	DOWN
1318	chr1:240868587-240870119	RGS7	-1.15351	-3.23258	-1.99814	0.0475036	0.508095	-3.81406	DOWN
1319	chr1:42482663-42498916	CCDC30	-1.26836	-4.52616	-1.99719	0.0476071	0.508095	-3.80709	DOWN
1320	chr4:48369849-48383784	SLAIN2	0.928685	-1.79439	1.99499	0.0478491	0.508095	-3.87315	UP
1321	chr1:10261905-10282533	KIF1B	-0.860893	-6.26993	-1.99432	0.0479229	0.508095	-3.87667	DOWN
1322	chr1:177573728-177597707	ENSG00000227579	-0.860893	-6.26993	-1.99432	0.0479229	0.508095	-3.87667	DOWN
1323	chr1:43792102-43838311	ENSG00000284989	-0.860893	-6.26993	-1.99432	0.0479229	0.508095	-3.87667	DOWN
1324	chr10:50460673-50466932	SGMS1	-0.860893	-6.26993	-1.99432	0.0479229	0.508095	-3.87667	DOWN
1325	chr10:5730487-5731203	TASOR2	-0.860893	-6.26993	-1.99432	0.0479229	0.508095	-3.87667	DOWN
1326	chr12:121743629-121761738	TMEM120B	-0.860893	-6.26993	-1.99432	0.0479229	0.508095	-3.87667	DOWN
1327	chr15:65715478-65738875	DENND4A	-0.860893	-6.26993	-1.99432	0.0479229	0.508095	-3.87667	DOWN
1328	chr17:29648144-29655607	SSH2	-0.860893	-6.26993	-1.99432	0.0479229	0.508095	-3.87667	DOWN
1329	chr18:33943065-34019601	NOL4	-0.860893	-6.26993	-1.99432	0.0479229	0.508095	-3.87667	DOWN
1330	chr18:58341038-58351045	NEDD4L	-0.860893	-6.26993	-1.99432	0.0479229	0.508095	-3.87667	DOWN
1331	chr2:131125753-131130760	PLEKHB2	-0.860893	-6.26993	-1.99432	0.0479229	0.508095	-3.87667	DOWN
1332	chr2:140378180-140475337	LRP1B	-0.860893	-6.26993	-1.99432	0.0479229	0.508095	-3.87667	DOWN
1333	chr3:129458599-129469417	IFT122	-0.860893	-6.26993	-1.99432	0.0479229	0.508095	-3.87667	DOWN
1334	chr5:32390275-32397338	ZFR	-0.860893	-6.26993	-1.99432	0.0479229	0.508095	-3.87667	DOWN
1335	chr5:75685207-75692500	POC5	-0.860893	-6.26993	-1.99432	0.0479229	0.508095	-3.87667	DOWN
1336	chr6:83918005-83940601	CYB5R4	-0.860893	-6.26993	-1.99432	0.0479229	0.508095	-3.87667	DOWN
1337	chr8:39136657-39211324	ADAM32	-0.860893	-6.26993	-1.99432	0.0479229	0.508095	-3.87667	DOWN
1338	chr8:98526742-98548161	STK3	-0.860893	-6.26993	-1.99432	0.0479229	0.508095	-3.87667	DOWN
1339	chr9:123128214-123184298	STRBP	-0.860893	-6.26993	-1.99432	0.0479229	0.508095	-3.87667	DOWN
1340	chr5:109817273-109855334	MAN2A1	-0.944278	-5.98129	-1.99426	0.0479298	0.508095	-3.85037	DOWN
1341	chr6:147205971-147334222	STXBP5	-1.26267	-4.00858	-1.9936	0.0480025	0.508095	-3.81292	DOWN
1342	chr6:109426847-109431345	PPIL6	-1.06938	-5.52375	-1.99335	0.0480307	0.508095	-3.82729	DOWN
1343	chr1:20862228-20886371	EIF4G3	-0.964707	-5.93965	-1.99173	0.0482104	0.508095	-3.85138	DOWN
1344	chr6:61606290-61732764	KHDRBS2	-1.03025	-5.63729	-1.99151	0.0482349	0.508095	-3.83385	DOWN
1345	chr12:112269704-112274960	HECTD4	-0.859459	-6.26993	-1.9914	0.0482463	0.508095	-3.88154	DOWN
1346	chr19:48149763-48150210	LIG1	-0.859459	-6.26993	-1.9914	0.0482463	0.508095	-3.88154	DOWN
1347	chr2:135661270-135680324	R3HDM1	-0.859459	-6.26993	-1.9914	0.0482463	0.508095	-3.88154	DOWN
1348	chr3:132639492-132644896	ACAD11	-0.859459	-6.26993	-1.9914	0.0482463	0.508095	-3.88154	DOWN
1349	chr5:154871730-154872651	CNOT8	-0.859459	-6.26993	-1.9914	0.0482463	0.508095	-3.88154	DOWN
1350	chr7:82060428-82170609	CACNA2D1	-0.859459	-6.26993	-1.9914	0.0482463	0.508095	-3.88154	DOWN
1351	chr9:113198855-113206578	FKBP15	-0.859459	-6.26993	-1.9914	0.0482463	0.508095	-3.88154	DOWN
1352	chr6:158605267-158608750	TMEM181	-0.966422	-5.9414	-1.99085	0.0483081	0.508095	-3.8521	DOWN
1353	chr8:66835763-66836074	C8orf44-SGK3	-0.961725	-5.92418	-1.99066	0.0483295	0.508095	-3.85236	DOWN
1354	chr16:3736036-3745354	CREBBP	-0.975389	-5.90285	-1.99045	0.0483524	0.508095	-3.85018	DOWN
1355	chr7:33349068-33534176	BBS9	-0.963171	-5.91833	-1.98904	0.0485099	0.508095	-3.8547	DOWN
1356	chr13:41865736-41868477	VWA8	-1.21296	-4.00382	-1.98811	0.0486134	0.508095	-3.82104	DOWN
1357	chr3:15939510-15946855	ENSG00000287042	-0.949446	-5.96582	-1.98789	0.0486381	0.508095	-3.85969	DOWN
1358	chr7:122407540-122474517	CADPS2	-1.21873	-4.98981	-1.9876	0.0486707	0.508095	-3.82231	DOWN
1359	chr17:59257122-59275970	GDPD1	-0.991531	-5.81615	-1.98756	0.0486746	0.508095	-3.8546	DOWN
1360	chr1:213071006-213167973	RPS6KC1	-0.824856	-6.37796	-1.98735	0.0486979	0.508095	-3.91341	DOWN
1361	chr1:227112312-227129231	CDC42BPA	-0.824856	-6.37796	-1.98735	0.0486979	0.508095	-3.91341	DOWN
1362	chr10:101798842-101810314	OGA	-0.824856	-6.37796	-1.98735	0.0486979	0.508095	-3.91341	DOWN
1363	chr10:67966683-68038169	HERC4	-0.824856	-6.37796	-1.98735	0.0486979	0.508095	-3.91341	DOWN
1364	chr11:9203660-9204317	DENND5A	-0.824856	-6.37796	-1.98735	0.0486979	0.508095	-3.91341	DOWN
1365	chr12:121780872-121781192	RHOF	-0.824856	-6.37796	-1.98735	0.0486979	0.508095	-3.91341	DOWN
1366	chr12:74285025-74306669	LINC02882	-0.824856	-6.37796	-1.98735	0.0486979	0.508095	-3.91341	DOWN
1367	chr12:98798934-98801125	ANKS1B	-0.824856	-6.37796	-1.98735	0.0486979	0.508095	-3.91341	DOWN
1368	chr14:70761002-70761182	MAP3K9	-0.824856	-6.37796	-1.98735	0.0486979	0.508095	-3.91341	DOWN
1369	chr14:99917782-99920877	EML1	-0.824856	-6.37796	-1.98735	0.0486979	0.508095	-3.91341	DOWN
1370	chr16:53247293-53255779	CHD9	-0.824856	-6.37796	-1.98735	0.0486979	0.508095	-3.91341	DOWN
1371	chr16:66938037-66939358	CES2	-0.824856	-6.37796	-1.98735	0.0486979	0.508095	-3.91341	DOWN
1372	chr16:67877509-67881845	EDC4	-0.824856	-6.37796	-1.98735	0.0486979	0.508095	-3.91341	DOWN
1373	chr16:87419783-87420716	ZCCHC14	-0.824856	-6.37796	-1.98735	0.0486979	0.508095	-3.91341	DOWN
1374	chr17:57401379-57596950	MSI2	-0.824856	-6.37796	-1.98735	0.0486979	0.508095	-3.91341	DOWN
1375	chr18:13730627-13752427	RNMT	-0.824856	-6.37796	-1.98735	0.0486979	0.508095	-3.91341	DOWN
1376	chr2:119915179-119960953	PTPN4	-0.824856	-6.37796	-1.98735	0.0486979	0.508095	-3.91341	DOWN
1377	chr2:135635890-135661393	R3HDM1	-0.824856	-6.37796	-1.98735	0.0486979	0.508095	-3.91341	DOWN
1378	chr2:29131258-29135666	CLIP4	-0.824856	-6.37796	-1.98735	0.0486979	0.508095	-3.91341	DOWN
1379	chr20:13559008-13600617	TASP1	-0.824856	-6.37796	-1.98735	0.0486979	0.508095	-3.91341	DOWN
1380	chr20:38531167-38532859	RALGAPB	-0.824856	-6.37796	-1.98735	0.0486979	0.508095	-3.91341	DOWN
1381	chr20:62942987-62943692	GID8	-0.824856	-6.37796	-1.98735	0.0486979	0.508095	-3.91341	DOWN
1382	chr3:136604309-136604473	STAG1	-0.824856	-6.37796	-1.98735	0.0486979	0.508095	-3.91341	DOWN
1383	chr4:113302767-113343142	ANK2	-0.824856	-6.37796	-1.98735	0.0486979	0.508095	-3.91341	DOWN
1384	chr4:169537809-169602678	NEK1	-0.824856	-6.37796	-1.98735	0.0486979	0.508095	-3.91341	DOWN
1385	chr4:174715488-174728698	GLRA3	-0.824856	-6.37796	-1.98735	0.0486979	0.508095	-3.91341	DOWN
1386	chr4:88131061-88140014	ABCG2	-0.824856	-6.37796	-1.98735	0.0486979	0.508095	-3.91341	DOWN
1387	chr5:119110151-119121139	DMXL1	-0.824856	-6.37796	-1.98735	0.0486979	0.508095	-3.91341	DOWN
1388	chr5:37114960-37122488	CPLANE1	-0.824856	-6.37796	-1.98735	0.0486979	0.508095	-3.91341	DOWN
1389	chr5:37153740-37167213	CPLANE1	-0.824856	-6.37796	-1.98735	0.0486979	0.508095	-3.91341	DOWN
1390	chr5:62483101-62515501	IPO11	-0.824856	-6.37796	-1.98735	0.0486979	0.508095	-3.91341	DOWN
1391	chr5:7706744-7743752	ADCY2	-0.824856	-6.37796	-1.98735	0.0486979	0.508095	-3.91341	DOWN
1392	chr6:167870383-167880517	AFDN	-0.824856	-6.37796	-1.98735	0.0486979	0.508095	-3.91341	DOWN
1393	chr7:107527237-107548332	COG5	-0.824856	-6.37796	-1.98735	0.0486979	0.508095	-3.91341	DOWN
1394	chr7:95828057-95987155	DYNC1I1	-0.824856	-6.37796	-1.98735	0.0486979	0.508095	-3.91341	DOWN
1395	chr8:99134632-99275254	VPS13B	-0.824856	-6.37796	-1.98735	0.0486979	0.508095	-3.91341	DOWN
1396	chr9:122280443-122313386	MRRF	-0.824856	-6.37796	-1.98735	0.0486979	0.508095	-3.91341	DOWN
1397	chr9:15474009-15490124	PSIP1	-0.824856	-6.37796	-1.98735	0.0486979	0.508095	-3.91341	DOWN
1398	chr9:8375936-8492979	PTPRD	-0.824856	-6.37796	-1.98735	0.0486979	0.508095	-3.91341	DOWN
1399	chrY:12720589-12758642	USP9Y	-0.824856	-6.37796	-1.98735	0.0486979	0.508095	-3.91341	DOWN
1400	chr5:177626436-177632738	LOC202181	-1.24631	-5.48523	-1.98733	0.0487001	0.508095	-3.8264	DOWN
1401	chr1:213230497-213232255	RPS6KC1	-0.954154	-6.00023	-1.98473	0.0489925	0.508095	-3.86701	DOWN
1402	chr11:124647365-124648175	SIAE	-1.21341	-4.99001	-1.98471	0.0489945	0.508095	-3.82645	DOWN
1403	chr9:36197551-36204179	CLTA	-0.980763	-5.87912	-1.98464	0.049003	0.508095	-3.85795	DOWN
1404	chr15:72019039-72046634	MYO9A	1.14068	-5.32377	1.98383	0.0490938	0.508095	-3.8323	UP
1405	chr18:58165788-58333892	NEDD4L	-0.951651	-5.95274	-1.98204	0.0492959	0.508095	-3.86775	DOWN
1406	chr2:73432198-73573424	ALMS1	-1.04888	-5.58257	-1.9801	0.0495157	0.508095	-3.84964	DOWN
1407	chr6:24578110-24583702	KIAA0319	1.13595	-3.71663	1.97843	0.0497061	0.508095	-3.83871	UP
1408	chr1:153811731-153813452	GATAD2B	-0.811343	-6.39104	-1.97792	0.0497637	0.508095	-3.9339	DOWN
1409	chr10:13761647-13858912	FRMD4A	-0.811343	-6.39104	-1.97792	0.0497637	0.508095	-3.9339	DOWN
1410	chr11:100859554-100921604	ARHGAP42	-0.811343	-6.39104	-1.97792	0.0497637	0.508095	-3.9339	DOWN
1411	chr12:101288960-101302553	UTP20	-0.811343	-6.39104	-1.97792	0.0497637	0.508095	-3.9339	DOWN
1412	chr12:123733926-123737271	ATP6V0A2	-0.811343	-6.39104	-1.97792	0.0497637	0.508095	-3.9339	DOWN
1413	chr12:25017134-25026866	LOC645177	-0.811343	-6.39104	-1.97792	0.0497637	0.508095	-3.9339	DOWN
1414	chr12:92798892-92832850	EEA1	-0.811343	-6.39104	-1.97792	0.0497637	0.508095	-3.9339	DOWN
1415	chr13:111209872-111267670	ARHGEF7	-0.811343	-6.39104	-1.97792	0.0497637	0.508095	-3.9339	DOWN
1416	chr13:35793366-35810968	DCLK1	-0.811343	-6.39104	-1.97792	0.0497637	0.508095	-3.9339	DOWN
1417	chr13:39687503-39727548	COG6	-0.811343	-6.39104	-1.97792	0.0497637	0.508095	-3.9339	DOWN
1418	chr14:34921589-34934131	SRP54-AS1	-0.811343	-6.39104	-1.97792	0.0497637	0.508095	-3.9339	DOWN
1419	chr14:35050784-35053451	FAM177A1	-0.811343	-6.39104	-1.97792	0.0497637	0.508095	-3.9339	DOWN
1420	chr14:49725686-49740182	KLHDC1	-0.811343	-6.39104	-1.97792	0.0497637	0.508095	-3.9339	DOWN
1421	chr15:22995099-23000669	TUBGCP5	-0.811343	-6.39104	-1.97792	0.0497637	0.508095	-3.9339	DOWN
1422	chr15:33780211-33801961	RYR3	-0.811343	-6.39104	-1.97792	0.0497637	0.508095	-3.9339	DOWN
1423	chr16:68190768-68214432	NFATC3	-0.811343	-6.39104	-1.97792	0.0497637	0.508095	-3.9339	DOWN
1424	chr16:74885653-74904100	WDR59	-0.811343	-6.39104	-1.97792	0.0497637	0.508095	-3.9339	DOWN
1425	chr17:16139008-16143696	NCOR1	-0.811343	-6.39104	-1.97792	0.0497637	0.508095	-3.9339	DOWN
1426	chr17:59910562-59926582	RPS6KB1	-0.811343	-6.39104	-1.97792	0.0497637	0.508095	-3.9339	DOWN
1427	chr17:64571798-64586170	SMURF2	-0.811343	-6.39104	-1.97792	0.0497637	0.508095	-3.9339	DOWN
1428	chr2:135631718-135645527	R3HDM1	-0.811343	-6.39104	-1.97792	0.0497637	0.508095	-3.9339	DOWN
1429	chr2:195787010-195809871	DNAH7	-0.811343	-6.39104	-1.97792	0.0497637	0.508095	-3.9339	DOWN
1430	chr2:222916319-222919202	ACSL3	-0.811343	-6.39104	-1.97792	0.0497637	0.508095	-3.9339	DOWN
1431	chr2:58850430-58925909	LINC01122	-0.811343	-6.39104	-1.97792	0.0497637	0.508095	-3.9339	DOWN
1432	chr22:25604377-25678915	GRK3	-0.811343	-6.39104	-1.97792	0.0497637	0.508095	-3.9339	DOWN
1433	chr3:183862753-183868060	ENSG00000283765	-0.811343	-6.39104	-1.97792	0.0497637	0.508095	-3.9339	DOWN
1434	chr5:126469677-126477787	GRAMD2B	-0.811343	-6.39104	-1.97792	0.0497637	0.508095	-3.9339	DOWN
1435	chr6:72252761-72258281	RIMS1	-0.811343	-6.39104	-1.97792	0.0497637	0.508095	-3.9339	DOWN
1436	chr6:99412551-99416428	PNISR	-0.811343	-6.39104	-1.97792	0.0497637	0.508095	-3.9339	DOWN
1437	chr7:90716340-90747775	CDK14	-0.811343	-6.39104	-1.97792	0.0497637	0.508095	-3.9339	DOWN
1438	chr8:3574945-3754042	CSMD1	-0.811343	-6.39104	-1.97792	0.0497637	0.508095	-3.9339	DOWN
1439	chr8:67103037-67154136	CSPP1	-0.811343	-6.39104	-1.97792	0.0497637	0.508095	-3.9339	DOWN
1440	chr9:125585555-125672643	MAPKAP1	-0.811343	-6.39104	-1.97792	0.0497637	0.508095	-3.9339	DOWN
1441	chr9:3248032-3293258	RFX3	-0.811343	-6.39104	-1.97792	0.0497637	0.508095	-3.9339	DOWN
1442	chr9:98751029-98756606	ANKS6	-0.811343	-6.39104	-1.97792	0.0497637	0.508095	-3.9339	DOWN
1443	chrX:110067347-110173453	TMEM164	-0.811343	-6.39104	-1.97792	0.0497637	0.508095	-3.9339	DOWN
1444	chr4:169507037-169556095	NEK1	1.10183	-5.51289	1.97712	0.0498554	0.508095	-3.84682	UP
1445	chr4:41013583-41014398	APBB2	-1.08935	-5.3844	-1.97587	0.0499978	0.508095	-3.85106	DOWN
1446	chr7:22266964-22318037	RAPGEF5	-0.847182	-1.45742	-1.97459	0.0501451	0.508095	-3.94511	Stable
1447	chr20:43613850-43624045	IFT52	-0.978941	-5.8695	-1.97434	0.050173	0.508095	-3.87403	Stable
1448	chr15:85113377-85126374	PDE8A	1.11981	-3.38416	1.97356	0.0502631	0.508095	-3.84864	Stable
1449	chr7:14607434-14630268	DGKB	-0.968681	-5.94726	-1.97234	0.0504031	0.508095	-3.88304	Stable
1450	chr4:2170679-2229243	POLN	-0.933045	-6.04597	-1.97054	0.050611	0.508095	-3.89349	Stable
1451	chr17:30484214-30520021	GOSR1	-1.24218	-4.9647	-1.97025	0.050645	0.508095	-3.84818	Stable
1452	chr12:26990450-27003390	TM7SF3	-1.20817	-4.82245	-1.96875	0.0508192	0.508095	-3.84894	Stable
1453	chr1:161778244-161821161	ATF6	-0.84814	-6.26993	-1.96781	0.0509281	0.508095	-3.92064	Stable
1454	chr1:30964674-30995220	PUM1	-0.84814	-6.26993	-1.96781	0.0509281	0.508095	-3.92064	Stable
1455	chr11:20392897-20397721	PRMT3	-0.84814	-6.26993	-1.96781	0.0509281	0.508095	-3.92064	Stable
1456	chr14:71698981-71709664	SIPA1L1	-0.84814	-6.26993	-1.96781	0.0509281	0.508095	-3.92064	Stable
1457	chr16:9798277-9841104	GRIN2A	-0.84814	-6.26993	-1.96781	0.0509281	0.508095	-3.92064	Stable
1458	chr17:59764971-59811786	VMP1	-0.84814	-6.26993	-1.96781	0.0509281	0.508095	-3.92064	Stable
1459	chr7:5711761-5716766	RNF216	-0.84814	-6.26993	-1.96781	0.0509281	0.508095	-3.92064	Stable
1460	chr14:88416711-88437903	SPATA7	0.96993	-2.20679	1.96637	0.0510953	0.508095	-3.89635	Stable
1461	chr1:20950003-21002808	EIF4G3	1.02349	-5.84403	1.96587	0.0511536	0.508095	-3.87725	Stable
1462	chr2:50465442-50538636	NRXN1	-1.20451	-4.20843	-1.96554	0.051193	0.508095	-3.85341	Stable
1463	chr3:62438104-62481869	CADPS	-1.01187	-5.63968	-1.96547	0.0512007	0.508095	-3.87704	Stable
1464	chr15:100152612-100199423	ADAMTS17	-0.985764	-5.82177	-1.96421	0.0513479	0.508095	-3.88718	Stable
1465	chr3:129827803-129880559	TMCC1	1.01831	-5.86711	1.96397	0.0513766	0.508095	-3.88128	Stable
1466	chr10:121836718-121911151	ATE1	-0.941801	-6.00608	-1.96311	0.0514769	0.508095	-3.90231	Stable
1467	chr2:61873002-61880394	CCT4	-1.11291	-5.18523	-1.96311	0.0514775	0.508095	-3.86404	Stable
1468	chr2:79651552-79744582	CTNNA2	-1.06479	-5.43774	-1.96256	0.0515416	0.508095	-3.87334	Stable
1469	chr2:202785918-202829016	ICA1L	-1.04438	-5.563	-1.9596	0.0518901	0.508095	-3.88249	Stable
1470	chr4:82970327-82984876	LIN54	1.08744	-5.46082	1.95763	0.0521231	0.508095	-3.87647	Stable
1471	chr5:112985835-113001674	DCP2	-0.938268	-6.00108	-1.95695	0.0522042	0.508095	-3.91183	Stable
1472	chr18:3534194-3582248	DLGAP1	-1.20101	-3.77956	-1.95639	0.052271	0.508095	-3.86922	Stable
1473	chr11:47483453-47484523	CELF1	-1.13472	-5.13516	-1.95632	0.0522786	0.508095	-3.8718	Stable
1474	chr13:101237755-101292366	NALCN	1.10402	-5.49109	1.9555	0.0523767	0.508095	-3.87853	Stable
1475	chr2:39516414-39518710	MAP4K3-DT	-1.20922	-4.75557	-1.95398	0.0525573	0.508095	-3.86996	Stable
1476	chr1:8465925-8508675	RERE	-1.24877	-4.89595	-1.95347	0.0526185	0.508095	-3.87127	Stable
1477	chr1:69931507-69994633	LRRC7	-0.965587	-5.86032	-1.9532	0.0526512	0.508095	-3.91119	Stable
1478	chr8:102311299-102347092	UBR5	-0.92297	-6.05096	-1.95129	0.0528792	0.508095	-3.92492	Stable
1479	chr10:7367649-7381949	SFMBT2	1.01636	-5.83855	1.94976	0.0530639	0.508095	-3.90213	Stable
1480	chr17:59764971-59773885	VMP1	-0.965464	-5.95225	-1.94908	0.0531459	0.508095	-3.91964	Stable
1481	chr14:96520055-96528006	PAPOLA	-1.07533	-5.44289	-1.94803	0.0532717	0.508095	-3.89269	Stable
1482	chr18:8076455-8143779	PTPRM	-1.16689	-3.74128	-1.94613	0.0535019	0.508095	-3.8845	Stable
1483	chr13:28174272-28177935	PAN3	1.12951	-4.14507	1.94581	0.0535405	0.508095	-3.88887	Stable
1484	chr7:64336259-64336982	ZNF736	-1.12203	-5.23487	-1.94494	0.0536465	0.508095	-3.89542	Stable
1485	chr15:84680713-84691644	SEC11A	1.13552	-4.26558	1.94466	0.0536809	0.508095	-3.88948	Stable
1486	chr7:92294889-92371607	ANKIB1	1.09421	-4.0858	1.94361	0.0538079	0.508095	-3.89248	Stable
1487	chr1:205001170-205002748	NFASC	-1.02044	-2.62002	-1.9432	0.0538577	0.508095	-3.9187	Stable
1488	chr4:61909560-62044549	ADGRL3	1.00561	-5.87605	1.94226	0.053973	0.508095	-3.91558	Stable
1489	chr7:154446214-154566916	DPP6	-0.985239	-5.76627	-1.94173	0.0540377	0.508095	-3.92329	Stable
1490	chr13:52621989-52627578	MRPS31P4	-0.978238	-5.82547	-1.94165	0.0540476	0.508095	-3.9279	Stable
1491	chr9:20715322-20823115	FOCAD	-1.18628	-5.00895	-1.9413	0.0540908	0.508095	-3.89037	Stable
1492	chr12:82930431-82986046	TMTC2	-0.945857	-5.90699	-1.93895	0.0543779	0.508095	-3.93312	Stable
1493	chr5:108946130-108959347	FER	-1.03256	-5.55539	-1.93756	0.0545493	0.508095	-3.91312	Stable
1494	chr12:38829379-38848662	CPNE8	-0.907482	-6.08347	-1.93709	0.0546077	0.508095	-3.951	Stable
1495	chr2:64551443-64553409	AFTPH	-0.907482	-6.08347	-1.93709	0.0546077	0.508095	-3.951	Stable
1496	chr19:47416652-47417350	MEIS3	-1.02442	-2.21708	-1.93665	0.0546623	0.508095	-3.94999	Stable
1497	chr2:23880639-23885829	ATAD2B	-1.22168	-4.46145	-1.93643	0.0546888	0.508095	-3.89465	Stable
1498	chr1:113646486-113673465	MAGI3	-0.792904	-6.39104	-1.93543	0.0548126	0.508095	-4.00498	Stable
1499	chr1:193212065-193236356	CDC73	-0.792904	-6.39104	-1.93543	0.0548126	0.508095	-4.00498	Stable
1500	chr1:207815929-207819146	MIR29B2CHG	-0.792904	-6.39104	-1.93543	0.0548126	0.508095	-4.00498	Stable
1501	chr1:20893517-20982408	EIF4G3	-0.792904	-6.39104	-1.93543	0.0548126	0.508095	-4.00498	Stable
1502	chr1:243293091-243330692	SDCCAG8	-0.792904	-6.39104	-1.93543	0.0548126	0.508095	-4.00498	Stable
1503	chr1:77803270-77807101	MIGA1	-0.792904	-6.39104	-1.93543	0.0548126	0.508095	-4.00498	Stable
1504	chr10:31502348-31521936	ZEB1	-0.792904	-6.39104	-1.93543	0.0548126	0.508095	-4.00498	Stable
1505	chr11:17099860-17119974	PIK3C2A	-0.792904	-6.39104	-1.93543	0.0548126	0.508095	-4.00498	Stable
1506	chr11:61806664-61811075	FADS1	-0.792904	-6.39104	-1.93543	0.0548126	0.508095	-4.00498	Stable
1507	chr12:101757212-101771157	GNPTAB	-0.792904	-6.39104	-1.93543	0.0548126	0.508095	-4.00498	Stable
1508	chr12:27633362-27635115	PPFIBP1	-0.792904	-6.39104	-1.93543	0.0548126	0.508095	-4.00498	Stable
1509	chr12:68654112-68657217	RAP1B	-0.792904	-6.39104	-1.93543	0.0548126	0.508095	-4.00498	Stable
1510	chr13:98474821-98519473	STK24	-0.792904	-6.39104	-1.93543	0.0548126	0.508095	-4.00498	Stable
1511	chr14:71658333-71672622	SIPA1L1	-0.792904	-6.39104	-1.93543	0.0548126	0.508095	-4.00498	Stable
1512	chr14:90943078-90978524	RPS6KA5	-0.792904	-6.39104	-1.93543	0.0548126	0.508095	-4.00498	Stable
1513	chr16:53439016-53464363	RBL2	-0.792904	-6.39104	-1.93543	0.0548126	0.508095	-4.00498	Stable
1514	chr17:39419717-39423821	MED1	-0.792904	-6.39104	-1.93543	0.0548126	0.508095	-4.00498	Stable
1515	chr17:68522756-68524958	PRKAR1A	-0.792904	-6.39104	-1.93543	0.0548126	0.508095	-4.00498	Stable
1516	chr18:47052880-47059654	KATNAL2	-0.792904	-6.39104	-1.93543	0.0548126	0.508095	-4.00498	Stable
1517	chr2:171014851-171028405	TLK1	-0.792904	-6.39104	-1.93543	0.0548126	0.508095	-4.00498	Stable
1518	chr2:241343752-241348191	SEPTIN2	-0.792904	-6.39104	-1.93543	0.0548126	0.508095	-4.00498	Stable
1519	chr2:25001415-25004110	DNAJC27-AS1	-0.792904	-6.39104	-1.93543	0.0548126	0.508095	-4.00498	Stable
1520	chr2:32377588-32453942	BIRC6	-0.792904	-6.39104	-1.93543	0.0548126	0.508095	-4.00498	Stable
1521	chr20:37061103-37068186	RBL1	-0.792904	-6.39104	-1.93543	0.0548126	0.508095	-4.00498	Stable
1522	chr20:63672556-63674093	RTEL1	-0.792904	-6.39104	-1.93543	0.0548126	0.508095	-4.00498	Stable
1523	chr3:123089168-123092442	PDIA5	-0.792904	-6.39104	-1.93543	0.0548126	0.508095	-4.00498	Stable
1524	chr5:55269413-55281515	DHX29	-0.792904	-6.39104	-1.93543	0.0548126	0.508095	-4.00498	Stable
1525	chr7:72728822-72744601	TYW1B	-0.792904	-6.39104	-1.93543	0.0548126	0.508095	-4.00498	Stable
1526	chr8:94841491-94859632	INTS8	-0.792904	-6.39104	-1.93543	0.0548126	0.508095	-4.00498	Stable
1527	chr9:109050283-109093591	TMEM245	-0.792904	-6.39104	-1.93543	0.0548126	0.508095	-4.00498	Stable
1528	chr9:122877471-122883379	RC3H2	-0.792904	-6.39104	-1.93543	0.0548126	0.508095	-4.00498	Stable
1529	chr9:127050043-127069356	RALGPS1	-0.792904	-6.39104	-1.93543	0.0548126	0.508095	-4.00498	Stable
1530	chrX:23713135-23722753	ACOT9	-0.792904	-6.39104	-1.93543	0.0548126	0.508095	-4.00498	Stable
1531	chr7:134947508-134950514	CALD1	-0.917778	-6.05491	-1.935	0.0548662	0.508095	-3.95132	Stable
1532	chr17:8506318-8509949	MYH10	-1.23144	-4.84149	-1.9348	0.05489	0.508095	-3.89783	Stable
1533	chr18:50918110-50924212	ME2	-0.974806	-5.82591	-1.93386	0.0550071	0.508095	-3.93496	Stable
1534	chr5:109781396-109789527	MAN2A1	1.16751	-4.39857	1.9312	0.055338	0.508095	-3.90816	Stable
1535	chr2:175111568-175121540	ATF2	-1.09489	-5.33803	-1.93076	0.055393	0.508095	-3.91515	Stable
1536	chr3:38221578-38230430	OXSR1	0.981548	-5.95688	1.93021	0.0554619	0.508095	-3.94013	Stable
1537	chr4:3103824-3107423	HTT	-1.01139	-5.58805	-1.92758	0.0557908	0.508095	-3.93064	Stable
1538	chr14:100937403-100951494	MIR493HG	1.14301	-3.93291	1.92671	0.0559009	0.508095	-3.91563	Stable
1539	chr9:33948374-33953474	UBAP2	1.09183	-5.46668	1.92644	0.0559341	0.508095	-3.92109	Stable
1540	chr18:49363161-49379758	DYM	-1.21142	-4.52806	-1.92356	0.0562982	0.508095	-3.91284	Stable
1541	chr2:119926598-119945240	PTPN4	1.03538	-3.12543	1.91888	0.0568927	0.508095	-3.93528	Stable
1542	chr11:129040928-129066868	ARHGAP32	-1.04596	-5.47934	-1.91838	0.0569558	0.508095	-3.93819	Stable
1543	chr5:66050783-66054951	ERBIN	-0.823732	-6.32543	-1.91737	0.0570855	0.508095	-4.01429	Stable
1544	chr5:176943335-176951577	UIMC1	-1.03454	-5.52789	-1.91724	0.0571022	0.508095	-3.94594	Stable
1545	chr16:19763848-19764112	IQCK	-0.928923	-6.00608	-1.91409	0.0575064	0.508095	-3.97956	Stable
1546	chr2:196047352-196051249	DNAH7	-1.01678	-5.52512	-1.9138	0.0575439	0.508095	-3.95646	Stable
1547	chr1:100049909-100061949	ENSG00000283761	-0.771548	-6.40652	-1.91252	0.0577091	0.508095	-4.04917	Stable
1548	chr1:109409928-109415363	PSMA5	-0.771548	-6.40652	-1.91252	0.0577091	0.508095	-4.04917	Stable
1549	chr1:151658235-151693483	SNX27	-0.771548	-6.40652	-1.91252	0.0577091	0.508095	-4.04917	Stable
1550	chr1:168022988-168068463	DCAF6	-0.771548	-6.40652	-1.91252	0.0577091	0.508095	-4.04917	Stable
1551	chr1:204247365-204257869	PLEKHA6	-0.771548	-6.40652	-1.91252	0.0577091	0.508095	-4.04917	Stable
1552	chr1:21244989-21247363	ECE1	-0.771548	-6.40652	-1.91252	0.0577091	0.508095	-4.04917	Stable
1553	chr1:213072870-213077816	RPS6KC1	-0.771548	-6.40652	-1.91252	0.0577091	0.508095	-4.04917	Stable
1554	chr1:239632224-239718899	CHRM3	-0.771548	-6.40652	-1.91252	0.0577091	0.508095	-4.04917	Stable
1555	chr1:243552729-243695716	AKT3	-0.771548	-6.40652	-1.91252	0.0577091	0.508095	-4.04917	Stable
1556	chr1:40267786-40286029	ZMPSTE24	-0.771548	-6.40652	-1.91252	0.0577091	0.508095	-4.04917	Stable
1557	chr1:40406736-40417096	SMAP2	-0.771548	-6.40652	-1.91252	0.0577091	0.508095	-4.04917	Stable
1558	chr1:58673573-58677056	MYSM1	-0.771548	-6.40652	-1.91252	0.0577091	0.508095	-4.04917	Stable
1559	chr1:77729860-77736158	USP33	-0.771548	-6.40652	-1.91252	0.0577091	0.508095	-4.04917	Stable
1560	chr10:115160040-115315736	ATRNL1	-0.771548	-6.40652	-1.91252	0.0577091	0.508095	-4.04917	Stable
1561	chr10:119791517-119811955	INPP5F	-0.771548	-6.40652	-1.91252	0.0577091	0.508095	-4.04917	Stable
1562	chr10:119926036-119932318	SEC23IP	-0.771548	-6.40652	-1.91252	0.0577091	0.508095	-4.04917	Stable
1563	chr10:14922981-14935564	DCLRE1C	-0.771548	-6.40652	-1.91252	0.0577091	0.508095	-4.04917	Stable
1564	chr10:31861395-31910563	ARHGAP12	-0.771548	-6.40652	-1.91252	0.0577091	0.508095	-4.04917	Stable
1565	chr10:60063111-60085253	ANK3	-0.771548	-6.40652	-1.91252	0.0577091	0.508095	-4.04917	Stable
1566	chr10:836403-885760	LARP4B	-0.771548	-6.40652	-1.91252	0.0577091	0.508095	-4.04917	Stable
1567	chr10:94521955-94531460	TBC1D12	-0.771548	-6.40652	-1.91252	0.0577091	0.508095	-4.04917	Stable
1568	chr11:107630417-107635765	ELMOD1	-0.771548	-6.40652	-1.91252	0.0577091	0.508095	-4.04917	Stable
1569	chr11:46758923-46760784	CKAP5	-0.771548	-6.40652	-1.91252	0.0577091	0.508095	-4.04917	Stable
1570	chr11:47808396-47819458	NUP160	-0.771548	-6.40652	-1.91252	0.0577091	0.508095	-4.04917	Stable
1571	chr12:110322992-110328017	ATP2A2	-0.771548	-6.40652	-1.91252	0.0577091	0.508095	-4.04917	Stable
1572	chr12:111295333-111298589	CUX2	-0.771548	-6.40652	-1.91252	0.0577091	0.508095	-4.04917	Stable
1573	chr12:121532806-121549638	KDM2B	-0.771548	-6.40652	-1.91252	0.0577091	0.508095	-4.04917	Stable
1574	chr12:123163014-123223127	MPHOSPH9	-0.771548	-6.40652	-1.91252	0.0577091	0.508095	-4.04917	Stable
1575	chr12:123313620-123323831	SBNO1	-0.771548	-6.40652	-1.91252	0.0577091	0.508095	-4.04917	Stable
1576	chr12:14456561-14475968	ATF7IP	-0.771548	-6.40652	-1.91252	0.0577091	0.508095	-4.04917	Stable
1577	chr12:40313972-40340454	LRRK2	-0.771548	-6.40652	-1.91252	0.0577091	0.508095	-4.04917	Stable
1578	chr12:56477660-56480387	GLS2	-0.771548	-6.40652	-1.91252	0.0577091	0.508095	-4.04917	Stable
1579	chr12:81353119-81374768	PPFIA2	-0.771548	-6.40652	-1.91252	0.0577091	0.508095	-4.04917	Stable
1580	chr12:89619999-89630645	ATP2B1	-0.771548	-6.40652	-1.91252	0.0577091	0.508095	-4.04917	Stable
1581	chr13:19835477-19851448	ZMYM5	-0.771548	-6.40652	-1.91252	0.0577091	0.508095	-4.04917	Stable
1582	chr13:49476476-49483563	SETDB2	-0.771548	-6.40652	-1.91252	0.0577091	0.508095	-4.04917	Stable
1583	chr13:72768785-72778380	DIS3	-0.771548	-6.40652	-1.91252	0.0577091	0.508095	-4.04917	Stable
1584	chr14:30630477-30653588	SCFD1	-0.771548	-6.40652	-1.91252	0.0577091	0.508095	-4.04917	Stable
1585	chr14:47096854-47097123	MDGA2	-0.771548	-6.40652	-1.91252	0.0577091	0.508095	-4.04917	Stable
1586	chr14:50635214-50645014	SAV1	-0.771548	-6.40652	-1.91252	0.0577091	0.508095	-4.04917	Stable
1587	chr14:77437808-77454102	VIPAS39	-0.771548	-6.40652	-1.91252	0.0577091	0.508095	-4.04917	Stable
1588	chr15:29726379-29762438	TJP1	-0.771548	-6.40652	-1.91252	0.0577091	0.508095	-4.04917	Stable
1589	chr15:29737264-29773357	TJP1	-0.771548	-6.40652	-1.91252	0.0577091	0.508095	-4.04917	Stable
1590	chr15:29742642-29772166	TJP1	-0.771548	-6.40652	-1.91252	0.0577091	0.508095	-4.04917	Stable
1591	chr15:42950262-42966286	UBR1	-0.771548	-6.40652	-1.91252	0.0577091	0.508095	-4.04917	Stable
1592	chr15:43902175-43924309	FRMD5	-0.771548	-6.40652	-1.91252	0.0577091	0.508095	-4.04917	Stable
1593	chr15:49144227-49145078	COPS2	-0.771548	-6.40652	-1.91252	0.0577091	0.508095	-4.04917	Stable
1594	chr15:49916934-49981294	ATP8B4	-0.771548	-6.40652	-1.91252	0.0577091	0.508095	-4.04917	Stable
1595	chr15:77477555-77479321	HMG20A	-0.771548	-6.40652	-1.91252	0.0577091	0.508095	-4.04917	Stable
1596	chr17:28122603-28185265	NLK	-0.771548	-6.40652	-1.91252	0.0577091	0.508095	-4.04917	Stable
1597	chr17:58694931-58696859	RAD51C	-0.771548	-6.40652	-1.91252	0.0577091	0.508095	-4.04917	Stable
1598	chr17:64571798-64591149	SMURF2	-0.771548	-6.40652	-1.91252	0.0577091	0.508095	-4.04917	Stable
1599	chr17:6589779-6624006	KIAA0753	-0.771548	-6.40652	-1.91252	0.0577091	0.508095	-4.04917	Stable
1600	chr18:12999421-13049891	CEP192	-0.771548	-6.40652	-1.91252	0.0577091	0.508095	-4.04917	Stable
1601	chr18:12999421-13057733	CEP192	-0.771548	-6.40652	-1.91252	0.0577091	0.508095	-4.04917	Stable
1602	chr18:12999421-13069856	CEP192	-0.771548	-6.40652	-1.91252	0.0577091	0.508095	-4.04917	Stable
1603	chr18:13048859-13069856	CEP192	-0.771548	-6.40652	-1.91252	0.0577091	0.508095	-4.04917	Stable
1604	chr18:13278105-13387762	LDLRAD4	-0.771548	-6.40652	-1.91252	0.0577091	0.508095	-4.04917	Stable
1605	chr18:42037692-42049605	PIK3C3	-0.771548	-6.40652	-1.91252	0.0577091	0.508095	-4.04917	Stable
1606	chr18:46855345-46864248	PIAS2	-0.771548	-6.40652	-1.91252	0.0577091	0.508095	-4.04917	Stable
1607	chr18:56816031-56939393	WDR7	-0.771548	-6.40652	-1.91252	0.0577091	0.508095	-4.04917	Stable
1608	chr18:57731414-57732023	ENSG00000267787	-0.771548	-6.40652	-1.91252	0.0577091	0.508095	-4.04917	Stable
1609	chr19:32352829-32360618	ZNF507	-0.771548	-6.40652	-1.91252	0.0577091	0.508095	-4.04917	Stable
1610	chr19:3425106-3452666	NFIC	-0.771548	-6.40652	-1.91252	0.0577091	0.508095	-4.04917	Stable
1611	chr19:48149763-48151336	LIG1	-0.771548	-6.40652	-1.91252	0.0577091	0.508095	-4.04917	Stable
1612	chr2:140850102-140851783	LRP1B	-0.771548	-6.40652	-1.91252	0.0577091	0.508095	-4.04917	Stable
1613	chr2:140982160-141062273	LRP1B	-0.771548	-6.40652	-1.91252	0.0577091	0.508095	-4.04917	Stable
1614	chr2:151876426-151883370	ENSG00000283228	-0.771548	-6.40652	-1.91252	0.0577091	0.508095	-4.04917	Stable
1615	chr2:159404849-159433363	BAZ2B	-0.771548	-6.40652	-1.91252	0.0577091	0.508095	-4.04917	Stable
1616	chr2:179483272-179544969	ZNF385B	-0.771548	-6.40652	-1.91252	0.0577091	0.508095	-4.04917	Stable
1617	chr2:196897131-196920150	PGAP1	-0.771548	-6.40652	-1.91252	0.0577091	0.508095	-4.04917	Stable
1618	chr2:201733276-201754671	ALS2	-0.771548	-6.40652	-1.91252	0.0577091	0.508095	-4.04917	Stable
1619	chr2:223720873-223741990	AP1S3	-0.771548	-6.40652	-1.91252	0.0577091	0.508095	-4.04917	Stable
1620	chr2:236465505-236488191	IQCA1	-0.771548	-6.40652	-1.91252	0.0577091	0.508095	-4.04917	Stable
1621	chr2:36509983-36522313	CRIM1	-0.771548	-6.40652	-1.91252	0.0577091	0.508095	-4.04917	Stable
1622	chr2:38581913-38591648	HNRNPLL	-0.771548	-6.40652	-1.91252	0.0577091	0.508095	-4.04917	Stable
1623	chr2:53693884-53716743	ASB3	-0.771548	-6.40652	-1.91252	0.0577091	0.508095	-4.04917	Stable
1624	chr2:69328271-69345999	GFPT1	-0.771548	-6.40652	-1.91252	0.0577091	0.508095	-4.04917	Stable
1625	chr2:98643923-98675175	MGAT4A	-0.771548	-6.40652	-1.91252	0.0577091	0.508095	-4.04917	Stable
1626	chr20:16356330-16497678	KIF16B	-0.771548	-6.40652	-1.91252	0.0577091	0.508095	-4.04917	Stable
1627	chr20:33573974-33611335	CBFA2T2	-0.771548	-6.40652	-1.91252	0.0577091	0.508095	-4.04917	Stable
1628	chr20:47262288-47290274	ZMYND8	-0.771548	-6.40652	-1.91252	0.0577091	0.508095	-4.04917	Stable
1629	chr22:40886313-40914324	XPNPEP3	-0.771548	-6.40652	-1.91252	0.0577091	0.508095	-4.04917	Stable
1630	chr22:41158412-41173784	EP300	-0.771548	-6.40652	-1.91252	0.0577091	0.508095	-4.04917	Stable
1631	chr22:46878653-46912188	TBC1D22A	-0.771548	-6.40652	-1.91252	0.0577091	0.508095	-4.04917	Stable
1632	chr3:136316941-136328857	PCCB	-0.771548	-6.40652	-1.91252	0.0577091	0.508095	-4.04917	Stable
1633	chr3:136433556-136452147	STAG1	-0.771548	-6.40652	-1.91252	0.0577091	0.508095	-4.04917	Stable
1634	chr3:184957374-184999861	VPS8	-0.771548	-6.40652	-1.91252	0.0577091	0.508095	-4.04917	Stable
1635	chr3:197059889-197119530	DLG1	-0.771548	-6.40652	-1.91252	0.0577091	0.508095	-4.04917	Stable
1636	chr3:45703438-45709647	SACM1L	-0.771548	-6.40652	-1.91252	0.0577091	0.508095	-4.04917	Stable
1637	chr3:52641954-52648442	PBRM1	-0.771548	-6.40652	-1.91252	0.0577091	0.508095	-4.04917	Stable
1638	chr3:54320442-54503654	CACNA2D3	-0.771548	-6.40652	-1.91252	0.0577091	0.508095	-4.04917	Stable
1639	chr3:75732060-75741736	ZNF717	-0.771548	-6.40652	-1.91252	0.0577091	0.508095	-4.04917	Stable
1640	chr4:109362752-109396279	SEC24B-AS1	-0.771548	-6.40652	-1.91252	0.0577091	0.508095	-4.04917	Stable
1641	chr4:112647199-112647549	LARP7	-0.771548	-6.40652	-1.91252	0.0577091	0.508095	-4.04917	Stable
1642	chr4:118282831-118331866	PRSS12	-0.771548	-6.40652	-1.91252	0.0577091	0.508095	-4.04917	Stable
1643	chr4:152863606-152888307	ARFIP1	-0.771548	-6.40652	-1.91252	0.0577091	0.508095	-4.04917	Stable
1644	chr4:39848851-39849652	PDS5A	-0.771548	-6.40652	-1.91252	0.0577091	0.508095	-4.04917	Stable
1645	chr4:4434770-4471706	STX18	-0.771548	-6.40652	-1.91252	0.0577091	0.508095	-4.04917	Stable
1646	chr4:47692970-47807047	CORIN	-0.771548	-6.40652	-1.91252	0.0577091	0.508095	-4.04917	Stable
1647	chr4:48593930-48609067	FRYL	-0.771548	-6.40652	-1.91252	0.0577091	0.508095	-4.04917	Stable
1648	chr4:86758260-86767976	PTPN13	-0.771548	-6.40652	-1.91252	0.0577091	0.508095	-4.04917	Stable
1649	chr5:112234634-112266330	EPB41L4A	-0.771548	-6.40652	-1.91252	0.0577091	0.508095	-4.04917	Stable
1650	chr5:115216865-115241606	PGGT1B	-0.771548	-6.40652	-1.91252	0.0577091	0.508095	-4.04917	Stable
1651	chr5:146260745-146269584	ENSG00000275740	-0.771548	-6.40652	-1.91252	0.0577091	0.508095	-4.04917	Stable
1652	chr5:19571579-19571832	CDH18	-0.771548	-6.40652	-1.91252	0.0577091	0.508095	-4.04917	Stable
1653	chr6:104795579-104843298	HACE1	-0.771548	-6.40652	-1.91252	0.0577091	0.508095	-4.04917	Stable
1654	chr6:118479871-118491865	CEP85L	-0.771548	-6.40652	-1.91252	0.0577091	0.508095	-4.04917	Stable
1655	chr6:167870383-167925091	AFDN	-0.771548	-6.40652	-1.91252	0.0577091	0.508095	-4.04917	Stable
1656	chr6:36506583-36525642	STK38	-0.771548	-6.40652	-1.91252	0.0577091	0.508095	-4.04917	Stable
1657	chr6:37458612-37459684	CMTR1	-0.771548	-6.40652	-1.91252	0.0577091	0.508095	-4.04917	Stable
1658	chr6:75702645-75709630	SENP6	-0.771548	-6.40652	-1.91252	0.0577091	0.508095	-4.04917	Stable
1659	chr7:100355143-100356883	STAG3L5P-PVRIG2P-PILRB	-0.771548	-6.40652	-1.91252	0.0577091	0.508095	-4.04917	Stable
1660	chr7:137444077-137521966	DGKI	-0.771548	-6.40652	-1.91252	0.0577091	0.508095	-4.04917	Stable
1661	chr7:158879684-158906091	DYNC2I1	-0.771548	-6.40652	-1.91252	0.0577091	0.508095	-4.04917	Stable
1662	chr7:38422421-38466248	AMPH	-0.771548	-6.40652	-1.91252	0.0577091	0.508095	-4.04917	Stable
1663	chr7:47839446-47855265	PKD1L1	-0.771548	-6.40652	-1.91252	0.0577091	0.508095	-4.04917	Stable
1664	chr7:851384-853618	SUN1	-0.771548	-6.40652	-1.91252	0.0577091	0.508095	-4.04917	Stable
1665	chr7:93252653-93297243	VPS50	-0.771548	-6.40652	-1.91252	0.0577091	0.508095	-4.04917	Stable
1666	chr7:96208838-96234917	SLC25A13	-0.771548	-6.40652	-1.91252	0.0577091	0.508095	-4.04917	Stable
1667	chr8:130836277-130867946	ADCY8	-0.771548	-6.40652	-1.91252	0.0577091	0.508095	-4.04917	Stable
1668	chr8:79636802-79641550	STMN2	-0.771548	-6.40652	-1.91252	0.0577091	0.508095	-4.04917	Stable
1669	chr9:109426950-109438234	PTPN3	-0.771548	-6.40652	-1.91252	0.0577091	0.508095	-4.04917	Stable
1670	chr9:124889143-124890478	GOLGA1	-0.771548	-6.40652	-1.91252	0.0577091	0.508095	-4.04917	Stable
1671	chr9:33029885-33030667	DNAJA1	-0.771548	-6.40652	-1.91252	0.0577091	0.508095	-4.04917	Stable
1672	chr9:35295696-35366993	UNC13B	-0.771548	-6.40652	-1.91252	0.0577091	0.508095	-4.04917	Stable
1673	chr9:5021963-5081861	JAK2	-0.771548	-6.40652	-1.91252	0.0577091	0.508095	-4.04917	Stable
1674	chr9:6420912-6460791	UHRF2	-0.771548	-6.40652	-1.91252	0.0577091	0.508095	-4.04917	Stable
1675	chr9:84867243-84934292	NTRK2	-0.771548	-6.40652	-1.91252	0.0577091	0.508095	-4.04917	Stable
1676	chr9:92268174-92269983	IARS1	-0.771548	-6.40652	-1.91252	0.0577091	0.508095	-4.04917	Stable
1677	chrX:118441368-118443687	WDR44	-0.771548	-6.40652	-1.91252	0.0577091	0.508095	-4.04917	Stable
1678	chrX:18506935-18588143	CDKL5	-0.771548	-6.40652	-1.91252	0.0577091	0.508095	-4.04917	Stable
1679	chrX:18603902-18608912	CDKL5	-0.771548	-6.40652	-1.91252	0.0577091	0.508095	-4.04917	Stable
1680	chr3:193662822-193667280	OPA1	-0.996129	-5.63554	-1.91234	0.0577324	0.508095	-3.95746	Stable
1681	chr17:38361711-38377842	SOCS7	0.986546	-5.8771	1.91174	0.0578094	0.508095	-3.96262	Stable
1682	chr12:100939315-100987670	ANO4	-0.901661	-6.06252	-1.9095	0.0581004	0.508095	-3.9928	Stable
1683	chr11:103303093-103323990	DYNC2H1	1.02965	-2.97987	1.90944	0.0581082	0.508095	-3.95328	Stable
1684	chr10:50519831-50590247	SGMS1	0.989458	-5.82461	1.90934	0.0581206	0.508095	-3.96362	Stable
1685	chr4:76738761-76741926	SHROOM3	-0.951173	-5.88844	-1.90477	0.0587173	0.508095	-3.98808	Stable
1686	chr15:50747495-50748870	SPPL2A	-0.896293	-6.05905	-1.90441	0.0587654	0.508095	-4.00005	Stable
1687	chr3:100732508-100736716	TFG	-0.935666	-5.89152	-1.90365	0.0588643	0.508095	-3.98593	Stable
1688	chr10:67988663-68044563	HERC4	-0.938933	-5.89391	-1.9034	0.0588978	0.508095	-3.99043	Stable
1689	chr2:24564295-24584560	NCOA1	-0.910839	-6.01156	-1.90077	0.0592441	0.508095	-4.00137	Stable
1690	chr16:83032010-83032218	CDH13	-1.02347	-5.54991	-1.90043	0.0592896	0.508095	-3.96912	Stable
1691	chr15:85075862-85083644	PDE8A	-1.15273	-3.6183	-1.89706	0.0597355	0.508095	-3.9575	Stable
1692	chr8:140818277-140921132	PTK2	-0.929836	-5.91594	-1.89667	0.059787	0.508095	-3.99865	Stable
1693	chr4:42485496-42507154	ATP8A1	-0.905103	-5.96821	-1.89655	0.0598033	0.508095	-4.00391	Stable
1694	chr1:53594108-53600278	GLIS1	-1.05943	-3.10913	-1.89598	0.0598798	0.508095	-3.97175	Stable
1695	chr20:48952705-48963898	ARFGEF2	-1.04652	-5.43774	-1.89576	0.0599085	0.508095	-3.9699	Stable
1696	chr6:117352990-117366290	ROS1	-0.900575	-6.02811	-1.89419	0.0601186	0.508095	-4.01318	Stable
1697	chr22:20400632-20401372	ZNF74	1.10958	-3.99193	1.89183	0.0604344	0.508095	-3.96849	Stable
1698	chr9:97347314-97350555	SUGT1P4-STRA6LP-CCDC180	-0.949422	-5.84008	-1.89153	0.0604752	0.508095	-4.00627	Stable
1699	chrX:135545423-135552146	INTS6L	1.10195	-3.90392	1.89009	0.0606692	0.508095	-3.96799	Stable
1700	chr10:110100625-110112915	ADD3	0.98151	-5.84888	1.88971	0.0607198	0.508095	-3.99452	Stable
1701	chr4:4648977-4649542	STX18-AS1	-1.02377	-2.55297	-1.88955	0.0607412	0.508095	-4.00448	Stable
1702	chr5:137692285-137720584	KLHL3	-1.0263	-5.49847	-1.88946	0.0607536	0.508095	-3.98502	Stable
1703	chr15:49235851-49239367	GALK2	1.09436	-4.00925	1.88921	0.0607872	0.508095	-3.97179	Stable
1704	chr15:72760407-72775097	ADPGK	1.09276	-4.02622	1.88892	0.060827	0.508095	-3.97384	Stable
1705	chr1:44284835-44319744	ERI3	-1.18365	-4.63165	-1.88868	0.0608587	0.508095	-3.96182	Stable
1706	chr9:98362715-98406141	GABBR2	-1.17884	-4.95146	-1.88614	0.0612033	0.508095	-3.96939	Stable
1707	chr3:141993538-142101841	TFDP2	1.0985	-5.05864	1.88305	0.0616234	0.508095	-3.97722	Stable
1708	chr12:50427762-50454417	LARP4	-1.05949	-5.30307	-1.88288	0.0616472	0.508095	-3.9855	Stable
1709	chr7:14621378-14718685	DGKB	-1.07428	-5.1671	-1.88155	0.0618284	0.508095	-3.98271	Stable
1710	chr10:94441896-94511654	TBC1D12	0.972444	-5.86844	1.88106	0.0618957	0.508095	-4.00863	Stable
1711	chr7:56083278-56083715	PHKG1	-1.01809	-5.49243	-1.88051	0.0619711	0.508095	-3.99847	Stable
1712	chr12:15483974-15504069	PTPRO	0.956507	-5.9414	1.87951	0.0621076	0.508095	-4.01648	Stable
1713	chr2:196271193-196308085	HECW2	-1.20529	-4.62922	-1.87897	0.0621828	0.508095	-3.97513	Stable
1714	chr5:94643273-94654752	SLF1	-1.0116	-5.53683	-1.87659	0.0625098	0.508095	-4.00289	Stable
1715	chr2:68137299-68141795	DNAAF10	-0.993109	-5.5898	-1.87638	0.0625388	0.508095	-4.00702	Stable
1716	chr8:28713457-28718207	EXTL3	-1.11386	-3.50648	-1.87624	0.062559	0.508095	-3.98956	Stable
1717	chr7:67067285-67098718	TYW1	-0.937785	-5.90939	-1.87585	0.0626126	0.508095	-4.0335	Stable
1718	chr19:34451981-34464131	UBA2	-0.993979	-5.65756	-1.87554	0.0626558	0.508095	-4.0109	Stable
1719	chr7:155665175-155700944	RBM33	-0.907516	-6.01502	-1.8754	0.0626748	0.508095	-4.04046	Stable
1720	chr2:27677295-27677924	SLC4A1AP	0.970341	-5.84594	1.87508	0.0627186	0.508095	-4.01635	Stable
1721	chr19:40583398-40583717	SHKBP1	1.1154	-3.69694	1.87449	0.0628007	0.508095	-3.99037	Stable
1722	chr9:137913180-137917431	CACNA1B	-0.892747	-6.02464	-1.87441	0.0628122	0.508095	-4.04333	Stable
1723	chr2:170015281-170055584	UBR3	-0.929137	-5.92832	-1.87426	0.0628329	0.508095	-4.03685	Stable
1724	chr11:61437625-61438113	ENSG00000256591	-0.893565	-6.02811	-1.87355	0.0629308	0.508095	-4.04511	Stable
1725	chr2:111208488-111239996	MIR4435-2HG	-0.929019	-5.96753	-1.87337	0.0629566	0.508095	-4.03794	Stable
1726	chr6:88844357-88891915	RNGTT	1.11623	-4.62622	1.87277	0.0630403	0.508095	-3.9914	Stable
1727	chr7:95828057-95996073	DYNC1I1	-1.05814	-5.37792	-1.87274	0.0630446	0.508095	-4.00111	Stable
1728	chr12:27368262-27390239	ARNTL2	1.04677	-5.5155	1.87263	0.0630591	0.508095	-4.00138	Stable
1729	chr10:32034690-32037607	KIF5B	-0.78645	-6.35663	-1.87141	0.0632289	0.508095	-4.09688	Stable
1730	chr12:71769800-71774022	RAB21	-0.78645	-6.35663	-1.87141	0.0632289	0.508095	-4.09688	Stable
1731	chr20:34408651-34413879	ITCH	-0.78645	-6.35663	-1.87141	0.0632289	0.508095	-4.09688	Stable
1732	chr7:105073619-105102194	KMT2E	-0.78645	-6.35663	-1.87141	0.0632289	0.508095	-4.09688	Stable
1733	chr7:93308824-93334197	VPS50	-0.78645	-6.35663	-1.87141	0.0632289	0.508095	-4.09688	Stable
1734	chr4:53476753-53478742	LNX1	-0.899241	-6.00503	-1.87132	0.063242	0.508095	-4.0458	Stable
1735	chr3:33606591-33644903	CLASP2	-0.987418	-5.63159	-1.87086	0.0633065	0.508095	-4.01737	Stable
1736	chr15:33584395-33601552	RYR3	-1.09935	-5.10922	-1.87009	0.0634135	0.508095	-3.99551	Stable
1737	chrX:150638943-150663609	MTM1	-0.897872	-6.02502	-1.8699	0.0634397	0.508095	-4.04989	Stable
1738	chr18:62072673-62102902	PIGN	-0.812146	-6.29781	-1.86969	0.0634694	0.508095	-4.08414	Stable
1739	chr5:77046347-77048272	AGGF1	1.14811	-4.73957	1.86916	0.063544	0.508095	-3.99617	Stable
1740	chr5:168488602-168497348	RARS1	1.09131	-3.75004	1.86861	0.0636205	0.508095	-3.99839	Stable
1741	chr15:74926766-74929232	COX5A	1.04917	-3.35075	1.86677	0.0638795	0.508095	-4.00666	Stable
1742	chr1:10095461-10137205	UBE4B	-0.750893	-6.40652	-1.8637	0.0643124	0.508095	-4.1284	Stable
1743	chr1:10132369-10158482	UBE4B	-0.750893	-6.40652	-1.8637	0.0643124	0.508095	-4.1284	Stable
1744	chr1:161168993-161170024	PPOX	-0.750893	-6.40652	-1.8637	0.0643124	0.508095	-4.1284	Stable
1745	chr1:169419013-169424950	CCDC181	-0.750893	-6.40652	-1.8637	0.0643124	0.508095	-4.1284	Stable
1746	chr1:17022608-17024074	SDHB	-0.750893	-6.40652	-1.8637	0.0643124	0.508095	-4.1284	Stable
1747	chr1:173751764-173757159	KLHL20	-0.750893	-6.40652	-1.8637	0.0643124	0.508095	-4.1284	Stable
1748	chr1:20941491-20973099	EIF4G3	-0.750893	-6.40652	-1.8637	0.0643124	0.508095	-4.1284	Stable
1749	chr1:225002783-225097239	DNAH14	-0.750893	-6.40652	-1.8637	0.0643124	0.508095	-4.1284	Stable
1750	chr1:227112312-227199652	CDC42BPA	-0.750893	-6.40652	-1.8637	0.0643124	0.508095	-4.1284	Stable
1751	chr1:235229231-235260752	ARID4B	-0.750893	-6.40652	-1.8637	0.0643124	0.508095	-4.1284	Stable
1752	chr1:27841014-27843330	PPP1R8	-0.750893	-6.40652	-1.8637	0.0643124	0.508095	-4.1284	Stable
1753	chr1:37864312-37868614	INPP5B	-0.750893	-6.40652	-1.8637	0.0643124	0.508095	-4.1284	Stable
1754	chr1:39315513-39353231	MACF1	-0.750893	-6.40652	-1.8637	0.0643124	0.508095	-4.1284	Stable
1755	chr1:65364635-65401880	DNAJC6	-0.750893	-6.40652	-1.8637	0.0643124	0.508095	-4.1284	Stable
1756	chr1:70296130-70324957	ANKRD13C	-0.750893	-6.40652	-1.8637	0.0643124	0.508095	-4.1284	Stable
1757	chr1:71776172-71935311	NEGR1	-0.750893	-6.40652	-1.8637	0.0643124	0.508095	-4.1284	Stable
1758	chr1:77949155-77967101	FUBP1	-0.750893	-6.40652	-1.8637	0.0643124	0.508095	-4.1284	Stable
1759	chr1:92847183-92876430	DIPK1A	-0.750893	-6.40652	-1.8637	0.0643124	0.508095	-4.1284	Stable
1760	chr1:93894614-93904588	GCLM	-0.750893	-6.40652	-1.8637	0.0643124	0.508095	-4.1284	Stable
1761	chr10:103136249-103174982	NT5C2	-0.750893	-6.40652	-1.8637	0.0643124	0.508095	-4.1284	Stable
1762	chr10:105157138-105178173	SORCS3	-0.750893	-6.40652	-1.8637	0.0643124	0.508095	-4.1284	Stable
1763	chr10:110112777-110130486	ADD3	-0.750893	-6.40652	-1.8637	0.0643124	0.508095	-4.1284	Stable
1764	chr10:114451624-114453483	ABLIM1	-0.750893	-6.40652	-1.8637	0.0643124	0.508095	-4.1284	Stable
1765	chr10:132347984-132355886	LRRC27	-0.750893	-6.40652	-1.8637	0.0643124	0.508095	-4.1284	Stable
1766	chr10:27012882-27017792	ANKRD26	-0.750893	-6.40652	-1.8637	0.0643124	0.508095	-4.1284	Stable
1767	chr10:59804420-59852702	CCDC6	-0.750893	-6.40652	-1.8637	0.0643124	0.508095	-4.1284	Stable
1768	chr10:63190894-63194375	JMJD1C	-0.750893	-6.40652	-1.8637	0.0643124	0.508095	-4.1284	Stable
1769	chr10:86443275-86446449	WAPL	-0.750893	-6.40652	-1.8637	0.0643124	0.508095	-4.1284	Stable
1770	chr10:92915758-92920050	EXOC6	-0.750893	-6.40652	-1.8637	0.0643124	0.508095	-4.1284	Stable
1771	chr10:94493365-94510179	TBC1D12	-0.750893	-6.40652	-1.8637	0.0643124	0.508095	-4.1284	Stable
1772	chr10:95367650-95410777	SORBS1	-0.750893	-6.40652	-1.8637	0.0643124	0.508095	-4.1284	Stable
1773	chr11:103116570-103181886	DYNC2H1	-0.750893	-6.40652	-1.8637	0.0643124	0.508095	-4.1284	Stable
1774	chr11:103222030-103253448	DYNC2H1	-0.750893	-6.40652	-1.8637	0.0643124	0.508095	-4.1284	Stable
1775	chr11:120457118-120473127	ARHGEF12	-0.750893	-6.40652	-1.8637	0.0643124	0.508095	-4.1284	Stable
1776	chr11:30495296-30556670	MPPED2	-0.750893	-6.40652	-1.8637	0.0643124	0.508095	-4.1284	Stable
1777	chr11:30495296-30580494	MPPED2	-0.750893	-6.40652	-1.8637	0.0643124	0.508095	-4.1284	Stable
1778	chr11:32587012-32589641	EIF3M	-0.750893	-6.40652	-1.8637	0.0643124	0.508095	-4.1284	Stable
1779	chr11:45946076-45979966	PHF21A	-0.750893	-6.40652	-1.8637	0.0643124	0.508095	-4.1284	Stable
1780	chr11:74057406-74057544	C2CD3	-0.750893	-6.40652	-1.8637	0.0643124	0.508095	-4.1284	Stable
1781	chr11:74118228-74133557	C2CD3	-0.750893	-6.40652	-1.8637	0.0643124	0.508095	-4.1284	Stable
1782	chr11:74118228-74161556	C2CD3	-0.750893	-6.40652	-1.8637	0.0643124	0.508095	-4.1284	Stable
1783	chr11:76985643-76997273	ACER3	-0.750893	-6.40652	-1.8637	0.0643124	0.508095	-4.1284	Stable
1784	chr11:82838387-82860117	PRCP	-0.750893	-6.40652	-1.8637	0.0643124	0.508095	-4.1284	Stable
1785	chr11:83833614-83980642	DLG2	-0.750893	-6.40652	-1.8637	0.0643124	0.508095	-4.1284	Stable
1786	chr11:87295782-87309672	TMEM135	-0.750893	-6.40652	-1.8637	0.0643124	0.508095	-4.1284	Stable
1787	chr11:93666682-93679552	CEP295	-0.750893	-6.40652	-1.8637	0.0643124	0.508095	-4.1284	Stable
1788	chr12:100047530-100060043	UHRF1BP1L	-0.750893	-6.40652	-1.8637	0.0643124	0.508095	-4.1284	Stable
1789	chr12:123214744-123223127	MPHOSPH9	-0.750893	-6.40652	-1.8637	0.0643124	0.508095	-4.1284	Stable
1790	chr12:26681874-26716242	ITPR2	-0.750893	-6.40652	-1.8637	0.0643124	0.508095	-4.1284	Stable
1791	chr12:31447538-31495919	DENND5B	-0.750893	-6.40652	-1.8637	0.0643124	0.508095	-4.1284	Stable
1792	chr12:31479589-31480255	DENND5B	-0.750893	-6.40652	-1.8637	0.0643124	0.508095	-4.1284	Stable
1793	chr12:39363098-39370261	KIF21A	-0.750893	-6.40652	-1.8637	0.0643124	0.508095	-4.1284	Stable
1794	chr12:40908357-40959234	CNTN1	-0.750893	-6.40652	-1.8637	0.0643124	0.508095	-4.1284	Stable
1795	chr12:40980909-40993269	CNTN1	-0.750893	-6.40652	-1.8637	0.0643124	0.508095	-4.1284	Stable
1796	chr12:56348529-56349636	STAT2	-0.750893	-6.40652	-1.8637	0.0643124	0.508095	-4.1284	Stable
1797	chr12:8992206-9009525	KLRG1	-0.750893	-6.40652	-1.8637	0.0643124	0.508095	-4.1284	Stable
1798	chr13:21391722-21413772	ZDHHC20	-0.750893	-6.40652	-1.8637	0.0643124	0.508095	-4.1284	Stable
1799	chr13:23353785-23358481	SACS	-0.750893	-6.40652	-1.8637	0.0643124	0.508095	-4.1284	Stable
1800	chr13:41777985-41887361	VWA8	-0.750893	-6.40652	-1.8637	0.0643124	0.508095	-4.1284	Stable
1801	chr13:41907586-41950013	VWA8	-0.750893	-6.40652	-1.8637	0.0643124	0.508095	-4.1284	Stable
1802	chr13:45988787-46045516	ZC3H13	-0.750893	-6.40652	-1.8637	0.0643124	0.508095	-4.1284	Stable
1803	chr13:69882283-69975802	KLHL1	-0.750893	-6.40652	-1.8637	0.0643124	0.508095	-4.1284	Stable
1804	chr13:77188951-77194244	MYCBP2	-0.750893	-6.40652	-1.8637	0.0643124	0.508095	-4.1284	Stable
1805	chr13:77243059-77270063	MYCBP2	-0.750893	-6.40652	-1.8637	0.0643124	0.508095	-4.1284	Stable
1806	chr13:98914328-98955551	DOCK9	-0.750893	-6.40652	-1.8637	0.0643124	0.508095	-4.1284	Stable
1807	chr14:34862044-34862322	BAZ1A	-0.750893	-6.40652	-1.8637	0.0643124	0.508095	-4.1284	Stable
1808	chr14:35605586-35725153	RALGAPA1	-0.750893	-6.40652	-1.8637	0.0643124	0.508095	-4.1284	Stable
1809	chr14:45046545-45068643	TOGARAM1	-0.750893	-6.40652	-1.8637	0.0643124	0.508095	-4.1284	Stable
1810	chr14:50446079-50464133	MAP4K5	-0.750893	-6.40652	-1.8637	0.0643124	0.508095	-4.1284	Stable
1811	chr14:50462665-50504857	MAP4K5	-0.750893	-6.40652	-1.8637	0.0643124	0.508095	-4.1284	Stable
1812	chr14:50738140-50744365	NIN	-0.750893	-6.40652	-1.8637	0.0643124	0.508095	-4.1284	Stable
1813	chr14:52439204-52491005	TXNDC16	-0.750893	-6.40652	-1.8637	0.0643124	0.508095	-4.1284	Stable
1814	chr14:60115719-60125823	PCNX4	-0.750893	-6.40652	-1.8637	0.0643124	0.508095	-4.1284	Stable
1815	chr14:61720379-61738373	HIF1A	-0.750893	-6.40652	-1.8637	0.0643124	0.508095	-4.1284	Stable
1816	chr14:67023633-67143449	GPHN	-0.750893	-6.40652	-1.8637	0.0643124	0.508095	-4.1284	Stable
1817	chr14:73287110-73297285	NUMB	-0.750893	-6.40652	-1.8637	0.0643124	0.508095	-4.1284	Stable
1818	chr14:78645120-78715139	NRXN3	-0.750893	-6.40652	-1.8637	0.0643124	0.508095	-4.1284	Stable
1819	chr14:95108324-95112247	DICER1	-0.750893	-6.40652	-1.8637	0.0643124	0.508095	-4.1284	Stable
1820	chr15:38299373-38339895	SPRED1	-0.750893	-6.40652	-1.8637	0.0643124	0.508095	-4.1284	Stable
1821	chr15:41668828-41736698	MGA	-0.750893	-6.40652	-1.8637	0.0643124	0.508095	-4.1284	Stable
1822	chr15:42634856-42638812	STARD9	-0.750893	-6.40652	-1.8637	0.0643124	0.508095	-4.1284	Stable
1823	chr15:43146493-43160794	TMEM62	-0.750893	-6.40652	-1.8637	0.0643124	0.508095	-4.1284	Stable
1824	chr15:49281987-49292537	GALK2	-0.750893	-6.40652	-1.8637	0.0643124	0.508095	-4.1284	Stable
1825	chr15:50439009-50449485	USP8	-0.750893	-6.40652	-1.8637	0.0643124	0.508095	-4.1284	Stable
1826	chr15:51766373-51768418	TMOD2	-0.750893	-6.40652	-1.8637	0.0643124	0.508095	-4.1284	Stable
1827	chr15:61977082-62013992	VPS13C	-0.750893	-6.40652	-1.8637	0.0643124	0.508095	-4.1284	Stable
1828	chr15:61991000-62033542	VPS13C	-0.750893	-6.40652	-1.8637	0.0643124	0.508095	-4.1284	Stable
1829	chr15:63727647-63755325	HERC1	-0.750893	-6.40652	-1.8637	0.0643124	0.508095	-4.1284	Stable
1830	chr15:67692479-67727945	MAP2K5	-0.750893	-6.40652	-1.8637	0.0643124	0.508095	-4.1284	Stable
1831	chr15:70682758-70684446	UACA	-0.750893	-6.40652	-1.8637	0.0643124	0.508095	-4.1284	Stable
1832	chr15:71959901-72046634	MYO9A	-0.750893	-6.40652	-1.8637	0.0643124	0.508095	-4.1284	Stable
1833	chr15:72561483-72570307	ARIH1	-0.750893	-6.40652	-1.8637	0.0643124	0.508095	-4.1284	Stable
1834	chr15:91225873-91226714	SV2B	-0.750893	-6.40652	-1.8637	0.0643124	0.508095	-4.1284	Stable
1835	chr15:99276576-99334129	LRRC28	-0.750893	-6.40652	-1.8637	0.0643124	0.508095	-4.1284	Stable
1836	chr15:99287257-99363265	LRRC28	-0.750893	-6.40652	-1.8637	0.0643124	0.508095	-4.1284	Stable
1837	chr16:1816893-1817271	HAGH	-0.750893	-6.40652	-1.8637	0.0643124	0.508095	-4.1284	Stable
1838	chr16:18841565-18850467	SMG1	-0.750893	-6.40652	-1.8637	0.0643124	0.508095	-4.1284	Stable
1839	chr16:4505484-4507012	HMOX2	-0.750893	-6.40652	-1.8637	0.0643124	0.508095	-4.1284	Stable
1840	chr16:4987557-5003573	SEC14L5	-0.750893	-6.40652	-1.8637	0.0643124	0.508095	-4.1284	Stable
1841	chr16:53235185-53247503	CHD9	-0.750893	-6.40652	-1.8637	0.0643124	0.508095	-4.1284	Stable
1842	chr16:68126448-68183366	NFATC3	-0.750893	-6.40652	-1.8637	0.0643124	0.508095	-4.1284	Stable
1843	chr17:29650654-29655607	SSH2	-0.750893	-6.40652	-1.8637	0.0643124	0.508095	-4.1284	Stable
1844	chr17:5354359-5373454	RABEP1	-0.750893	-6.40652	-1.8637	0.0643124	0.508095	-4.1284	Stable
1845	chr17:63099175-63200957	TANC2	-0.750893	-6.40652	-1.8637	0.0643124	0.508095	-4.1284	Stable
1846	chr18:12506477-12546904	SPIRE1	-0.750893	-6.40652	-1.8637	0.0643124	0.508095	-4.1284	Stable
1847	chr18:24114554-24125550	TTC39C	-0.750893	-6.40652	-1.8637	0.0643124	0.508095	-4.1284	Stable
1848	chr18:47052880-47063361	KATNAL2	-0.750893	-6.40652	-1.8637	0.0643124	0.508095	-4.1284	Stable
1849	chr18:56779431-56880165	WDR7	-0.750893	-6.40652	-1.8637	0.0643124	0.508095	-4.1284	Stable
1850	chr18:76378855-76380303	ZNF516	-0.750893	-6.40652	-1.8637	0.0643124	0.508095	-4.1284	Stable
1851	chr18:7926568-7955414	PTPRM	-0.750893	-6.40652	-1.8637	0.0643124	0.508095	-4.1284	Stable
1852	chr19:11457110-11458611	ELAVL3	-0.750893	-6.40652	-1.8637	0.0643124	0.508095	-4.1284	Stable
1853	chr19:13135200-13136405	NACC1	-0.750893	-6.40652	-1.8637	0.0643124	0.508095	-4.1284	Stable
1854	chr19:17669553-17674756	UNC13A	-0.750893	-6.40652	-1.8637	0.0643124	0.508095	-4.1284	Stable
1855	chr19:34327421-34339992	GARRE1	-0.750893	-6.40652	-1.8637	0.0643124	0.508095	-4.1284	Stable
1856	chr19:45626705-45630046	EML2	-0.750893	-6.40652	-1.8637	0.0643124	0.508095	-4.1284	Stable
1857	chr19:47725812-47726224	EHD2	-0.750893	-6.40652	-1.8637	0.0643124	0.508095	-4.1284	Stable
1858	chr19:52065473-52089002	ZNF841	-0.750893	-6.40652	-1.8637	0.0643124	0.508095	-4.1284	Stable
1859	chr19:56818600-56824427	ZIM2	-0.750893	-6.40652	-1.8637	0.0643124	0.508095	-4.1284	Stable
1860	chr19:6230570-6270759	MLLT1	-0.750893	-6.40652	-1.8637	0.0643124	0.508095	-4.1284	Stable
1861	chr19:6697344-6697794	C3	-0.750893	-6.40652	-1.8637	0.0643124	0.508095	-4.1284	Stable
1862	chr2:124504292-124527456	CNTNAP5	-0.750893	-6.40652	-1.8637	0.0643124	0.508095	-4.1284	Stable
1863	chr2:128097429-128121298	UGGT1	-0.750893	-6.40652	-1.8637	0.0643124	0.508095	-4.1284	Stable
1864	chr2:135616152-135622732	R3HDM1	-0.750893	-6.40652	-1.8637	0.0643124	0.508095	-4.1284	Stable
1865	chr2:140247086-140335838	LRP1B	-0.750893	-6.40652	-1.8637	0.0643124	0.508095	-4.1284	Stable
1866	chr2:15402168-15489022	NBAS	-0.750893	-6.40652	-1.8637	0.0643124	0.508095	-4.1284	Stable
1867	chr2:169905114-169914146	UBR3	-0.750893	-6.40652	-1.8637	0.0643124	0.508095	-4.1284	Stable
1868	chr2:169947542-170073607	UBR3	-0.750893	-6.40652	-1.8637	0.0643124	0.508095	-4.1284	Stable
1869	chr2:17695152-17745951	SMC6	-0.750893	-6.40652	-1.8637	0.0643124	0.508095	-4.1284	Stable
1870	chr2:206126539-206153682	NDUFS1	-0.750893	-6.40652	-1.8637	0.0643124	0.508095	-4.1284	Stable
1871	chr2:219451136-219464608	SPEG	-0.750893	-6.40652	-1.8637	0.0643124	0.508095	-4.1284	Stable
1872	chr2:27598067-27608039	ZNF512	-0.750893	-6.40652	-1.8637	0.0643124	0.508095	-4.1284	Stable
1873	chr2:2833253-2839025	ENSG00000237720	-0.750893	-6.40652	-1.8637	0.0643124	0.508095	-4.1284	Stable
1874	chr2:32377588-32445668	BIRC6	-0.750893	-6.40652	-1.8637	0.0643124	0.508095	-4.1284	Stable
1875	chr2:32488588-32505205	BIRC6	-0.750893	-6.40652	-1.8637	0.0643124	0.508095	-4.1284	Stable
1876	chr2:61076920-61092587	KIAA1841	-0.750893	-6.40652	-1.8637	0.0643124	0.508095	-4.1284	Stable
1877	chr2:62955517-62996766	EHBP1	-0.750893	-6.40652	-1.8637	0.0643124	0.508095	-4.1284	Stable
1878	chr2:74167014-74172752	MOB1A	-0.750893	-6.40652	-1.8637	0.0643124	0.508095	-4.1284	Stable
1879	chr2:85844396-85848204	ST3GAL5	-0.750893	-6.40652	-1.8637	0.0643124	0.508095	-4.1284	Stable
1880	chr20:15933276-15987158	MACROD2	-0.750893	-6.40652	-1.8637	0.0643124	0.508095	-4.1284	Stable
1881	chr20:19990006-19992299	RIN2	-0.750893	-6.40652	-1.8637	0.0643124	0.508095	-4.1284	Stable
1882	chr20:25209849-25213406	ENTPD6	-0.750893	-6.40652	-1.8637	0.0643124	0.508095	-4.1284	Stable
1883	chr20:48688657-48691096	PREX1	-0.750893	-6.40652	-1.8637	0.0643124	0.508095	-4.1284	Stable
1884	chr20:50902017-50904001	ADNP	-0.750893	-6.40652	-1.8637	0.0643124	0.508095	-4.1284	Stable
1885	chr20:59937990-59942512	FAM217B	-0.750893	-6.40652	-1.8637	0.0643124	0.508095	-4.1284	Stable
1886	chr20:8740344-8741573	PLCB1	-0.750893	-6.40652	-1.8637	0.0643124	0.508095	-4.1284	Stable
1887	chr21:28986139-28986934	LTN1	-0.750893	-6.40652	-1.8637	0.0643124	0.508095	-4.1284	Stable
1888	chr21:46385832-46391376	PCNT	-0.750893	-6.40652	-1.8637	0.0643124	0.508095	-4.1284	Stable
1889	chr22:25672296-25685248	GRK3	-0.750893	-6.40652	-1.8637	0.0643124	0.508095	-4.1284	Stable
1890	chr22:41125864-41131633	EP300	-0.750893	-6.40652	-1.8637	0.0643124	0.508095	-4.1284	Stable
1891	chr22:50465763-50466074	SBF1	-0.750893	-6.40652	-1.8637	0.0643124	0.508095	-4.1284	Stable
1892	chr3:113395750-113427339	CFAP44	-0.750893	-6.40652	-1.8637	0.0643124	0.508095	-4.1284	Stable
1893	chr3:12140651-12183372	SYN2	-0.750893	-6.40652	-1.8637	0.0643124	0.508095	-4.1284	Stable
1894	chr3:127014182-127014375	PLXNA1	-0.750893	-6.40652	-1.8637	0.0643124	0.508095	-4.1284	Stable
1895	chr3:127579740-127580163	TPRA1	-0.750893	-6.40652	-1.8637	0.0643124	0.508095	-4.1284	Stable
1896	chr3:138681967-138694907	PIK3CB	-0.750893	-6.40652	-1.8637	0.0643124	0.508095	-4.1284	Stable
1897	chr3:150575649-150581746	EIF2A	-0.750893	-6.40652	-1.8637	0.0643124	0.508095	-4.1284	Stable
1898	chr3:151394656-151416422	MED12L	-0.750893	-6.40652	-1.8637	0.0643124	0.508095	-4.1284	Stable
1899	chr3:155893518-155931880	GMPS	-0.750893	-6.40652	-1.8637	0.0643124	0.508095	-4.1284	Stable
1900	chr3:15679301-15679563	ANKRD28	-0.750893	-6.40652	-1.8637	0.0643124	0.508095	-4.1284	Stable
1901	chr3:171138191-171194635	TNIK	-0.750893	-6.40652	-1.8637	0.0643124	0.508095	-4.1284	Stable
1902	chr3:172112452-172133546	FNDC3B	-0.750893	-6.40652	-1.8637	0.0643124	0.508095	-4.1284	Stable
1903	chr3:179198750-179210565	PIK3CA	-0.750893	-6.40652	-1.8637	0.0643124	0.508095	-4.1284	Stable
1904	chr3:179819860-179880123	PEX5L	-0.750893	-6.40652	-1.8637	0.0643124	0.508095	-4.1284	Stable
1905	chr3:183754126-183758965	YEATS2	-0.750893	-6.40652	-1.8637	0.0643124	0.508095	-4.1284	Stable
1906	chr3:37399477-37416724	APRG1	-0.750893	-6.40652	-1.8637	0.0643124	0.508095	-4.1284	Stable
1907	chr3:38183003-38198863	OXSR1	-0.750893	-6.40652	-1.8637	0.0643124	0.508095	-4.1284	Stable
1908	chr3:47088113-47116754	SETD2	-0.750893	-6.40652	-1.8637	0.0643124	0.508095	-4.1284	Stable
1909	chr3:47435008-47466447	SCAP	-0.750893	-6.40652	-1.8637	0.0643124	0.508095	-4.1284	Stable
1910	chr3:48756379-48794049	PRKAR2A	-0.750893	-6.40652	-1.8637	0.0643124	0.508095	-4.1284	Stable
1911	chr3:50106767-50108304	RBM5	-0.750893	-6.40652	-1.8637	0.0643124	0.508095	-4.1284	Stable
1912	chr3:54764218-54871622	CACNA2D3	-0.750893	-6.40652	-1.8637	0.0643124	0.508095	-4.1284	Stable
1913	chr3:57235566-57249548	APPL1	-0.750893	-6.40652	-1.8637	0.0643124	0.508095	-4.1284	Stable
1914	chr3:62292614-62317900	PTPRG-AS1	-0.750893	-6.40652	-1.8637	0.0643124	0.508095	-4.1284	Stable
1915	chr3:75711187-75741736	ZNF717	-0.750893	-6.40652	-1.8637	0.0643124	0.508095	-4.1284	Stable
1916	chr3:8935871-8948570	RAD18	-0.750893	-6.40652	-1.8637	0.0643124	0.508095	-4.1284	Stable
1917	chr3:98849461-98881767	DCBLD2	-0.750893	-6.40652	-1.8637	0.0643124	0.508095	-4.1284	Stable
1918	chr4:122927637-123028395	SPATA5	-0.750893	-6.40652	-1.8637	0.0643124	0.508095	-4.1284	Stable
1919	chr4:139060324-139139497	ELF2	-0.750893	-6.40652	-1.8637	0.0643124	0.508095	-4.1284	Stable
1920	chr4:145870245-145892409	ZNF827	-0.750893	-6.40652	-1.8637	0.0643124	0.508095	-4.1284	Stable
1921	chr4:147847151-147881932	ARHGAP10	-0.750893	-6.40652	-1.8637	0.0643124	0.508095	-4.1284	Stable
1922	chr4:150435589-150487834	LRBA	-0.750893	-6.40652	-1.8637	0.0643124	0.508095	-4.1284	Stable
1923	chr4:154269900-154322488	DCHS2	-0.750893	-6.40652	-1.8637	0.0643124	0.508095	-4.1284	Stable
1924	chr4:169507037-169602678	NEK1	-0.750893	-6.40652	-1.8637	0.0643124	0.508095	-4.1284	Stable
1925	chr4:2992215-3013828	GRK4	-0.750893	-6.40652	-1.8637	0.0643124	0.508095	-4.1284	Stable
1926	chr4:3086939-3105436	HTT	-0.750893	-6.40652	-1.8637	0.0643124	0.508095	-4.1284	Stable
1927	chr4:70827852-70833273	GRSF1	-0.750893	-6.40652	-1.8637	0.0643124	0.508095	-4.1284	Stable
1928	chr5:119477417-119502092	HSD17B4	-0.750893	-6.40652	-1.8637	0.0643124	0.508095	-4.1284	Stable
1929	chr5:131455801-131521521	RAPGEF6	-0.750893	-6.40652	-1.8637	0.0643124	0.508095	-4.1284	Stable
1930	chr5:134302590-134312380	ENSG00000273345	-0.750893	-6.40652	-1.8637	0.0643124	0.508095	-4.1284	Stable
1931	chr5:134708713-134721090	SEC24A	-0.750893	-6.40652	-1.8637	0.0643124	0.508095	-4.1284	Stable
1932	chr5:138810038-138827718	CTNNA1	-0.750893	-6.40652	-1.8637	0.0643124	0.508095	-4.1284	Stable
1933	chr5:139278327-139279129	SNHG4	-0.750893	-6.40652	-1.8637	0.0643124	0.508095	-4.1284	Stable
1934	chr5:14270825-14287063	TRIO	-0.750893	-6.40652	-1.8637	0.0643124	0.508095	-4.1284	Stable
1935	chr5:147632680-147637048	JAKMIP2	-0.750893	-6.40652	-1.8637	0.0643124	0.508095	-4.1284	Stable
1936	chr5:160010500-160043169	TTC1	-0.750893	-6.40652	-1.8637	0.0643124	0.508095	-4.1284	Stable
1937	chr5:19543869-19591244	CDH18	-0.750893	-6.40652	-1.8637	0.0643124	0.508095	-4.1284	Stable
1938	chr5:37221324-37224740	CPLANE1	-0.750893	-6.40652	-1.8637	0.0643124	0.508095	-4.1284	Stable
1939	chr5:38971877-39021136	RICTOR	-0.750893	-6.40652	-1.8637	0.0643124	0.508095	-4.1284	Stable
1940	chr5:69100807-69104716	SLC30A5	-0.750893	-6.40652	-1.8637	0.0643124	0.508095	-4.1284	Stable
1941	chr5:75379337-75417033	CERT1	-0.750893	-6.40652	-1.8637	0.0643124	0.508095	-4.1284	Stable
1942	chr6:138907495-138915976	REPS1	-0.750893	-6.40652	-1.8637	0.0643124	0.508095	-4.1284	Stable
1943	chr6:145910448-145955354	SHPRH	-0.750893	-6.40652	-1.8637	0.0643124	0.508095	-4.1284	Stable
1944	chr6:149342685-149379518	TAB2	-0.750893	-6.40652	-1.8637	0.0643124	0.508095	-4.1284	Stable
1945	chr6:154773989-154792976	SCAF8	-0.750893	-6.40652	-1.8637	0.0643124	0.508095	-4.1284	Stable
1946	chr6:158429736-158452268	TULP4	-0.750893	-6.40652	-1.8637	0.0643124	0.508095	-4.1284	Stable
1947	chr6:170317370-170358318	FAM120B	-0.750893	-6.40652	-1.8637	0.0643124	0.508095	-4.1284	Stable
1948	chr6:42637011-42640270	UBR2	-0.750893	-6.40652	-1.8637	0.0643124	0.508095	-4.1284	Stable
1949	chr6:83132176-83147291	DOP1A	-0.750893	-6.40652	-1.8637	0.0643124	0.508095	-4.1284	Stable
1950	chr6:87541918-87569590	RARS2	-0.750893	-6.40652	-1.8637	0.0643124	0.508095	-4.1284	Stable
1951	chr6:97969406-98099270	ENSG00000271860	-0.750893	-6.40652	-1.8637	0.0643124	0.508095	-4.1284	Stable
1952	chr7:117099762-117170976	ST7	-0.750893	-6.40652	-1.8637	0.0643124	0.508095	-4.1284	Stable
1953	chr7:127242695-127248323	GRM8	-0.750893	-6.40652	-1.8637	0.0643124	0.508095	-4.1284	Stable
1954	chr7:138525241-138567654	TRIM24	-0.750893	-6.40652	-1.8637	0.0643124	0.508095	-4.1284	Stable
1955	chr7:149549193-149553016	ZNF767P	-0.750893	-6.40652	-1.8637	0.0643124	0.508095	-4.1284	Stable
1956	chr7:154540532-154727887	DPP6	-0.750893	-6.40652	-1.8637	0.0643124	0.508095	-4.1284	Stable
1957	chr7:154975696-154998784	PAXIP1	-0.750893	-6.40652	-1.8637	0.0643124	0.508095	-4.1284	Stable
1958	chr7:16308523-16406337	CRPPA	-0.750893	-6.40652	-1.8637	0.0643124	0.508095	-4.1284	Stable
1959	chr7:35638350-35670328	HERPUD2	-0.750893	-6.40652	-1.8637	0.0643124	0.508095	-4.1284	Stable
1960	chr7:44674411-44681848	OGDH	-0.750893	-6.40652	-1.8637	0.0643124	0.508095	-4.1284	Stable
1961	chr7:6142932-6145656	USP42	-0.750893	-6.40652	-1.8637	0.0643124	0.508095	-4.1284	Stable
1962	chr7:66799323-66805396	ENSG00000284461	-0.750893	-6.40652	-1.8637	0.0643124	0.508095	-4.1284	Stable
1963	chr7:77571078-77592256	PTPN12	-0.750893	-6.40652	-1.8637	0.0643124	0.508095	-4.1284	Stable
1964	chr7:92214611-92242137	ENSG00000289027	-0.750893	-6.40652	-1.8637	0.0643124	0.508095	-4.1284	Stable
1965	chr7:92343024-92371607	ANKIB1	-0.750893	-6.40652	-1.8637	0.0643124	0.508095	-4.1284	Stable
1966	chr7:94587778-94588732	SGCE	-0.750893	-6.40652	-1.8637	0.0643124	0.508095	-4.1284	Stable
1967	chr8:102288155-102289576	UBR5	-0.750893	-6.40652	-1.8637	0.0643124	0.508095	-4.1284	Stable
1968	chr8:112492489-112666415	CSMD3	-0.750893	-6.40652	-1.8637	0.0643124	0.508095	-4.1284	Stable
1969	chr8:123333878-123339446	ATAD2	-0.750893	-6.40652	-1.8637	0.0643124	0.508095	-4.1284	Stable
1970	chr8:38819522-38827375	TACC1	-0.750893	-6.40652	-1.8637	0.0643124	0.508095	-4.1284	Stable
1971	chr8:42361096-42362698	POLB	-0.750893	-6.40652	-1.8637	0.0643124	0.508095	-4.1284	Stable
1972	chr8:42471067-42472654	SLC20A2	-0.750893	-6.40652	-1.8637	0.0643124	0.508095	-4.1284	Stable
1973	chr8:43158575-43173743	HGSNAT	-0.750893	-6.40652	-1.8637	0.0643124	0.508095	-4.1284	Stable
1974	chr8:50553050-50590917	SNTG1	-0.750893	-6.40652	-1.8637	0.0643124	0.508095	-4.1284	Stable
1975	chr8:52668021-52676571	RB1CC1	-0.750893	-6.40652	-1.8637	0.0643124	0.508095	-4.1284	Stable
1976	chr8:70148273-70157240	NCOA2	-0.750893	-6.40652	-1.8637	0.0643124	0.508095	-4.1284	Stable
1977	chr8:73595166-73709162	STAU2	-0.750893	-6.40652	-1.8637	0.0643124	0.508095	-4.1284	Stable
1978	chr8:99442401-99521010	VPS13B	-0.750893	-6.40652	-1.8637	0.0643124	0.508095	-4.1284	Stable
1979	chr9:101613376-101687200	GRIN3A	-0.750893	-6.40652	-1.8637	0.0643124	0.508095	-4.1284	Stable
1980	chr9:105362821-105383359	SLC44A1	-0.750893	-6.40652	-1.8637	0.0643124	0.508095	-4.1284	Stable
1981	chr9:109420424-109448855	PTPN3	-0.750893	-6.40652	-1.8637	0.0643124	0.508095	-4.1284	Stable
1982	chr9:122853952-122865657	RC3H2	-0.750893	-6.40652	-1.8637	0.0643124	0.508095	-4.1284	Stable
1983	chr9:129902869-129908999	FNBP1	-0.750893	-6.40652	-1.8637	0.0643124	0.508095	-4.1284	Stable
1984	chr9:19360244-19361963	DENND4C	-0.750893	-6.40652	-1.8637	0.0643124	0.508095	-4.1284	Stable
1985	chr9:84723573-84745073	NTRK2	-0.750893	-6.40652	-1.8637	0.0643124	0.508095	-4.1284	Stable
1986	chrX:109659354-109696196	ACSL4	-0.750893	-6.40652	-1.8637	0.0643124	0.508095	-4.1284	Stable
1987	chrX:131749306-131785258	FIRRE	-0.750893	-6.40652	-1.8637	0.0643124	0.508095	-4.1284	Stable
1988	chrX:17074114-17138961	REPS2	-0.750893	-6.40652	-1.8637	0.0643124	0.508095	-4.1284	Stable
1989	chrX:68197186-68210282	OPHN1	-0.750893	-6.40652	-1.8637	0.0643124	0.508095	-4.1284	Stable
1990	chrX:72462004-72464731	ENSG00000285547	-0.750893	-6.40652	-1.8637	0.0643124	0.508095	-4.1284	Stable
1991	chrX:85894188-86027557	CHM	-0.750893	-6.40652	-1.8637	0.0643124	0.508095	-4.1284	Stable
1992	chrY:12709388-12739629	USP9Y	-0.750893	-6.40652	-1.8637	0.0643124	0.508095	-4.1284	Stable
1993	chrY:12912963-12914649	DDX3Y	-0.750893	-6.40652	-1.8637	0.0643124	0.508095	-4.1284	Stable
1994	chrY:20507352-20521300	TTTY10	-0.750893	-6.40652	-1.8637	0.0643124	0.508095	-4.1284	Stable
1995	chr6:68943830-69049346	ADGRB3	-0.905542	-5.98476	-1.86207	0.0645433	0.508095	-4.05732	Stable
1996	chr1:202773118-202777094	KDM5B	-0.885798	-6.02241	-1.86032	0.0647925	0.508095	-4.06486	Stable
1997	chr5:94779110-94912976	MCTP1	0.926185	-2.33013	1.85987	0.0648562	0.508095	-4.05539	Stable
1998	chr1:20969474-20981227	EIF4G3	1.06669	-4.18118	1.858	0.0651231	0.508095	-4.01544	Stable
1999	chr4:40890364-40945073	APBB2	-1.14554	-4.94257	-1.85768	0.0651681	0.508095	-4.00714	Stable
[truncated: 16,235 more rows]
