# Supplementary material for: Investigation of the Circular Transcriptome in Alzheimer’s Disease Brain
Source: J Mol Neurosci. 2024 Jul 9;74(3):64. doi: 10.1007/s12031-024-02236-0 (PMC11233389; doi:10.1007/s12031-024-02236-0)
Supplement: Supplementary file 12 — Supplementary file12 (XLSX 6512 KB) [file 12031_2024_2236_MOESM12_ESM.xlsx]

## Sheet: Sheet 1 - ADvsControlDElinear
Rank	geneName	logFC	AveExpr	t	P.Value	adj.P.Val	B
1	MSTRG.34305|AQP1	1.11757	6.64869	4.10611	0.000693974	0.840342	-3.52512
2	MSTRG.9460|GIT2	-1.39997	5.38624	-4.22866	0.000530268	0.840342	-3.54642
3	MSTRG.20999|RAB1A	-1.42362	5.04987	-4.20552	0.000557879	0.840342	-3.57362
4	MSTRG.12748|GNB5	1.36912	5.28471	4.18216	0.000587224	0.840342	-3.57811
5	MSTRG.9460	1.39147	5.30274	4.176	0.000595208	0.840342	-3.57903
6	MSTRG.24485	-1.51531	3.7694	-4.42575	0.000344562	0.840342	-3.60944
7	MSTRG.29701|LRP2BP	0.652195	4.25172	4.22731	0.000531838	0.840342	-3.62801
8	MSTRG.20104|ZNF587B	1.71565	2.72868	4.7734	0.000162113	0.840342	-3.67466
9	MSTRG.21381	-0.731459	8.08143	-3.48786	0.00270689	0.840342	-3.68165
10	MSTRG.23794|ZHX3	0.95591	5.45833	3.63127	0.0019745	0.840342	-3.73707
11	MSTRG.4204|KIAA1217	-0.779272	4.14326	-3.71465	0.00164325	0.840342	-3.77485
12	MSTRG.12895|APH1B	1.16755	4.73462	3.61499	0.00204657	0.840342	-3.78155
13	MSTRG.10448|SLAIN1	0.580667	6.73831	3.29764	0.00410749	0.840342	-3.8
14	MSTRG.30938	0.856001	5.47424	3.29301	0.00414927	0.840342	-3.85032
15	MSTRG.15806	-1.60777	2.17908	-4.06421	0.00076093	0.840342	-3.85504
16	MSTRG.33306	-0.966527	3.55384	-3.55301	0.00234564	0.840342	-3.86169
17	MSTRG.40481	0.909062	5.42088	3.24788	0.00457912	0.840342	-3.86847
18	MSTRG.24810	-1.54914	3.62335	-3.50678	0.00259666	0.840342	-3.87274
19	MSTRG.11407	-0.653224	3.97565	-3.4155	0.00317299	0.840342	-3.87625
20	MSTRG.37564	-0.663268	5.625	-3.17526	0.00536423	0.840342	-3.88119
21	MSTRG.33544	0.482467	8.47908	2.94806	0.0087695	0.840342	-3.88834
22	MSTRG.536|CLIC4	0.866607	7.4265	3.00727	0.00771977	0.840342	-3.89088
23	MSTRG.36690	-0.712498	5.874	-3.12152	0.00602874	0.840342	-3.89161
24	MSTRG.12208	0.393899	6.78616	3.03165	0.00732396	0.840342	-3.89807
25	MSTRG.29329|GAB1	0.439162	7.27581	2.9912	0.00799199	0.840342	-3.89997
26	MSTRG.35266|CBLL1	-0.612847	3.63174	-3.37768	0.00344733	0.840342	-3.90846
27	MSTRG.6392|SELENOH	-0.597695	3.36003	-3.42559	0.00310356	0.840342	-3.91192
28	MSTRG.25655	0.561674	4.51648	3.22746	0.00478766	0.840342	-3.91293
29	MSTRG.13036|MYO9A	0.825053	6.45701	3.01988	0.00751251	0.840342	-3.91385
30	MSTRG.15645|PIRT	1.25146	1.99183	3.965	0.000946581	0.840342	-3.91558
31	MSTRG.6402	-1.58446	2.90403	-3.53643	0.00243276	0.840342	-3.91754
32	MSTRG.13881|GLYR1	-0.53325	5.51686	-3.08181	0.00657095	0.840342	-3.91866
33	MSTRG.18616|SMARCA4	-0.628494	6.45851	-2.98633	0.00807628	0.840342	-3.9231
34	MSTRG.21687|SULT1C4	0.516485	3.46835	3.38057	0.00342559	0.840342	-3.92368
35	MSTRG.16509|GFAP	1.15226	9.36917	2.82425	0.01143	0.840342	-3.92487
36	MSTRG.33959	1.37838	2.90095	3.56567	0.00228121	0.840342	-3.92615
37	MSTRG.24053	-0.865722	5.411	-3.02518	0.00742714	0.840342	-3.94233
38	MSTRG.25070|LIMK2	0.63178	4.59975	3.12571	0.00597424	0.840342	-3.94321
39	MSTRG.4138	0.755494	4.01411	3.21299	0.0049411	0.840342	-3.94443
40	MSTRG.26768|DUBR	0.571897	5.56943	2.98422	0.00811302	0.840342	-3.95471
41	MSTRG.7072	0.629784	3.19002	3.34303	0.0037192	0.840342	-3.95473
42	MSTRG.1782|COL11A1	-0.622627	5.30899	-2.9974	0.00788579	0.840342	-3.956
43	MSTRG.34822	0.303495	8.39173	2.78102	0.0125307	0.840342	-3.95855
44	MSTRG.17903|SLC14A1	0.939741	5.65954	2.9606	0.00853621	0.840342	-3.96169
45	MSTRG.31356	0.559673	8.15538	2.77931	0.0125763	0.840342	-3.96443
46	MSTRG.8322|ETFBKMT	1.51339	3.76034	3.22401	0.00482387	0.840342	-3.96444
47	MSTRG.26003	0.890687	8.33345	2.77254	0.0127582	0.840342	-3.96445
48	MSTRG.34890	0.558961	9.10841	2.73361	0.013855	0.840342	-3.96615
49	MSTRG.15684|PMP22	0.587121	6.22816	2.8941	0.0098458	0.840342	-3.96718
50	MSTRG.10632|ERCC5	-0.567864	4.90178	-3.00082	0.007828	0.840342	-3.96961
51	MSTRG.38577	1.29402	2.55102	3.49997	0.00263579	0.840342	-3.9717
52	MSTRG.19198|KCTD15	-0.732439	3.60421	-3.17436	0.00537475	0.840342	-3.97213
53	MSTRG.2944	-0.722308	4.50661	-3.03143	0.00732751	0.840342	-3.97457
54	MSTRG.24352|SYNJ1	-1.59801	5.60554	-2.91078	0.00950013	0.840342	-3.97725
55	MSTRG.20490	1.43784	1.03876	4.24726	0.000509079	0.840342	-3.98062
56	MSTRG.24648|S100B	0.475791	6.80455	2.81644	0.0116219	0.840342	-3.98064
57	MSTRG.40006|TRO	-0.59775	4.72684	-2.9772	0.00823663	0.840342	-3.98436
58	MSTRG.28808	-0.875134	6.03439	-2.85384	0.0107311	0.840342	-3.98523
59	MSTRG.30016	0.602528	8.00131	2.72076	0.0142364	0.840342	-3.99158
60	MSTRG.30692|LIX1	0.73341	5.12259	2.92513	0.00921211	0.840342	-3.99191
61	MSTRG.3593|AGT	0.443698	7.24068	2.75316	0.0132933	0.840342	-3.99464
62	MSTRG.18785	1.06147	5.29695	2.89882	0.00974686	0.840342	-3.99656
63	MSTRG.39626|REPS2	1.00448	6.43875	2.80074	0.0120165	0.840342	-3.99783
64	MSTRG.1961|ATP1A1-AS1	0.578077	4.70327	2.94572	0.0088137	0.840342	-3.99951
65	MSTRG.40863	-1.63573	2.92966	-3.22151	0.00485018	0.840342	-4.00341
66	MSTRG.16488	0.327597	6.66809	2.76442	0.01298	0.840342	-4.00389
67	MSTRG.32961|CD109	0.737115	4.50866	2.95413	0.00865593	0.840342	-4.00539
68	MSTRG.32501	-0.585173	3.58828	-3.06269	0.00684857	0.840342	-4.00774
69	MSTRG.4985|LINC00863	0.715488	3.45718	3.10183	0.00629195	0.840342	-4.00928
70	MSTRG.6188|CD44	1.21741	5.25993	2.86399	0.0105009	0.840342	-4.0112
71	MSTRG.13655|STUB1	-0.455261	4.62131	-2.91023	0.0095114	0.840342	-4.01158
72	MSTRG.36316|ENSG00000253671	0.757915	2.80288	3.24305	0.00462767	0.840342	-4.01195
73	MSTRG.14146	0.485587	7.53409	2.69317	0.0150895	0.840342	-4.01213
74	MSTRG.37540|ZFAT	-0.320454	4.505	-2.90908	0.00953476	0.840342	-4.01664
75	MSTRG.4983	0.673613	6.59412	2.73795	0.0137282	0.840342	-4.01681
76	MSTRG.9864|GALNT9	-0.440166	5.42107	-2.81791	0.0115854	0.840342	-4.01711
77	MSTRG.22507|COL5A2	-1.8593	4.64336	-2.89417	0.0098444	0.840342	-4.0175
78	MSTRG.29404|LRBA	-0.845367	5.64476	-2.79462	0.012174	0.840342	-4.01853
79	MSTRG.17104	-1.02127	3.83864	-2.98896	0.00803067	0.840342	-4.01859
80	MSTRG.32604|PI16	2.99885	0.747637	4.74139	0.000173697	0.840342	-4.02052
81	MSTRG.26383|ARHGEF3	-1.10892	5.19089	-2.82724	0.0113576	0.840342	-4.02053
82	MSTRG.9185|POC1B-AS1	0.681745	4.4079	2.91294	0.00945628	0.840342	-4.02306
83	MSTRG.29535	0.641967	6.62912	2.71553	0.0143944	0.840342	-4.0245
84	MSTRG.7999|OLR1	0.882832	3.14067	3.12239	0.0060174	0.840342	-4.02472
85	MSTRG.8846|ENSG00000286279	1.04572	1.18144	3.84525	0.0012323	0.840342	-4.02631
86	MSTRG.27577|CLDN11	0.848135	5.25527	2.81638	0.0116234	0.840342	-4.02638
87	ENSG00000131080.15|EDA2R	1.27973	1.27352	3.81001	0.00133181	0.840342	-4.02889
88	MSTRG.3038	0.40839	6.60643	2.70365	0.0147598	0.840342	-4.02907
89	MSTRG.11374|ESR2	0.940174	1.39221	3.67976	0.00177452	0.840342	-4.0328
90	MSTRG.9265|VEZT	-0.382296	6.21771	-2.71422	0.0144342	0.840342	-4.03336
91	MSTRG.3796|KIF26B	-0.290897	4.88294	-2.8203	0.0115267	0.840342	-4.03374
92	MSTRG.14291|GTF3C1	-0.284133	7.25821	-2.65061	0.0165019	0.840342	-4.03375
93	MSTRG.35911|ESYT2	-0.323491	6.77722	-2.67586	0.0156494	0.840342	-4.0345
94	MSTRG.22061	0.809893	6.69961	2.6815	0.015465	0.840342	-4.03639
95	MSTRG.1840|GSTM5	1.1129	2.87289	3.14848	0.00568593	0.840342	-4.03725
96	MSTRG.1334	1.02124	5.51084	2.76366	0.0130009	0.840342	-4.03811
97	MSTRG.29217|BLTP1	-0.842256	6.40102	-2.68487	0.0153556	0.840342	-4.03951
98	MSTRG.40870|IDH3G	1.96501	1.97105	3.46403	0.00285238	0.840342	-4.04341
99	MSTRG.4156	0.727024	6.94323	2.64365	0.0167446	0.840342	-4.04524
100	MSTRG.12952|SLC24A1	-0.528754	3.25954	-2.99454	0.0079347	0.840342	-4.04678
101	MSTRG.17838	0.700934	8.42757	2.566	0.019693	0.840342	-4.04765
102	MSTRG.33548	0.473131	6.65914	2.65012	0.0165189	0.840342	-4.04862
103	MSTRG.7438	0.912597	7.42697	2.60793	0.0180446	0.840342	-4.04945
104	MSTRG.4013|SFMBT2	0.568979	4.85893	2.78424	0.0124453	0.840342	-4.04969
105	MSTRG.27699	0.626679	6.35928	2.66279	0.0160854	0.840342	-4.05133
106	MSTRG.22009	-0.796745	5.07901	-2.74725	0.0134607	0.840342	-4.05271
107	ENSG00000174776.12|WDR49	0.586132	3.79591	2.89423	0.00984305	0.840342	-4.05537
108	MSTRG.11697|STON2	0.972193	6.11508	2.66685	0.0159487	0.840342	-4.05683
109	MSTRG.10871|LTB4R	0.580634	1.18522	3.63706	0.00194951	0.840342	-4.05712
110	MSTRG.23126	-0.369711	6.18078	-2.65131	0.0164777	0.840342	-4.05817
111	MSTRG.1687	0.805587	1.20507	3.64106	0.00193243	0.840342	-4.05851
112	MSTRG.25457|TAFA5	-0.283019	5.93962	-2.66605	0.0159755	0.840342	-4.0588
113	MSTRG.8228|RASSF8	0.495767	5.50217	2.69907	0.014903	0.840342	-4.06
114	MSTRG.38892	0.583203	9.30695	2.50409	0.0223902	0.840342	-4.0606
115	MSTRG.35292	0.617473	8.9842	2.5076	0.0222283	0.840342	-4.06348
116	MSTRG.26866	0.531721	10.6377	2.46361	0.0243381	0.840342	-4.0636
117	MSTRG.27885|ACAP2	-0.645239	4.77766	-2.74189	0.0136144	0.840342	-4.06425
118	ENSG00000154188.10|ANGPT1	0.723779	3.00606	3.00709	0.00772272	0.840342	-4.06485
119	MSTRG.10466|MYCBP2-AS1	0.843492	2.30466	3.18033	0.00530536	0.840342	-4.06631
120	MSTRG.26780|DZIP3	-0.623132	6.08446	-2.63264	0.0171355	0.840342	-4.06733
121	MSTRG.29481|AIDAP2	1.36737	2.2129	3.23397	0.00472025	0.840342	-4.06813
122	MSTRG.403	-6.13119	2.04587	-3.80505	0.00134644	0.840342	-4.06894
123	MSTRG.35035|OR7E38P	0.426453	2.17198	3.19119	0.00518139	0.840342	-4.06915
124	MSTRG.29477|TMEM144	0.8623	8.01961	2.52521	0.0214328	0.840342	-4.07163
125	MSTRG.22286|PPIG	-0.471273	5.92941	-2.6306	0.0172089	0.840342	-4.07208
126	MSTRG.1633|ZNF644	1.16243	5.55986	2.66715	0.0159388	0.840342	-4.07245
127	MSTRG.13801|ENSG00000276791	0.560239	2.30911	3.14038	0.0057869	0.840342	-4.07324
128	MSTRG.39716	1.18071	7.29749	2.55093	0.0203195	0.840342	-4.07548
129	MSTRG.4980|NUTM2A-AS1	0.541746	5.97113	2.62198	0.0175224	0.840342	-4.07613
130	MSTRG.10116|SMAD9	0.546724	5.30535	2.66586	0.0159821	0.840342	-4.07782
131	MSTRG.9671	0.721716	2.41695	3.08582	0.00651401	0.840342	-4.0815
132	MSTRG.21532	0.441504	4.27843	2.74969	0.0133913	0.840342	-4.08166
133	MSTRG.38923	1.18171	7.08981	2.54481	0.0205795	0.840342	-4.08205
134	MSTRG.33746	-0.40735	10.1821	-2.42792	0.0261867	0.840342	-4.08265
135	MSTRG.16848|CA4	-0.490189	2.90053	-2.93911	0.00893984	0.840342	-4.08408
136	MSTRG.9143	0.823501	3.35068	2.87642	0.0102255	0.840342	-4.08527
137	MSTRG.21037|ANTXR1	0.439865	5.98421	2.59238	0.01864	0.840342	-4.08663
138	MSTRG.35453|FLNC	0.472583	5.09782	2.65567	0.0163277	0.840342	-4.08718
139	MSTRG.3845	-7.23816	-1.40482	-6.00931	1.23e-05	0.457649	-4.0872
140	MSTRG.7432|APOA1-AS	0.65308	1.86691	3.22212	0.00484382	0.840342	-4.08799
141	MSTRG.29423|FBXW7	-0.522389	6.01997	-2.58074	0.0190981	0.840342	-4.08856
142	MSTRG.14303	-1.86614	5.54777	-2.61031	0.0179551	0.840342	-4.08937
143	MSTRG.25364|TCF20	-0.564126	5.41742	-2.61923	0.0176234	0.840342	-4.08937
144	MSTRG.36675|HOOK3	-0.677503	6.96496	-2.52027	0.0216532	0.840342	-4.09104
145	MSTRG.5835	-0.468058	3.3604	-2.8317	0.01125	0.840342	-4.09155
146	MSTRG.40821	0.968921	5.10602	2.64616	0.0166566	0.840342	-4.09227
147	MSTRG.31514|ADAM19	-0.622039	3.50063	-2.79903	0.0120604	0.840342	-4.09486
148	MSTRG.6005|KCNJ11	-0.871365	3.13791	-2.85702	0.0106584	0.840342	-4.09506
149	MSTRG.15018|ENSG00000259972	0.609704	3.80701	2.76589	0.0129395	0.840342	-4.09614
150	MSTRG.39718	0.922199	8.23273	2.45689	0.0246767	0.840342	-4.0962
151	MSTRG.13874|ZNF500	-0.476358	3.94853	-2.73379	0.0138498	0.840342	-4.0968
152	MSTRG.18058	0.757028	5.1059	2.62991	0.0172339	0.840342	-4.09717
153	MSTRG.36434|DPYSL2	0.44742	10.3821	2.38669	0.0284865	0.840342	-4.09926
154	MSTRG.27567|PHC3	0.305015	7.20114	2.49046	0.0230288	0.840342	-4.09935
155	MSTRG.18741|CACNA1A	-0.768014	6.59768	-2.51758	0.0217743	0.840342	-4.09956
156	MSTRG.29534	0.711269	4.23011	2.70475	0.0147255	0.840342	-4.09991
157	MSTRG.37004|PMP2	0.465916	8.15339	2.44588	0.0252407	0.840342	-4.1011
158	MSTRG.28781|LINC01094	0.849177	3.83337	2.74935	0.0134011	0.840342	-4.10212
159	MSTRG.33925|ENSG00000272848	-0.669125	1.36352	-3.29708	0.00411255	0.840342	-4.10355
160	MSTRG.3996	1.03145	3.94467	2.73288	0.0138762	0.840342	-4.10415
161	MSTRG.33614|VDAC1P8	0.644594	2.01065	3.10583	0.0062375	0.840342	-4.10544
162	MSTRG.10736	-0.982915	2.66415	-2.90914	0.0095336	0.840342	-4.10677
163	MSTRG.32053|JARID2	-0.524515	4.23873	-2.66935	0.015865	0.840342	-4.10747
164	MSTRG.28929	0.557516	9.81727	2.37884	0.0289452	0.840342	-4.10811
165	MSTRG.17146|WBP2	0.382938	6.71785	2.49088	0.0230091	0.840342	-4.10885
166	MSTRG.30404|GUSBP9	-0.75396	3.29016	-2.77834	0.0126023	0.840342	-4.11135
167	MSTRG.32554|ANKS1A	-0.589921	4.4216	-2.6383	0.0169336	0.840342	-4.1118
168	MSTRG.39466|MT-CO1	-0.536554	13.2872	-2.31553	0.0329053	0.840342	-4.11248
169	MSTRG.17773|AQP4	0.907184	9.99056	2.36309	0.0298864	0.840342	-4.11358
170	MSTRG.37922	0.374521	9.77466	2.36006	0.0300713	0.840342	-4.11637
171	MSTRG.22159|ERMN	0.571959	8.20512	2.40702	0.0273301	0.840342	-4.1164
172	MSTRG.24274|ADAMTS1	-0.8698	4.06263	-2.65972	0.0161895	0.840342	-4.11688
173	MSTRG.20573|YIPF4	0.778536	6.30204	2.49219	0.0229468	0.840342	-4.11793
174	MSTRG.2360	1.66304	2.52014	2.96896	0.00838414	0.840342	-4.11851
175	MSTRG.14097|PKD1P1	1.42637	2.4055	2.98198	0.00815227	0.840342	-4.11858
176	MSTRG.37518	-0.86766	4.11048	-2.64844	0.0165772	0.840342	-4.1189
177	MSTRG.19080	0.502303	5.71623	2.52306	0.0215287	0.840342	-4.11902
178	MSTRG.13881	0.436391	5.19415	2.55794	0.0200257	0.840342	-4.11932
179	MSTRG.11384|ZBTB1	-0.979658	4.86384	-2.56653	0.0196713	0.840342	-4.12321
180	MSTRG.26797|CCDC80	0.829759	3.38642	2.74382	0.0135587	0.840342	-4.12389
181	MSTRG.13644|PIGQ	-0.435441	4.67478	-2.57878	0.0191763	0.840342	-4.12465
182	MSTRG.35688|ENSG00000268170	0.87958	1.44377	3.2266	0.0047967	0.840342	-4.12485
183	ENSG00000196189.14|SEMA4A	-0.338025	4.36432	-2.60186	0.0182748	0.840342	-4.1264
184	MSTRG.26177	1.42069	0.518899	3.75332	0.00150902	0.840342	-4.12718
185	MSTRG.25771|GALNT15	0.514786	6.53841	2.45175	0.0249383	0.840342	-4.12783
186	MSTRG.26146	-1.26477	3.70034	-2.67045	0.0158286	0.840342	-4.12793
187	MSTRG.16923|TEX2	0.421666	5.82128	2.48803	0.0231446	0.840342	-4.12934
188	MSTRG.27667|KCNMB3	0.471511	2.71832	2.83111	0.0112642	0.840342	-4.13034
189	ENSG00000153976.3|HS3ST3A1	0.810775	0.442436	3.68945	0.00173703	0.840342	-4.13055
190	MSTRG.22009|MGAT5	0.465784	6.5417	2.44419	0.0253283	0.840342	-4.13057
191	MSTRG.31357	0.853258	6.47016	2.44172	0.025457	0.840342	-4.1338
192	MSTRG.21654	-2.10481	2.79152	-2.80597	0.0118838	0.840342	-4.13393
193	MSTRG.39470|MT-CO3	-0.546599	11.5403	-2.28528	0.0349705	0.840342	-4.13452
194	MSTRG.11390|CHURC1	-0.680128	3.93028	-2.621	0.0175581	0.840342	-4.13454
195	MSTRG.18955	0.35051	3.99143	2.61806	0.0176665	0.840342	-4.13569
196	MSTRG.20127|ZNF544	-0.348905	3.95661	-2.61483	0.0177861	0.840342	-4.13591
197	MSTRG.33865|PACRG-AS3	0.763589	3.83082	2.64115	0.0168325	0.840342	-4.13643
198	MSTRG.17259|CANT1	-0.557073	3.44344	-2.67376	0.0157186	0.840342	-4.13699
199	MSTRG.9140	0.746132	7.17353	2.39744	0.0278692	0.840342	-4.1374
200	MSTRG.21367|KCNIP3	-0.376593	5.25258	-2.49873	0.0226391	0.840342	-4.13754
201	MSTRG.40481|COL4A5	0.619016	6.39231	2.43368	0.0258798	0.840342	-4.13791
202	MSTRG.9809|LINC00507	-0.908717	3.51591	-2.6597	0.0161902	0.840342	-4.13837
203	MSTRG.16484	-0.746594	2.9284	-2.74555	0.0135093	0.840342	-4.13944
204	MSTRG.5519	0.776769	4.9244	2.52495	0.0214446	0.840342	-4.13958
205	MSTRG.39597	0.523521	5.76454	2.4611	0.0244639	0.840342	-4.14084
206	MSTRG.10833|PPP1R3E	-0.801197	3.11699	-2.70898	0.0145948	0.840342	-4.14101
207	MSTRG.13351	0.655029	4.52951	2.55132	0.0203034	0.840342	-4.14147
208	MSTRG.26379	1.44595	5.55365	2.47983	0.0235391	0.840342	-4.14185
209	MSTRG.12511	-0.583676	6.67526	-2.40364	0.0275191	0.840342	-4.14225
210	MSTRG.33547	0.688697	6.08873	2.43878	0.0256107	0.840342	-4.14244
211	MSTRG.16037	0.500379	3.29321	2.68895	0.0152242	0.840342	-4.14287
212	MSTRG.38235|CNTNAP3	0.33351	5.52056	2.46853	0.0240929	0.840342	-4.14327
213	MSTRG.40613|STAG2	0.553862	5.64744	2.45894	0.0245728	0.840342	-4.14434
214	MSTRG.24138|TEKT4P2	-1.04118	1.67277	-3.01587	0.00757785	0.840342	-4.14495
215	MSTRG.11033	0.908475	5.41359	2.47498	0.0237755	0.840342	-4.1451
216	ENSG00000117602.13|RCAN3	0.567676	3.59453	2.6341	0.0170833	0.840342	-4.1471
217	MSTRG.24933	-0.494486	4.60294	-2.51293	0.0219845	0.840342	-4.14957
218	MSTRG.4165|ENSG00000287613	0.742474	1.81423	2.98682	0.00806779	0.840342	-4.15043
219	MSTRG.18376|SHD	-0.562152	2.3497	-2.81921	0.0115535	0.840342	-4.15088
220	MSTRG.11030	2.78801	4.98569	2.5203	0.0216517	0.840342	-4.15179
221	MSTRG.3512|STUM	-0.706249	5.19737	-2.46018	0.0245101	0.840342	-4.15248
222	MSTRG.979|ELOVL1	0.440379	4.49675	2.5187	0.0217238	0.840342	-4.15276
223	MSTRG.39004|TNC	0.861845	4.57935	2.51343	0.021962	0.840342	-4.15372
224	MSTRG.12926|RASL12	0.72477	3.56767	2.61943	0.017616	0.840342	-4.1538
225	MSTRG.33413	0.724755	9.20474	2.28496	0.0349926	0.840342	-4.15445
226	MSTRG.3898	0.471039	5.50847	2.4357	0.0257729	0.840342	-4.15584
227	MSTRG.29201|FGF2	0.653802	6.42986	2.38374	0.0286583	0.840342	-4.15626
228	MSTRG.18403|TNFAIP8L1	-0.274853	3.99866	-2.54735	0.0204715	0.840342	-4.15691
229	MSTRG.40870	-0.851111	4.26232	-2.52051	0.0216425	0.840342	-4.15692
230	MSTRG.22382|ENSG00000213963	0.342856	4.61414	2.49461	0.0228325	0.840342	-4.15731
231	MSTRG.40733	0.713441	4.80405	2.48252	0.0234089	0.840342	-4.15748
232	MSTRG.12808|TCF12	0.633411	5.87614	2.4085	0.0272478	0.840342	-4.15813
233	MSTRG.38639	-0.618282	5.91106	-2.39862	0.0278023	0.840342	-4.15917
234	MSTRG.36929|CRISPLD1	0.890467	3.14419	2.66761	0.0159232	0.840342	-4.15945
235	MSTRG.22913	0.67902	4.84977	2.4727	0.023887	0.840342	-4.15954
236	MSTRG.13586	2.36967	0.686712	3.61278	0.00205657	0.840342	-4.15988
237	MSTRG.30166|ITGA2	0.502613	4.70998	2.48047	0.0235078	0.840342	-4.16
238	MSTRG.6274|CHST1	-0.40203	3.45735	-2.59899	0.0183849	0.840342	-4.16012
239	MSTRG.27077|ISY1-RAB43	-5.74076	0.933037	-3.92385	0.00103638	0.840342	-4.16051
240	MSTRG.30366	-1.08388	6.77845	-2.35011	0.0306838	0.840342	-4.16087
241	MSTRG.21690|LIMS1	0.645664	4.46702	2.50001	0.0225796	0.840342	-4.16087
242	MSTRG.4389	0.449637	4.72551	2.47529	0.0237602	0.840342	-4.16121
243	MSTRG.28061	0.448053	4.82849	2.46707	0.0241657	0.840342	-4.16133
244	MSTRG.21827	0.610018	9.9383	2.24788	0.0376894	0.840342	-4.16287
245	MSTRG.31211|PCDHA9	0.507155	3.21562	2.63396	0.0170882	0.840342	-4.16319
246	MSTRG.13036	-0.695896	6.86091	-2.33991	0.0313244	0.840342	-4.16354
247	MSTRG.24989	1.03815	4.04578	2.53846	0.0208525	0.840342	-4.16379
248	MSTRG.12748	-1.34661	4.93634	-2.4445	0.025312	0.840342	-4.16455
249	MSTRG.12636	1.28207	-0.0631461	3.91724	0.00105157	0.840342	-4.16495
250	MSTRG.9715|ARL6IP4	-0.400324	4.43802	-2.48211	0.0234286	0.840342	-4.16499
251	MSTRG.30474|PDE8B	-1.03422	4.12267	-2.50705	0.0222536	0.840342	-4.16593
252	MSTRG.20763|BCYRN1	-0.755276	6.73989	-2.33763	0.0314693	0.840342	-4.1665
253	MSTRG.35756	-0.645745	4.1809	-2.49482	0.0228227	0.840342	-4.16815
254	MSTRG.27714|SOX2-OT	0.780093	7.32145	2.31248	0.0331087	0.840342	-4.16842
255	MSTRG.17236|SYNGR2	0.667971	3.5055	2.57633	0.0192741	0.840342	-4.1695
256	MSTRG.1292|NFIA	0.544797	8.59648	2.26238	0.0366127	0.840342	-4.17047
257	MSTRG.17449|ENSG00000288533	0.837336	0.320005	3.53322	0.00245003	0.840342	-4.17055
258	MSTRG.37200|VPS13B-DT	0.569904	1.52172	2.97841	0.00821523	0.840342	-4.17145
259	MSTRG.18059	0.656032	5.825	2.37416	0.0292223	0.840342	-4.17196
260	MSTRG.22754|FZD5	0.521074	4.04574	2.50361	0.022412	0.840342	-4.17237
261	MSTRG.22525|C2orf88	1.2763	3.93215	2.52879	0.0212747	0.840342	-4.17265
262	MSTRG.5168|SCD	0.520642	9.72564	2.22625	0.0393505	0.840342	-4.1738
263	MSTRG.20298	-0.490427	2.96886	-2.62107	0.0175557	0.840342	-4.17474
264	MSTRG.25989|CX3CR1	0.711646	4.1498	2.48881	0.0231074	0.840342	-4.17476
265	MSTRG.18097|SOCS6	0.31003	5.53134	2.3812	0.0288066	0.840342	-4.17483
266	MSTRG.8730	-1.13926	4.19266	-2.47304	0.0238706	0.840342	-4.17522
267	MSTRG.32915|B3GAT2	0.653364	6.27167	2.3415	0.0312233	0.840342	-4.17529
268	MSTRG.38577|PSAT1	0.523929	6.22739	2.34215	0.0311824	0.840342	-4.17563
269	MSTRG.6522|SLC22A8	-0.67898	2.34902	-2.72786	0.0140243	0.840342	-4.17591
270	MSTRG.16484|SLC25A39	0.526602	2.89841	2.64204	0.0168014	0.840342	-4.17596
271	MSTRG.11732|GALC	0.516417	5.80706	2.36328	0.0298753	0.840342	-4.17604
272	MSTRG.12013|PPP1R13B	-0.326147	5.6114	-2.3704	0.0294464	0.840342	-4.17609
273	MSTRG.1225|CYB5RL	0.567536	2.92144	2.63697	0.0169808	0.840342	-4.17661
274	MSTRG.9141	0.795205	6.04268	2.34914	0.0307442	0.840342	-4.17715
275	MSTRG.39244|ENSG00000288924	0.588509	3.26171	2.58196	0.0190494	0.840342	-4.17767
276	MSTRG.29899	0.545024	4.69775	2.43045	0.0260517	0.840342	-4.17787
277	MSTRG.9142	0.648535	3.15809	2.59429	0.0185661	0.840342	-4.17887
278	MSTRG.39858|RBM10	-0.465838	4.60087	-2.42615	0.0262818	0.840342	-4.17972
279	MSTRG.14085|XYLT1	-0.28294	6.16167	-2.33109	0.031888	0.840342	-4.17984
280	MSTRG.31471	-0.567774	6.60393	-2.30913	0.0333328	0.840342	-4.17995
281	MSTRG.17344|NPLOC4	-0.577898	5.8511	-2.34373	0.0310828	0.840342	-4.18084
282	MSTRG.23986|VAPB	-0.710414	5.57462	-2.35761	0.0302209	0.840342	-4.18123
283	MSTRG.2813|ENSG00000289466	0.62037	2.24526	2.75107	0.0133525	0.840342	-4.18151
284	MSTRG.4976|GLUD1	0.744114	7.00118	2.29141	0.0345424	0.840342	-4.18175
285	MSTRG.2014|PHGDH	0.424235	5.52949	2.36287	0.0299	0.840342	-4.18177
286	MSTRG.15041|TMEM170A	0.377397	4.67603	2.41526	0.0268737	0.840342	-4.18316
287	MSTRG.33306|LAMA4	0.595044	4.70938	2.4124	0.0270314	0.840342	-4.18386
288	MSTRG.3513	0.466719	5.65733	2.34982	0.0307021	0.840342	-4.18393
289	MSTRG.15578|TP53	0.530489	2.22234	2.74159	0.013623	0.840342	-4.18453
290	MSTRG.3997|ENSG00000289934	0.961037	0.435782	3.39699	0.00330448	0.840342	-4.18483
291	MSTRG.8525|ADCY6	-0.364417	5.51416	-2.35179	0.0305795	0.840342	-4.18489
292	MSTRG.8757|ZC3H10	1.41878	2.1108	2.80094	0.0120113	0.840342	-4.1853
293	MSTRG.38190	-0.369142	5.00101	-2.38108	0.0288135	0.840342	-4.18567
294	MSTRG.24495	-0.340878	6.90062	-2.28109	0.035266	0.840342	-4.18595
295	ENSG00000186073.14|CDIN1	0.359557	3.12931	2.56884	0.0195769	0.840342	-4.18609
296	MSTRG.31685|LINC01411	0.555326	1.47946	2.92698	0.00917569	0.840342	-4.18622
297	MSTRG.12723	0.544263	6.70833	2.29063	0.0345966	0.840342	-4.18658
298	MSTRG.29476	0.748022	5.69075	2.33552	0.0316036	0.840342	-4.18914
299	MSTRG.11398|FUT8-AS1	0.589991	0.80655	3.15946	0.00555179	0.840342	-4.18939
300	MSTRG.33869	0.603166	7.12158	2.2658	0.0363629	0.840342	-4.18955
301	MSTRG.39547|TBL1X	0.273935	5.02353	2.37071	0.0294278	0.840342	-4.18989
302	MSTRG.18218|BSG	-0.293069	7.45631	-2.24916	0.0375933	0.840342	-4.18997
303	MSTRG.4801|GLUD1P3	0.667664	1.63579	2.86836	0.0104033	0.840342	-4.19058
304	ENSG00000228065.13|LINC01515	0.590649	1.71103	2.84199	0.0110059	0.840342	-4.19081
305	MSTRG.25543	-0.319695	7.55459	-2.24069	0.0382341	0.840342	-4.19189
306	MSTRG.28967|TSPAN5	-0.627272	5.78295	-2.31656	0.0328368	0.840342	-4.19217
307	MSTRG.17641	-0.319039	6.61703	-2.27287	0.0358518	0.840342	-4.19381
308	MSTRG.3470	0.724365	5.3629	2.33915	0.0313725	0.840342	-4.19463
309	MSTRG.7072|RAB30-DT	0.470195	4.32915	2.41021	0.0271523	0.840342	-4.19467
310	MSTRG.18616	2.22234	4.02518	2.47778	0.0236389	0.840342	-4.19502
311	MSTRG.37918	0.521858	3.13872	2.53935	0.0208139	0.840342	-4.19559
312	MSTRG.17849	0.456753	4.33683	2.40616	0.0273778	0.840342	-4.19573
313	MSTRG.7437	0.520517	5.32887	2.33657	0.0315366	0.840342	-4.19579
314	MSTRG.40336	-0.415874	4.71052	-2.37118	0.0293997	0.840342	-4.19603
315	MSTRG.2038|FCGR1BP	0.782111	1.43896	2.90762	0.00956481	0.840342	-4.1961
316	MSTRG.38589	-0.439132	5.68251	-2.31024	0.0332583	0.840342	-4.1966
317	MSTRG.13304	0.469397	6.06511	2.29297	0.0344342	0.840342	-4.19697
318	MSTRG.26682|CLDND1	0.590157	8.16541	2.20818	0.040789	0.840342	-4.19781
319	MSTRG.31062	0.987681	4.9964	2.35318	0.0304933	0.840342	-4.19878
320	MSTRG.7575	-1.71603	3.94237	-2.4284	0.0261613	0.840342	-4.19897
321	MSTRG.30402	0.622752	6.8256	2.25306	0.037302	0.840342	-4.1992
322	MSTRG.22113|RIF1	-0.980147	6.23448	-2.27091	0.0359928	0.840342	-4.20069
323	MSTRG.19367|ZNF607	0.669225	2.19442	2.69002	0.0151899	0.840342	-4.2008
324	ENSG00000231528.3|FAM225A	0.652625	1.59517	2.8305	0.0112789	0.840342	-4.20214
325	MSTRG.22398|CHROMR	0.432345	4.3443	2.38546	0.0285578	0.840342	-4.20244
326	ENSG00000279082.5|LINC01727	-0.86748	2.44282	-2.61393	0.0178199	0.840342	-4.20252
327	MSTRG.4360|PLD5P1	0.970352	1.8877	2.7652	0.0129586	0.840342	-4.20273
328	MSTRG.485|USP48	-0.30603	4.14564	-2.39526	0.0279935	0.840342	-4.20289
329	MSTRG.22130	0.566189	8.87565	2.1759	0.0434803	0.840342	-4.20292
330	MSTRG.33156	-0.423405	7.07699	-2.22964	0.0390854	0.840342	-4.2031
331	MSTRG.30538|MSH3	0.859967	4.69044	2.36002	0.0300738	0.840342	-4.20338
332	MSTRG.20112	0.541999	1.54873	2.83429	0.011188	0.840342	-4.20354
333	MSTRG.8743|SUOX	0.54472	4.24118	2.39135	0.0282173	0.840342	-4.20372
334	MSTRG.29571	0.468081	6.59328	2.25023	0.0375129	0.840342	-4.20382
335	MSTRG.38564	0.664402	6.82264	2.23764	0.0384678	0.840342	-4.20524
336	MSTRG.3597|C1orf198	0.339592	7.10252	2.22472	0.0394702	0.840342	-4.20542
337	MSTRG.5104	1.58565	3.87894	2.43823	0.0256398	0.840342	-4.20568
338	MSTRG.7096	0.531949	6.21757	2.26206	0.0366368	0.840342	-4.20587
339	MSTRG.6295|DGKZ	-0.325798	6.72182	-2.23634	0.0385676	0.840342	-4.20609
340	MSTRG.8847	1.29974	-0.157949	3.70232	0.00168849	0.840342	-4.20658
341	MSTRG.11397	0.249103	6.46392	2.24366	0.0380082	0.840342	-4.20812
342	MSTRG.18191|RBFADN	-0.716865	2.52569	-2.57807	0.0192045	0.840342	-4.20848
343	MSTRG.10252|CPB2-AS1	0.468808	5.06221	2.31617	0.0328632	0.840342	-4.20872
344	MSTRG.27826|LPP	-1.23398	3.30451	-2.46432	0.0243023	0.840342	-4.20873
345	MSTRG.39674|PHEX	0.730436	1.71259	2.77319	0.0127409	0.840342	-4.20916
346	MSTRG.32524|ZBTB9	1.21395	2.00975	2.71848	0.014305	0.840342	-4.20984
347	MSTRG.6351|FOLH1	0.504029	4.95112	2.32015	0.0326001	0.840342	-4.20988
348	MSTRG.14646|MT1F	0.994586	3.31874	2.47821	0.0236178	0.840342	-4.2099
349	MSTRG.30269|KIF2A	0.36595	7.67494	2.19243	0.0420824	0.840342	-4.21005
350	MSTRG.24802|TUBA3FP	-0.947907	1.03679	-2.93392	0.00904006	0.840342	-4.21036
351	MSTRG.39070|RABGAP1	-1.48057	5.58509	-2.27301	0.0358418	0.840342	-4.21181
352	MSTRG.24240	0.790395	5.42713	2.28801	0.0347793	0.840342	-4.21183
353	MSTRG.16134	1.55113	4.70278	2.3432	0.0311166	0.840342	-4.21206
354	MSTRG.26362	-1.3698	3.53797	-2.42484	0.0263523	0.840342	-4.21295
355	MSTRG.40437	1.2357	6.90676	2.21672	0.0401029	0.840342	-4.21303
356	MSTRG.27252|COPB2-DT	0.273099	4.99267	2.30631	0.0335227	0.840342	-4.2133
357	MSTRG.20902|FANCL	0.364711	6.43789	2.22903	0.0391329	0.840342	-4.21425
358	MSTRG.34007|TTYH3	-0.349675	5.68834	-2.26079	0.0367297	0.840342	-4.21466
359	MSTRG.6958	-0.347511	6.63465	-2.21597	0.0401629	0.840342	-4.21522
360	MSTRG.4008|ENSG00000287277	0.641206	3.22302	2.4646	0.0242887	0.840342	-4.21528
361	MSTRG.16155|CCL2	1.61365	0.763233	3.13622	0.0058394	0.840342	-4.21538
362	MSTRG.39214	-0.859767	9.82629	-2.12246	0.0482956	0.840342	-4.2159
363	MSTRG.38507|TJP2	0.619148	5.90518	2.25028	0.0375097	0.840342	-4.21595
364	MSTRG.14945|ENSG00000261611	2.44036	1.24823	3.03355	0.00729395	0.840342	-4.21601
365	MSTRG.31459|SPARC	0.484874	7.1781	2.1946	0.0419013	0.840342	-4.2162
366	MSTRG.1633	-0.407888	6.16759	-2.23265	0.0388516	0.840342	-4.2165
367	ENSG00000177291.4|GJD4	3.37577	-3.76186	6.03754	1.16e-05	0.457649	-4.21733
368	MSTRG.19796|CPT1C	-0.358147	4.94496	-2.29279	0.0344466	0.840342	-4.21807
369	MSTRG.27773|ENSG00000272970	0.628042	1.57363	2.76746	0.0128966	0.840342	-4.21835
370	MSTRG.9328|MYBPC1	0.43513	5.36731	2.26994	0.036063	0.840342	-4.21868
371	MSTRG.28396	1.91774	2.38636	2.6336	0.0171011	0.840342	-4.2188
372	MSTRG.24356|C21orf62	0.615541	2.11295	2.63718	0.0169732	0.840342	-4.21914
373	MSTRG.27577|SLC7A14-AS1	0.68076	4.33704	2.33841	0.0314191	0.840342	-4.21938
374	MSTRG.22297|UBR3	-0.657364	5.57367	-2.25268	0.0373303	0.840342	-4.21953
375	MSTRG.5081	0.466653	8.53921	2.14064	0.0466048	0.840342	-4.22067
376	MSTRG.13888	-1.18175	2.659	-2.51069	0.0220869	0.840342	-4.22184
377	MSTRG.27964	0.307006	7.73837	2.16005	0.0448599	0.840342	-4.22197
378	MSTRG.36737	3.54186	3.76667	2.48743	0.0231735	0.840342	-4.22254
379	MSTRG.2470	0.687105	3.04275	2.46574	0.0242315	0.840342	-4.22268
380	MSTRG.4550|PCDH15	-0.536841	4.90291	-2.28102	0.035271	0.840342	-4.22295
381	MSTRG.29332	0.67828	6.36954	2.20813	0.0407926	0.840342	-4.22373
382	MSTRG.14628	0.37562	3.79907	2.3664	0.0296868	0.840342	-4.22448
383	MSTRG.40540|IL13RA1	0.704365	4.78947	2.28917	0.0346986	0.840342	-4.22499
384	MSTRG.39147|STXBP1	0.651481	8.05358	2.14267	0.0464194	0.840342	-4.22546
385	MSTRG.23704	-0.351881	6.89698	-2.17848	0.0432593	0.840342	-4.22558
386	MSTRG.31480	-0.556706	5.34094	-2.24798	0.0376824	0.840342	-4.22571
387	MSTRG.26381|IL17RD	0.429198	4.6149	2.29616	0.0342145	0.840342	-4.22584
388	MSTRG.22998	0.765761	5.81309	2.2285	0.039174	0.840342	-4.2259
389	MSTRG.20592|RASGRP3	0.479001	5.09318	2.26339	0.0365389	0.840342	-4.22668
390	MSTRG.6417|MS4A7	1.22	2.17877	2.61483	0.0177864	0.840342	-4.22721
391	ENSG00000189275.6|LINC01164	-1.00392	0.797943	-2.93802	0.00896066	0.840342	-4.22737
392	MSTRG.18107|RTTN	0.287735	5.72876	2.22396	0.0395295	0.840342	-4.22817
393	MSTRG.5087	0.575609	6.47862	2.19046	0.0422466	0.840342	-4.22844
394	MSTRG.747|AZIN2	-0.332509	4.07644	-2.32306	0.032409	0.840342	-4.22882
395	ENSG00000250492.1|INTS6P1	1.06086	-0.399059	3.6721	0.00180471	0.840342	-4.22891
396	MSTRG.9663|C12orf43	-0.951989	3.35806	-2.38974	0.0283104	0.840342	-4.22954
397	MSTRG.22996	0.906318	3.66664	2.37261	0.0293141	0.840342	-4.2296
398	MSTRG.8536|CCDC65	-0.418671	3.06891	-2.42427	0.0263832	0.840342	-4.22979
399	MSTRG.5698|IFITM10	-0.604161	2.98012	-2.43122	0.0260108	0.840342	-4.23103
400	MSTRG.12207	0.58893	4.12037	2.31994	0.032614	0.840342	-4.2311
401	MSTRG.33875	-1.73085	3.47763	-2.37657	0.0290793	0.840342	-4.23118
402	MSTRG.36822|YTHDF3	-0.990011	4.80174	-2.25771	0.0369562	0.840342	-4.23312
403	ENSG00000228340.8|MIR646HG	0.904096	3.19988	2.41462	0.0269093	0.840342	-4.23332
404	MSTRG.30579	0.647913	3.99356	2.32438	0.0323231	0.840342	-4.23351
405	MSTRG.1359	0.624686	4.78484	2.26368	0.036518	0.840342	-4.23366
406	MSTRG.26967|HACD2	0.722127	5.66826	2.21278	0.0404184	0.840342	-4.23412
407	MSTRG.8620|METTL7A	1.51524	5.97447	2.20182	0.0413067	0.840342	-4.23457
408	MSTRG.9455|GLTP	0.49965	5.58506	2.21338	0.04037	0.840342	-4.23497
409	MSTRG.28082|RNF4	0.599866	3.34775	2.38369	0.028661	0.840342	-4.23522
410	MSTRG.31935	1.0803	3.41526	2.38506	0.0285815	0.840342	-4.2355
411	MSTRG.8193|ABCC9	0.550363	5.57364	2.20982	0.0406559	0.840342	-4.23656
412	MSTRG.6462|FADS1	0.400603	6.87712	2.15245	0.0455357	0.840342	-4.2366
413	MSTRG.35703|FAM131B-AS2	-0.475247	2.23338	-2.52928	0.021253	0.840342	-4.23667
414	MSTRG.27493|TRIM59	0.508603	4.81614	2.25016	0.0375187	0.840342	-4.23726
415	MSTRG.21387	0.856445	3.71041	2.342	0.0311917	0.840342	-4.23731
416	MSTRG.40643|ZDHHC9	0.385922	6.23271	2.17594	0.0434762	0.840342	-4.23746
417	MSTRG.13548|MEF2A	0.767569	6.2503	2.17643	0.0434342	0.840342	-4.23759
418	MSTRG.13350	0.555161	4.22372	2.29097	0.0345732	0.840342	-4.23773
419	MSTRG.10841|CMTM5	0.590482	3.54656	2.35086	0.0306374	0.840342	-4.23845
420	MSTRG.25298|RPL7P52	0.610808	1.01095	2.84672	0.0108952	0.840342	-4.23855
421	MSTRG.5078|ACSM6	1.02861	0.197033	3.21724	0.00489561	0.840342	-4.23918
422	MSTRG.15781|LLGL1	0.476457	4.93122	2.23723	0.0384989	0.840342	-4.2392
423	MSTRG.4193	0.573132	9.3474	2.07604	0.0528672	0.840342	-4.2396
424	MSTRG.3421|LYPLAL1-DT	0.436035	1.32622	2.73668	0.0137651	0.840342	-4.23978
425	MSTRG.8533|WNT10B	-0.504791	2.10469	-2.54151	0.0207207	0.840342	-4.2398
426	MSTRG.12706|GABPB1-AS1	0.604836	5.73273	2.19328	0.0420116	0.840342	-4.2398
427	MSTRG.6850|ENPP7P8	0.565193	0.283247	3.12649	0.00596408	0.840342	-4.23993
428	MSTRG.40863|PNCK	0.79842	3.94852	2.31016	0.0332634	0.840342	-4.23994
429	MSTRG.39368|FBXW5	-0.43815	4.9843	-2.22681	0.0393061	0.840342	-4.24032
430	MSTRG.8585|TMBIM6	0.668072	6.46161	2.15986	0.044877	0.840342	-4.24033
431	MSTRG.2277|CHD1L	-0.565079	4.72043	-2.24211	0.0381259	0.840342	-4.24039
432	MSTRG.9140|TMTC2	0.366194	6.70223	2.14867	0.0458754	0.840342	-4.2405
433	MSTRG.39545|ANOS1	0.694666	5.27184	2.21483	0.0402539	0.840342	-4.24076
434	MSTRG.31296|FGF1	0.357763	7.38406	2.12279	0.0482644	0.840342	-4.24111
435	MSTRG.27722	0.54778	5.41987	2.20423	0.0411095	0.840342	-4.24137
436	MSTRG.11120|RN7SL3	-0.581588	8.98852	-2.07709	0.0527599	0.840342	-4.24148
437	MSTRG.2882|PRDX6	0.358181	6.48237	2.153	0.0454868	0.840342	-4.24212
438	MSTRG.24260|ENSG00000233783	0.419585	2.5757	2.46293	0.024372	0.840342	-4.24224
439	MSTRG.4990	0.584742	6.18289	2.16503	0.0444222	0.840342	-4.24261
440	MSTRG.3993|LINC02649	0.809599	2.33561	2.50992	0.0221217	0.840342	-4.24276
441	MSTRG.5295	0.617796	4.72396	2.23975	0.0383061	0.840342	-4.24323
442	MSTRG.31402|ENSG00000230551	0.522688	5.50544	2.19312	0.042025	0.840342	-4.24373
443	MSTRG.34565|EGFR	-1.02728	3.97876	-2.28515	0.0349798	0.840342	-4.24376
444	MSTRG.39715	0.716892	4.61594	2.246	0.0378315	0.840342	-4.24385
445	MSTRG.20328|GREB1	-0.50327	3.97802	-2.28306	0.0351269	0.840342	-4.24448
446	MSTRG.22327|ITGA6	0.45134	5.97595	2.16835	0.0441328	0.840342	-4.2445
447	MSTRG.18435|HSD11B1L	-0.404104	3.75289	-2.29936	0.0339946	0.840342	-4.24558
448	MSTRG.31195|TMCO6	0.281503	2.55233	2.45191	0.0249304	0.840342	-4.24562
449	MSTRG.21712|SOWAHC	0.554428	2.91061	2.40357	0.0275233	0.840342	-4.24567
450	MSTRG.18472|C3	0.614362	6.89496	2.12788	0.0477854	0.840342	-4.24599
451	MSTRG.13873|NUDT16L1	-0.687894	3.3401	-2.33808	0.0314403	0.840342	-4.24611
452	MSTRG.34413	0.698867	4.16738	2.26782	0.0362166	0.840342	-4.24742
453	MSTRG.21898	5.15864	-3.5303	4.38538	0.000376304	0.840342	-4.24745
454	MSTRG.1818|CELSR2	-1.49937	6.4207	-2.13746	0.0468967	0.840342	-4.24775
455	MSTRG.4181	0.359561	5.06419	2.20263	0.0412407	0.840342	-4.24834
456	MSTRG.29310	-0.777814	-0.39262	-3.40157	0.00327141	0.840342	-4.24883
457	MSTRG.21829	0.378243	9.50059	2.04865	0.0557462	0.840342	-4.24948
458	MSTRG.31002	-0.522563	6.0462	-2.1488	0.0458641	0.840342	-4.24948
459	MSTRG.35333|ST7-OT4	0.75851	1.12515	2.76459	0.0129751	0.840342	-4.24996
460	MSTRG.32010|ENSG00000287920	0.579896	0.524038	2.96459	0.00846322	0.840342	-4.25
461	MSTRG.15429|ASPA	1.64769	4.55635	2.2425	0.0380962	0.840342	-4.2501
462	MSTRG.40791|AFF2	-0.978401	3.82966	-2.27793	0.0354898	0.840342	-4.25024
463	MSTRG.35099|ZKSCAN1	-0.787222	6.13801	-2.1425	0.0464347	0.840342	-4.25024
464	MSTRG.12637|ENSG00000259255	1.39559	-0.943872	4.03381	0.00081355	0.840342	-4.25033
465	MSTRG.29632|TENM3	-0.949895	0.586348	-2.89958	0.00973087	0.840342	-4.25112
466	ENSG00000288696.3|ENSG00000288696	1.54425	-0.0333171	3.35008	0.0036622	0.840342	-4.25114
467	MSTRG.8029|TAS2R31	0.771626	2.34093	2.47766	0.0236443	0.840342	-4.25126
468	MSTRG.4814	-0.385939	3.86731	-2.27127	0.0359668	0.840342	-4.25144
469	MSTRG.10835|PABPN1	-0.307143	5.6129	-2.16277	0.0446203	0.840342	-4.2516
470	MSTRG.12635|ENSG00000287704	0.88502	0.396657	3.03439	0.00728074	0.840342	-4.25185
471	MSTRG.25197|LGALS1	-0.522099	4.92667	-2.19633	0.0417584	0.840342	-4.25204
472	MSTRG.23948	0.394586	5.09514	2.19023	0.0422655	0.840342	-4.25216
473	MSTRG.5954	-0.459123	7.10852	-2.10142	0.0503215	0.840342	-4.25218
474	MSTRG.17300	-0.681461	6.07157	-2.13974	0.0466876	0.840342	-4.25232
475	MSTRG.1479	0.450306	5.46035	2.17016	0.0439749	0.840342	-4.25263
476	MSTRG.28388|RBPJ	0.633137	6.75878	2.11539	0.0489673	0.840342	-4.25266
477	MSTRG.4013	-4.10639	2.72269	-2.46881	0.024079	0.840342	-4.25343
478	MSTRG.30784	0.466407	9.0634	2.04744	0.0558775	0.840342	-4.25353
479	MSTRG.4343	0.450813	4.54224	2.21819	0.0399859	0.840342	-4.25413
480	MSTRG.38191	0.390048	3.20288	2.33529	0.0316182	0.840342	-4.25423
481	MSTRG.30981	0.465218	4.08528	2.2508	0.0374706	0.840342	-4.25429
482	MSTRG.13838|MTND1P8	0.689437	0.0394827	3.17834	0.00532841	0.840342	-4.25445
483	MSTRG.39062	-0.918578	0.982162	-2.74903	0.0134102	0.840342	-4.25452
484	MSTRG.21716	-0.353982	6.95628	-2.09991	0.050469	0.840342	-4.2548
485	MSTRG.32832	0.517584	4.51583	2.21737	0.0400514	0.840342	-4.2552
486	MSTRG.13364|KLHL25	-0.278296	3.88257	-2.25821	0.0369197	0.840342	-4.25538
487	MSTRG.11009|PRORP	0.259266	4.85695	2.19217	0.0421035	0.840342	-4.25589
488	MSTRG.1000	0.678663	5.13945	2.17827	0.0432767	0.840342	-4.2561
489	MSTRG.22133	0.489322	5.37446	2.1635	0.0445565	0.840342	-4.2566
490	MSTRG.8823|KIF5A	0.441641	10.0283	2.02147	0.0587437	0.840342	-4.25705
491	MSTRG.10643	0.73725	8.94905	2.0417	0.0564994	0.840342	-4.25707
492	MSTRG.30522|SERINC5	0.404071	6.57079	2.10903	0.0495793	0.840342	-4.25736
493	MSTRG.21716|RGPD5	0.365059	5.58473	2.14983	0.045771	0.840342	-4.25757
494	MSTRG.1347	0.526979	6.8519	2.0982	0.0506375	0.840342	-4.25773
495	MSTRG.25289|XPNPEP3	0.279222	4.91926	2.18228	0.0429358	0.840342	-4.25811
496	MSTRG.14205	1.4515	2.71755	2.41189	0.0270594	0.840342	-4.25821
497	MSTRG.33157|PNISR-AS1	0.359879	3.1546	2.32702	0.0321511	0.840342	-4.25829
498	MSTRG.25496|MAPK11	-0.623107	4.2042	-2.22353	0.039564	0.840342	-4.25834
499	MSTRG.6589	-0.300745	6.25791	-2.11652	0.0488597	0.840342	-4.25835
500	MSTRG.8293|TMTC1	-0.74879	5.7712	-2.13511	0.0471133	0.840342	-4.25871
501	MSTRG.28753	0.682197	5.10264	2.17289	0.0437388	0.840342	-4.25872
502	MSTRG.1901|WNT2B	0.603337	4.62439	2.19992	0.0414621	0.840342	-4.25894
503	MSTRG.4196|ARMC3	0.43676	2.10396	2.48279	0.0233959	0.840342	-4.25905
504	MSTRG.11279|ARID4A	-0.50482	5.88384	-2.12761	0.0478104	0.840342	-4.25978
505	MSTRG.18045|ZNF532	0.322619	6.86503	2.09086	0.0513667	0.840342	-4.26006
506	ENSG00000280809.5|LINC00836	0.987599	1.04768	2.75095	0.0133558	0.840342	-4.26093
507	MSTRG.32908|COL9A1	-0.641325	2.89421	-2.34166	0.0312131	0.840342	-4.26102
508	MSTRG.33849	-0.279154	5.9349	-2.12232	0.0483087	0.840342	-4.2611
509	MSTRG.20127	-0.663961	3.42251	-2.27914	0.0354042	0.840342	-4.26178
510	MSTRG.27235|CLSTN2	-1.5989	4.6062	-2.18636	0.0425904	0.840342	-4.26228
511	MSTRG.32800|ELOVL5	0.645923	5.8948	2.12296	0.048248	0.840342	-4.26267
512	MSTRG.16509	0.624742	10.9443	1.99528	0.0617674	0.840342	-4.26289
513	MSTRG.19752	-0.542771	5.27566	-2.14661	0.0460614	0.840342	-4.26298
514	MSTRG.7902|SCARNA12	-1.62818	3.75512	-2.24693	0.0377611	0.840342	-4.2634
515	MSTRG.33069|PKMP3	2.25186	1.00346	2.86739	0.0104249	0.840342	-4.26343
516	MSTRG.32403	-0.520026	7.05634	-2.07305	0.0531756	0.840342	-4.26365
517	MSTRG.39409	-0.756623	4.22931	-2.20486	0.0410586	0.840342	-4.26392
518	MSTRG.29109|UGT8	0.802265	6.62787	2.09038	0.0514145	0.840342	-4.26412
519	MSTRG.11799|ITPK1	0.643826	6.68512	2.08624	0.0518303	0.840342	-4.26462
520	MSTRG.38923|FRRS1L	-1.35882	5.39381	-2.13546	0.0470813	0.840342	-4.26474
521	MSTRG.1481	0.273656	6.50454	2.08927	0.0515259	0.840342	-4.26549
522	MSTRG.15576|SAT2	-0.398796	3.06053	-2.30575	0.0335604	0.840342	-4.26586
523	MSTRG.40733|RBMX	-0.651081	5.50101	-2.12656	0.0479095	0.840342	-4.26621
524	MSTRG.20072	1.68999	5.93299	2.11507	0.0489982	0.840342	-4.26711
525	MSTRG.39649	2.36726	3.78556	2.27542	0.0356694	0.840342	-4.26714
526	MSTRG.6267|TP53I11	-0.366353	3.81778	-2.22674	0.0393115	0.840342	-4.2672
527	MSTRG.8183	0.965597	1.46989	2.60332	0.0182192	0.840342	-4.26765
528	MSTRG.17499	0.576196	6.53279	2.08318	0.0521396	0.840342	-4.26777
529	MSTRG.32270|GABBR1	-0.2407	8.06874	-2.03307	0.0574464	0.840342	-4.26789
530	MSTRG.2937|ENSG00000231020	2.81418	-3.93193	5.53442	3.24e-05	0.637309	-4.26816
531	MSTRG.36253	0.808155	5.75985	2.11445	0.0490572	0.840342	-4.26819
532	MSTRG.27179|PPP2R3A	0.268151	5.83747	2.10815	0.049665	0.840342	-4.26834
533	MSTRG.36842|SGK3	0.425009	5.35646	2.13039	0.0475509	0.840342	-4.26848
534	MSTRG.14463|HSD3B7	1.18073	1.14654	2.69522	0.0150244	0.840342	-4.2686
535	MSTRG.13468	0.516615	4.16927	2.20012	0.0414457	0.840342	-4.26896
536	MSTRG.11721|FLRT2-AS1	-0.397495	3.66954	-2.23353	0.038784	0.840342	-4.269
537	MSTRG.7489|KMT2A	-0.62496	7.17856	-2.05476	0.0550925	0.840342	-4.26909
538	MSTRG.38586|FRMD3-AS1	0.956361	-0.0377693	3.15618	0.00559157	0.840342	-4.26911
539	MSTRG.464|EIF4G3	-0.373341	7.39768	-2.04815	0.0558008	0.840342	-4.26917
540	MSTRG.4108|SUV39H2-DT	0.478973	0.722461	2.78742	0.0123616	0.840342	-4.26943
541	MSTRG.8732|ENSG00000258311	0.685233	1.72965	2.52138	0.0216034	0.840342	-4.26986
542	MSTRG.355	-4.03558	2.56737	-2.42727	0.0262218	0.840342	-4.27001
543	MSTRG.2589|ARHGEF2	0.490006	6.27908	2.08598	0.0518566	0.840342	-4.27017
544	MSTRG.35211	-1.03279	2.1226	-2.42376	0.0264107	0.840342	-4.27041
545	MSTRG.355|DDI2	0.70201	4.15281	2.19821	0.0416029	0.840342	-4.27062
546	MSTRG.17721	0.913812	4.69441	2.16346	0.0445595	0.840342	-4.27069
547	MSTRG.13523|ARRDC4	0.369878	5.88761	2.09666	0.0507895	0.840342	-4.27187
548	ENSG00000243083.8|LINC00870	0.809684	2.10402	2.44347	0.0253655	0.840342	-4.27203
549	ENSG00000270268.1|CORO1CP1	2.28871	-5.17271	5.50845	3.42e-05	0.637309	-4.27292
550	MSTRG.39098|MIR181A2HG	0.736866	0.504396	2.86679	0.0104382	0.840342	-4.27293
551	MSTRG.4242|ANKRD26	-0.353236	6.37549	-2.07201	0.0532828	0.840342	-4.27309
552	MSTRG.6970	0.482258	5.0476	2.13242	0.0473628	0.840342	-4.27334
553	MSTRG.31492|CNOT8	-0.485197	4.29071	-2.17233	0.0437871	0.840342	-4.27346
554	MSTRG.27718|ENSG00000241231	1.00018	2.4833	2.3789	0.0289419	0.840342	-4.27352
555	MSTRG.13352	-1.52373	1.92622	-2.45074	0.0249899	0.840342	-4.27372
556	MSTRG.23467|SLC24A3	-0.404043	3.45017	-2.23804	0.0384369	0.840342	-4.2739
557	MSTRG.36459	0.766429	1.47499	2.56389	0.0197796	0.840342	-4.27411
558	MSTRG.26833|QTRT2	0.446221	2.94847	2.29764	0.0341125	0.840342	-4.27475
559	MSTRG.8875	0.483784	3.16163	2.27272	0.0358626	0.840342	-4.27502
560	MSTRG.20006|BRSK1	-0.321409	6.86223	-2.04936	0.0556702	0.840342	-4.27518
561	MSTRG.10697	-1.92263	2.66328	-2.33264	0.0317883	0.840342	-4.27522
562	MSTRG.36163|MSRA	-0.287471	3.95013	-2.19103	0.0421988	0.840342	-4.27544
563	MSTRG.6880	-1.40232	5.50374	-2.09911	0.0505482	0.840342	-4.27587
564	MSTRG.18799|RAB8A	-0.426547	3.01631	-2.2773	0.0355351	0.840342	-4.27589
565	MSTRG.5848|CYB5R2	0.447784	3.48335	2.23484	0.0386827	0.840342	-4.27604
566	MSTRG.17774|CHST9	0.384355	3.60695	2.22226	0.0396637	0.840342	-4.27619
567	MSTRG.4081|FAM107B	0.517087	6.48758	2.06023	0.0545129	0.840342	-4.27681
568	MSTRG.20744|PPM1B	-0.868499	4.18505	-2.16743	0.0442124	0.840342	-4.27731
569	MSTRG.29481	0.744761	7.02394	2.04027	0.0566553	0.840342	-4.27771
570	MSTRG.23391	0.617225	6.71424	2.04849	0.0557639	0.840342	-4.27834
571	MSTRG.30725|ELL2	-0.911729	4.29846	-2.15657	0.0451684	0.840342	-4.27841
572	MSTRG.21832	0.523179	7.52515	2.02231	0.0586486	0.840342	-4.27845
573	MSTRG.25670|IL17RC	-0.419063	3.29929	-2.2366	0.0385472	0.840342	-4.27891
574	MSTRG.6756	2.52982	0.574319	2.99393	0.00794506	0.840342	-4.27892
575	MSTRG.24183|ENSG00000280800	-1.09076	6.25784	-2.05867	0.0546771	0.840342	-4.2793
576	MSTRG.12037|PLD4	0.586796	2.03684	2.4207	0.0265764	0.840342	-4.27946
577	MSTRG.22159	1.34029	2.64897	2.34189	0.0311988	0.840342	-4.27951
578	MSTRG.35701	-1.11816	4.3292	-2.15115	0.0456523	0.840342	-4.27962
579	MSTRG.31443	0.453982	3.37278	2.23406	0.038743	0.840342	-4.27977
580	MSTRG.3422|LYPLAL1	0.641199	3.01791	2.2741	0.0357639	0.840342	-4.28023
581	MSTRG.29564|ENSG00000286302	0.394536	1.21583	2.58701	0.01885	0.840342	-4.28043
582	MSTRG.12095	0.617824	1.61331	2.50145	0.0225122	0.840342	-4.28061
583	MSTRG.13230|ARNT2-DT	0.374149	3.97975	2.17659	0.0434209	0.840342	-4.28078
584	MSTRG.19203	-0.507189	7.48579	-2.01398	0.0595938	0.840342	-4.28126
585	MSTRG.13349	0.492844	6.74891	2.03769	0.0569383	0.840342	-4.28175
586	MSTRG.40791	2.36049	3.1187	2.31256	0.033103	0.840342	-4.28185
587	MSTRG.698	-0.584018	5.18027	-2.0974	0.0507173	0.840342	-4.28188
588	MSTRG.9578|TESC	-0.623365	3.07182	-2.25034	0.0375051	0.840342	-4.2819
589	MSTRG.20574|ENSG00000276334	1.96453	2.0229	2.47413	0.0238171	0.840342	-4.28203
590	MSTRG.10849|DHRS4-AS1	0.413452	3.31677	2.23119	0.038965	0.840342	-4.28218
591	MSTRG.20366|RAD51AP2	-0.509393	1.21048	-2.56342	0.0197989	0.840342	-4.28218
592	MSTRG.6599|MAP4K2	-0.240529	5.39376	-2.08717	0.051737	0.840342	-4.28223
593	ENSG00000253154.4|ENSG00000253154	1.38311	-0.047794	3.12307	0.00600849	0.840342	-4.28238
594	MSTRG.1355	0.695039	9.19078	1.97362	0.0643726	0.840342	-4.28254
595	MSTRG.35914	-0.570857	4.38329	-2.13825	0.0468238	0.840342	-4.28277
596	ENSG00000289351.2|ENSG00000289351	3.01643	-4.48311	5.17414	6.89e-05	0.840342	-4.28284
597	MSTRG.10142|FOXO1	0.544246	4.91218	2.11188	0.0493046	0.840342	-4.28304
598	MSTRG.5420|GRK5	-0.300284	3.89764	-2.16985	0.044002	0.840342	-4.28354
599	MSTRG.24721|FAM246C	-0.572426	0.901798	-2.63705	0.0169778	0.840342	-4.2838
600	MSTRG.2526|ENSG00000284738	1.31312	-0.0634419	3.12206	0.00602167	0.840342	-4.28386
601	MSTRG.40102|PRXL2CP1	0.785893	-0.872038	3.57109	0.00225419	0.840342	-4.28389
602	MSTRG.6501|NXF1	-0.547968	3.34285	-2.21379	0.040337	0.840342	-4.28449
603	ENSG00000284693.2|LINC02606	0.587269	1.18942	2.58224	0.0190385	0.840342	-4.28462
604	MSTRG.37142|RAD54B	0.39323	3.3491	2.21934	0.0398947	0.840342	-4.28473
605	MSTRG.38486	4.63579	-3.01503	4.10735	0.000692087	0.840342	-4.28486
606	MSTRG.14601|ENSG00000280344	0.562903	2.24008	2.36448	0.0298023	0.840342	-4.28489
607	MSTRG.8189|SPX	0.638984	4.28456	2.14384	0.0463133	0.840342	-4.2852
608	MSTRG.4210	-0.47524	8.9062	-1.9703	0.0647815	0.840342	-4.28529
609	MSTRG.21835	0.334202	8.483	1.98007	0.0635873	0.840342	-4.28531
610	MSTRG.1018	0.588738	7.05577	2.0182	0.0591128	0.840342	-4.28543
611	MSTRG.3911|ADARB2	-0.460112	4.59688	-2.11677	0.0488351	0.840342	-4.28577
612	MSTRG.36418	0.558596	4.70873	2.11471	0.0490322	0.840342	-4.28592
613	MSTRG.20842	-0.280816	10.6019	-1.94263	0.0682726	0.840342	-4.28608
614	MSTRG.7435	0.554942	4.57897	2.12181	0.0483565	0.840342	-4.2861
615	ENSG00000164241.14|C5orf63	0.395857	1.60179	2.47348	0.0238491	0.840342	-4.28619
616	MSTRG.39714	0.699624	5.02716	2.09772	0.0506855	0.840342	-4.2862
617	MSTRG.1042|MMACHC	0.408611	3.77322	2.1763	0.043446	0.840342	-4.28622
618	MSTRG.35025|PEG10	0.455285	6.14076	2.04729	0.0558928	0.840342	-4.28622
619	MSTRG.5475|EEF1AKMT2	0.426963	4.49878	2.12472	0.0480825	0.840342	-4.28639
620	MSTRG.4396|ZNF487	0.64331	3.43454	2.20816	0.0407903	0.840342	-4.28652
621	MSTRG.29826|SNHG18	0.925296	0.561572	2.7807	0.0125394	0.840342	-4.28669
622	MSTRG.15641|TMEM220-AS1	0.83897	0.37169	2.84846	0.0108549	0.840342	-4.28669
623	MSTRG.28130	-0.307799	6.6365	-2.02438	0.0584151	0.840342	-4.28736
624	MSTRG.1469|ENSG00000230498	-0.467328	1.24017	-2.53265	0.0211051	0.840342	-4.28769
625	MSTRG.12269	1.89345	-1.07505	3.89522	0.00110384	0.840342	-4.28773
626	MSTRG.38500	0.7026	5.53272	2.06855	0.0536411	0.840342	-4.28792
627	MSTRG.32420|MSH5	0.497952	2.0195	2.38774	0.0284261	0.840342	-4.28808
628	MSTRG.34901	0.581188	7.73006	1.99159	0.0622041	0.840342	-4.28816
629	MSTRG.33105|MDN1	0.665706	7.6281	1.99432	0.0618811	0.840342	-4.28823
630	MSTRG.27973	-0.694012	3.8385	-2.15874	0.0449757	0.840342	-4.2883
631	MSTRG.13068|NPM1P43	0.499809	0.284813	2.85327	0.0107442	0.840342	-4.28843
632	MSTRG.38893	0.585642	4.92142	2.09539	0.0509163	0.840342	-4.28863
633	MSTRG.13332|ENSG00000275120	0.425145	2.31148	2.33599	0.0315738	0.840342	-4.28869
634	MSTRG.6578|FKBP2	-0.407718	3.06353	-2.22853	0.0391721	0.840342	-4.28889
635	MSTRG.22443	0.553948	6.8094	2.01607	0.0593552	0.840342	-4.28915
636	MSTRG.1838|AHCYL1	0.619647	7.10168	2.0069	0.0604086	0.840342	-4.28919
637	MSTRG.34310	0.378544	6.85754	2.01341	0.0596591	0.840342	-4.28934
638	MSTRG.2792|SFT2D2	0.521565	6.46156	2.02711	0.0581101	0.840342	-4.28939
639	MSTRG.1424	0.845285	6.94586	2.01166	0.0598598	0.840342	-4.28954
640	MSTRG.16197	0.678017	2.50865	2.30862	0.0333666	0.840342	-4.28981
641	MSTRG.21535	0.553633	3.38205	2.20152	0.0413308	0.840342	-4.2899
642	MSTRG.40832|PPIAP91	0.612526	0.439105	2.79079	0.0122735	0.840342	-4.29028
643	MSTRG.38003|IFNK	0.449388	1.66321	2.44556	0.0252573	0.840342	-4.29034
644	MSTRG.3516	0.50314	3.55807	2.18224	0.0429389	0.840342	-4.29047
645	MSTRG.8614	0.655953	3.80527	2.16293	0.0446066	0.840342	-4.29061
646	MSTRG.32277|MOG	0.71395	4.18743	2.13379	0.0472357	0.840342	-4.29075
647	MSTRG.24663|ADA2	0.418623	3.43848	2.1911	0.0421927	0.840342	-4.2908
648	MSTRG.31006|ENSG00000283782	-1.40127	1.92005	-2.38361	0.0286659	0.840342	-4.29089
649	MSTRG.19157|ENSG00000289187	0.660674	1.36172	2.51545	0.0218704	0.840342	-4.29099
650	MSTRG.24070|EEF1A2	-0.9269	7.34665	-1.99132	0.0622361	0.840342	-4.2913
651	MSTRG.12353	-0.75285	7.89062	-1.97703	0.0639561	0.840342	-4.29132
652	MSTRG.29073	1.60992	4.77916	2.10543	0.0499295	0.840342	-4.29142
653	MSTRG.39077	-0.326246	6.42311	-2.02046	0.0588568	0.840342	-4.2915
654	ENSG00000076258.10|FMO4	0.503908	1.22333	2.5393	0.0208159	0.840342	-4.29157
655	MSTRG.6541|ATL3	0.509893	6.25557	2.02816	0.0579929	0.840342	-4.2917
656	MSTRG.16924	3.82653	3.07589	2.36219	0.0299415	0.840342	-4.29195
657	MSTRG.8450	2.51626	0.690396	2.86849	0.0104005	0.840342	-4.29281
658	MSTRG.16363|RAB5C	0.455247	5.01235	2.07732	0.0527362	0.840342	-4.29291
659	MSTRG.34011|AMZ1	-0.522449	4.20534	-2.11879	0.048643	0.840342	-4.29296
660	MSTRG.4622|REEP3	0.443296	6.06563	2.03112	0.0576626	0.840342	-4.2931
661	MSTRG.35934	-0.450203	5.56908	-2.04783	0.0558347	0.840342	-4.29327
662	MSTRG.2274|BCL9	-0.300394	4.70721	-2.08872	0.0515811	0.840342	-4.29333
663	MSTRG.18298|PLEKHJ1	-0.354728	3.19004	-2.19859	0.0415722	0.840342	-4.2939
664	MSTRG.5946	3.14689	4.12795	2.18639	0.042588	0.840342	-4.29399
665	ENSG00000276149.1|ENSG00000276149	-1.31415	-5.96331	-4.528	0.000275769	0.840342	-4.29408
666	MSTRG.10206|DGKZP1	-0.345895	5.2976	-2.0573	0.0548227	0.840342	-4.29414
667	MSTRG.16760	2.7277	2.3083	2.40577	0.0273999	0.840342	-4.29446
668	MSTRG.11864|EVL	-0.459718	5.52772	-2.04552	0.0560847	0.840342	-4.2947
669	MSTRG.39882|RPL7P57	0.678089	0.723252	2.67357	0.0157249	0.840342	-4.2947
670	MSTRG.14294|ENSG00000261329	0.610595	4.49456	2.10102	0.0503606	0.840342	-4.29487
671	MSTRG.36715	0.550313	7.40429	1.98279	0.0632585	0.840342	-4.29488
672	MSTRG.3142	0.668832	7.22938	1.98809	0.0626213	0.840342	-4.29491
673	MSTRG.38443	2.30027	4.87343	2.09818	0.0506396	0.840342	-4.29497
674	MSTRG.16515|DCAKD	0.4395	4.61005	2.0917	0.0512834	0.840342	-4.29529
675	MSTRG.7210|FUT4	0.291841	3.56599	2.16276	0.0446209	0.840342	-4.29558
676	MSTRG.22333|MAP3K20	0.437113	5.10582	2.06486	0.0540263	0.840342	-4.29561
677	MSTRG.31906|WRNIP1	-0.339698	4.36427	-2.10095	0.0503674	0.840342	-4.29572
678	ENSG00000279579.3|LINC01666	2.71061	-4.61731	5.15427	7.19e-05	0.840342	-4.29584
679	MSTRG.37999|MOB3B	0.289461	5.76591	2.03341	0.0574099	0.840342	-4.29626
680	MSTRG.10205|ENSG00000280060	0.638031	0.103033	2.89254	0.00987882	0.840342	-4.2963
681	MSTRG.14754|PDP2	-1.30542	4.10108	-2.11542	0.0489646	0.840342	-4.2965
682	MSTRG.11835|CLMN	0.554292	6.84246	1.99431	0.0618819	0.840342	-4.29685
683	MSTRG.21617	1.07588	3.36722	2.18931	0.042343	0.840342	-4.29687
684	MSTRG.16706	-0.851512	5.69949	-2.03116	0.0576589	0.840342	-4.29711
685	MSTRG.18738|MRI1	1.44616	0.511005	2.79456	0.0121756	0.840342	-4.29755
686	MSTRG.4166	0.726793	7.91636	1.96284	0.0657064	0.840342	-4.29756
687	MSTRG.38560|GCNT1	0.492308	3.54622	2.15905	0.0449485	0.840342	-4.29795
688	MSTRG.27931	0.64924	4.96928	2.06589	0.0539184	0.840342	-4.29797
689	MSTRG.28193|ENPP7P10	0.548721	0.409742	2.75727	0.013178	0.840342	-4.29798
690	ENSG00000147145.14|LPAR4	1.01087	0.915219	2.61769	0.0176802	0.840342	-4.29803
691	MSTRG.23317|RASSF2	0.494718	7.20077	1.97987	0.0636113	0.840342	-4.29812
692	MSTRG.6738	-2.83135	0.155002	-2.92054	0.00930332	0.840342	-4.29825
693	MSTRG.26688|PDLIM1P4	0.792696	0.818561	2.632	0.0171586	0.840342	-4.29827
694	MSTRG.3553|RHOU	0.450642	6.57328	1.99849	0.0613893	0.840342	-4.29842
695	MSTRG.10734|TFDP1	1.24952	3.91057	2.13684	0.0469532	0.840342	-4.29864
696	MSTRG.17135|SMIM6	0.539524	0.848746	2.6083	0.0180309	0.840342	-4.29864
697	MSTRG.13352|AKAP13	-0.25483	6.65063	-1.99267	0.0620755	0.840342	-4.29899
698	MSTRG.40554	0.799695	3.80997	2.13785	0.0468605	0.840342	-4.29903
699	MSTRG.34273|CHN2-AS1	0.559753	0.255541	2.80913	0.011804	0.840342	-4.29925
700	MSTRG.37517|DNAAF11	-0.515939	4.58499	-2.07644	0.0528268	0.840342	-4.29953
701	MSTRG.17045|SOX9-AS1	0.368128	3.44631	2.1614	0.0447408	0.840342	-4.29955
702	ENSG00000224957.7|LINC01266	0.576424	1.54724	2.43438	0.0258427	0.840342	-4.29963
703	MSTRG.22603	0.630212	8.3872	1.94544	0.0679113	0.840342	-4.3
704	MSTRG.36713	0.612144	4.97016	2.0595	0.0545902	0.840342	-4.30007
705	MSTRG.36737|TCEA1	-1.21049	3.31933	-2.16516	0.0444111	0.840342	-4.30044
706	MSTRG.9862|ENSG00000255916	-0.708311	0.636284	-2.63579	0.0170228	0.840342	-4.30045
707	ENSG00000270343.1|UNGP3	0.856371	-0.755256	3.35558	0.00361838	0.840342	-4.30053
708	MSTRG.2598|GON4L	-0.414317	6.08276	-2.00753	0.0603357	0.840342	-4.30056
709	MSTRG.19463|SPTBN4	-0.83273	5.01183	-2.05108	0.0554853	0.840342	-4.30062
710	MSTRG.38892|SLC44A1	0.781158	4.62068	2.07675	0.0527951	0.840342	-4.30093
711	MSTRG.20692|PKDCC	-0.372389	3.91564	-2.11387	0.0491129	0.840342	-4.30103
712	MSTRG.31355	0.513944	5.68966	2.02376	0.0584851	0.840342	-4.30109
713	MSTRG.4579	0.578669	6.15546	2.00465	0.0606699	0.840342	-4.30164
714	MSTRG.36416|ENSG00000287185	0.62501	0.881357	2.58691	0.0188541	0.840342	-4.30176
715	MSTRG.16280	-1.70786	1.91734	-2.34513	0.030995	0.840342	-4.30187
716	MSTRG.24560|GATD3	-0.535064	2.92012	-2.19958	0.0414905	0.840342	-4.30201
717	MSTRG.14828	-0.461403	6.46987	-1.98972	0.0624273	0.840342	-4.30212
718	MSTRG.27493	0.449715	5.6736	2.02055	0.0588466	0.840342	-4.30236
719	ENSG00000224189.8|HAGLR	0.552101	2.69186	2.23548	0.0386339	0.840342	-4.30256
720	MSTRG.31547	0.641962	4.19486	2.09684	0.0507726	0.840342	-4.30259
721	MSTRG.2312	3.44369	3.20226	2.26636	0.0363228	0.840342	-4.30266
722	MSTRG.27166|CDV3	0.649659	3.10533	2.18816	0.0424389	0.840342	-4.3027
723	MSTRG.26330	3.52893	2.38039	2.43469	0.0258262	0.840342	-4.30287
724	MSTRG.27778|VPS8	-0.24208	6.31488	-1.99148	0.0622174	0.840342	-4.30353
725	MSTRG.19491	-0.37858	4.945	-2.04637	0.0559923	0.840342	-4.30354
726	MSTRG.29906|FTH1P10	-0.896507	1.73913	-2.36219	0.0299412	0.840342	-4.30368
727	MSTRG.7776|ERC1	-0.340232	6.4478	-1.98574	0.062903	0.840342	-4.30392
728	MSTRG.11121|RN7SL1	-0.537534	15.0093	-1.86999	0.0782519	0.840342	-4.3041
729	MSTRG.37098	-1.27484	-0.0960894	-2.89943	0.00973417	0.840342	-4.3042
730	MSTRG.19364|ZNF571-AS1	0.475527	2.75591	2.22014	0.0398314	0.840342	-4.30423
731	MSTRG.30376|SERF1B	-0.491381	3.81882	-2.11039	0.0494478	0.840342	-4.3043
732	MSTRG.39184|ZER1	0.810678	5.6734	2.01637	0.0593215	0.840342	-4.30439
733	MSTRG.26785|PHLDB2	-0.796299	4.50571	-2.06598	0.0539086	0.840342	-4.30439
734	MSTRG.18047	0.412564	3.96057	2.10438	0.050031	0.840342	-4.30462
735	MSTRG.2295|FCGR1A	1.11695	2.47347	2.26886	0.0361411	0.840342	-4.30509
736	MSTRG.17983|HNRNPA3P16	3.05793	-3.65252	4.68821	0.000194837	0.840342	-4.30514
737	MSTRG.10871|NOP9	-0.888806	4.80041	-2.04799	0.0558177	0.840342	-4.3052
738	MSTRG.25848|THRB-AS1	-0.326096	0.858714	-2.54923	0.0203915	0.840342	-4.30569
739	MSTRG.14273	0.382219	3.0731	2.17719	0.0433693	0.840342	-4.30581
740	MSTRG.15806|ENSG00000250111	2.1611	2.77736	2.25316	0.0372945	0.840342	-4.30586
741	MSTRG.33170|HACE1	-0.662436	3.80895	-2.10567	0.0499053	0.840342	-4.30594
742	MSTRG.8801|DTX3	-0.234178	5.08416	-2.0329	0.0574659	0.840342	-4.30605
743	MSTRG.21919|ENSG00000272667	0.479243	1.17063	2.48654	0.0232157	0.840342	-4.30633
744	MSTRG.10871|LTB4R2	1.33255	-0.121768	2.98725	0.00806023	0.840342	-4.30634
745	ENSG00000225684.4|FAM225B	0.569227	1.50488	2.41336	0.0269784	0.840342	-4.30655
746	ENSG00000170890.14|PLA2G1B	-2.29588	-5.48817	-4.82035	0.00014653	0.840342	-4.30663
747	MSTRG.23904	0.837957	4.69717	2.05585	0.0549762	0.840342	-4.30664
748	ENSG00000286976.1|ENSG00000286976	3.00626	-3.31889	4.60277	0.000234439	0.840342	-4.30673
749	ENSG00000173926.6|MARCHF3	0.497639	2.37596	2.26113	0.0367045	0.840342	-4.30689
750	MSTRG.29362	-0.894583	-0.0464776	-2.85083	0.0108002	0.840342	-4.30694
751	MSTRG.3179	2.23893	0.502994	2.81859	0.0115687	0.840342	-4.30732
752	MSTRG.29943	0.477947	1.39833	2.43022	0.0260641	0.840342	-4.30741
753	MSTRG.39965|FAM156A	-0.335581	4.24777	-2.07251	0.0532308	0.840342	-4.30741
754	MSTRG.22833|BARD1	0.345729	4.06765	2.08747	0.0517071	0.840342	-4.30743
755	MSTRG.38978|KIAA1958	0.480982	5.69097	2.00492	0.060638	0.840342	-4.30769
756	MSTRG.29026	0.591213	6.48378	1.97652	0.0640183	0.840342	-4.30774
757	MSTRG.40601|GRIA3	-0.655594	3.93884	-2.0895	0.0515032	0.840342	-4.30818
758	MSTRG.2316|C1orf54	-0.50798	1.0887	-2.47798	0.0236289	0.840342	-4.30826
759	MSTRG.37839	0.434794	7.2226	1.95189	0.0670857	0.840342	-4.30835
760	MSTRG.34607|ZNF107	-0.660429	3.1468	-2.15414	0.0453848	0.840342	-4.30839
761	MSTRG.18477|ARHGEF18	-0.329221	5.25731	-2.01724	0.0592228	0.840342	-4.30871
762	MSTRG.30019	0.719724	4.04944	2.08809	0.0516443	0.840342	-4.30886
763	ENSG00000250425.1|OR7E35P	-2.4639	-5.19208	-4.99054	0.000101762	0.840342	-4.30939
764	MSTRG.16134|RHOT1	-0.467745	5.84256	-1.99143	0.0622231	0.840342	-4.30947
765	MSTRG.24577|UBE2G2	1.07218	4.57234	2.05613	0.0549467	0.840342	-4.30951
766	MSTRG.20664|SRSF7	-0.270903	5.30915	-2.01251	0.0597626	0.840342	-4.30963
767	MSTRG.7490|ENSG00000269944	0.758599	-0.0861607	2.9115	0.00948558	0.840342	-4.30965
768	MSTRG.29516|FAM218A	0.384142	2.5983	2.21915	0.0399094	0.840342	-4.3097
769	MSTRG.23664	-0.315643	5.14665	-2.01859	0.0590687	0.840342	-4.30993
770	MSTRG.28841|WDFY3-AS2	-0.473577	3.95281	-2.08194	0.0522658	0.840342	-4.31037
771	MSTRG.36922	0.402584	2.69079	2.20544	0.0410112	0.840342	-4.31039
772	MSTRG.20818|C2orf73	0.602608	0.34172	2.71606	0.0143784	0.840342	-4.31055
773	MSTRG.39596	0.530042	7.63024	1.93509	0.069253	0.840342	-4.3107
774	MSTRG.1317	0.654049	4.64507	2.04468	0.0561751	0.840342	-4.3109
775	MSTRG.27860|ATP13A4	-0.444403	5.3588	-2.00638	0.060469	0.840342	-4.31091
776	MSTRG.16845|ENSG00000267526	0.572375	-0.12328	2.8969	0.00978689	0.840342	-4.312
777	MSTRG.36838|ENSG00000285791	-0.867172	3.46535	-2.11331	0.0491673	0.840342	-4.31202
778	MSTRG.30184|SNX18	0.653532	4.93347	2.02628	0.0582026	0.840342	-4.31202
779	MSTRG.7095	0.235102	5.80521	1.98632	0.062833	0.840342	-4.31237
780	MSTRG.40488|TMEM164	0.282136	4.69441	2.03501	0.0572331	0.840342	-4.31243
781	MSTRG.10839|EFS	0.534088	4.31139	2.05727	0.0548255	0.840342	-4.31263
782	MSTRG.25875|RBMS3	-0.454273	4.29796	-2.05327	0.0552513	0.840342	-4.31265
783	MSTRG.18929|BORCS8	-0.372731	3.05945	-2.14802	0.0459341	0.840342	-4.313
784	MSTRG.20755	0.894439	6.04591	1.97797	0.0638414	0.840342	-4.3131
785	MSTRG.1350	0.638982	4.50628	2.0448	0.0561621	0.840342	-4.31336
786	MSTRG.10410	0.454737	7.9196	1.91937	0.0713373	0.840342	-4.31396
787	MSTRG.32475|C4B	0.748792	5.72949	1.98657	0.0628037	0.840342	-4.31401
788	MSTRG.39048|C5	0.254824	4.44326	2.04339	0.0563159	0.840342	-4.31408
789	MSTRG.6364|APLNR	0.797469	5.18332	2.00944	0.0601156	0.840342	-4.3141
790	MSTRG.14227|IGSF6	0.497117	2.82634	2.17704	0.0433822	0.840342	-4.31441
791	MSTRG.24552|AGPAT3	-0.342857	6.00448	-1.97187	0.0645881	0.840342	-4.31443
792	MSTRG.26948|WDR5B-DT	0.346312	1.62145	2.35072	0.0306462	0.840342	-4.31487
793	MSTRG.29614	0.334734	6.73422	1.94823	0.0675524	0.840342	-4.31489
794	MSTRG.10096	0.476839	7.66094	1.92308	0.070841	0.840342	-4.31492
795	MSTRG.2229|RNVU1-29	-0.921682	7.92881	-1.9135	0.0721304	0.840342	-4.31544
796	MSTRG.38196	0.449222	3.68079	2.08966	0.0514869	0.840342	-4.31593
797	MSTRG.33158	1.58238	4.10199	2.07157	0.0533286	0.840342	-4.31625
798	MSTRG.33131	0.413153	8.12755	1.9079	0.072893	0.840342	-4.31654
799	MSTRG.1345	0.435642	2.5521	2.20113	0.0413633	0.840342	-4.31659
800	MSTRG.11387|HSPA2	0.479081	7.10951	1.93264	0.0695743	0.840342	-4.31676
801	MSTRG.22907	-0.468127	4.31288	-2.03978	0.0567094	0.840342	-4.31677
802	MSTRG.29941	0.57663	0.84383	2.52481	0.0214509	0.840342	-4.31681
803	MSTRG.28874|ENSG00000287181	1.64315	-1.26449	3.71201	0.00165284	0.840342	-4.31699
804	MSTRG.13470	0.299957	7.04374	1.93293	0.0695367	0.840342	-4.31717
805	MSTRG.11428|ENSG00000286861	0.582583	2.7225	2.18037	0.0430978	0.840342	-4.31723
806	MSTRG.3167|CSRP1-AS1	0.535377	0.934254	2.498	0.0226731	0.840342	-4.31737
807	MSTRG.18560	-0.911106	5.4301	-1.98429	0.0630767	0.840342	-4.31739
808	MSTRG.30658|NPM1P27	-0.22716	3.40604	-2.10157	0.0503068	0.840342	-4.31746
809	MSTRG.21387|ENSG00000291176	-0.341076	2.88328	-2.15112	0.0456557	0.840342	-4.31751
810	MSTRG.39340|NACC2	0.551915	5.51945	1.98377	0.0631395	0.840342	-4.31758
811	MSTRG.39454|MT-TF	-0.778919	5.72627	-1.97214	0.0645541	0.840342	-4.31768
812	MSTRG.19990	-1.14095	4.11376	-2.04869	0.055742	0.840342	-4.31776
813	MSTRG.25045|PES1	-0.22692	4.40726	-2.0307	0.0577095	0.840342	-4.31822
814	MSTRG.30528|FAM151B-DT	0.430021	2.98647	2.14488	0.046219	0.840342	-4.31827
815	MSTRG.5381|PDZD8	0.332316	7.21855	1.92506	0.0705771	0.840342	-4.31834
816	MSTRG.38124|ENSG00000286782	0.711899	1.29629	2.41204	0.0270511	0.840342	-4.31852
817	MSTRG.32604	-3.0889	0.679982	-2.6185	0.0176505	0.840342	-4.31886
818	MSTRG.33868	0.559291	9.18587	1.88215	0.0764955	0.840342	-4.31889
819	MSTRG.10538|RAP2A	0.864091	7.46715	1.9184	0.0714674	0.840342	-4.31893
820	MSTRG.11840	0.675319	5.4699	1.98196	0.0633577	0.840342	-4.3191
821	MSTRG.10448	0.450759	6.99179	1.92952	0.0699851	0.840342	-4.31912
822	MSTRG.4436|AGAP7P	-0.856165	1.68201	-2.31025	0.0332577	0.840342	-4.31919
823	MSTRG.7064|ENSG00000254511	2.46161	-4.7189	4.78473	0.000158204	0.840342	-4.31956
824	MSTRG.37625|ENSG00000279605	-1.51078	1.11813	-2.42756	0.0262062	0.840342	-4.3196
825	ENSG00000234349.1|GLUD1P9	2.35463	-4.83345	4.78994	0.000156441	0.840342	-4.31967
826	MSTRG.37404|ENPP2	0.902141	1.42613	2.38666	0.0284886	0.840342	-4.32002
827	MSTRG.781|AGO3	0.283602	7.15245	1.92032	0.0712097	0.840342	-4.32073
828	MSTRG.15554|EIF5A	-0.731896	4.35128	-2.02376	0.0584848	0.840342	-4.3212
829	MSTRG.23993|ENSG00000268333	2.92668	-3.26641	4.43553	0.000337286	0.840342	-4.3214
830	MSTRG.16924|PECAM1	-0.753153	3.92156	-2.04901	0.0557078	0.840342	-4.32146
831	MSTRG.32916|ENSG00000287939	1.04543	0.453362	2.64808	0.0165898	0.840342	-4.32147
832	MSTRG.3116	1.95353	4.85047	2.0132	0.0596838	0.840342	-4.32156
833	MSTRG.8749|DGKA	-0.320856	4.23939	-2.02932	0.0578626	0.840342	-4.32168
834	MSTRG.12203	0.433646	7.33647	1.91297	0.0722019	0.840342	-4.32179
835	MSTRG.4332	0.380599	7.31329	1.91337	0.0721473	0.840342	-4.32181
836	MSTRG.9722	1.32338	3.29425	2.11833	0.0486873	0.840342	-4.32182
837	MSTRG.3112|KCNT2	-0.403987	5.37208	-1.9742	0.0643021	0.840342	-4.32192
838	MSTRG.32889|ADGRB3-DT	-0.426436	3.74884	-2.05987	0.054551	0.840342	-4.32192
839	MSTRG.27086|H1-10-AS1	-0.532806	1.14857	-2.40331	0.027538	0.840342	-4.32199
840	ENSG00000181031.16|RPH3AL	-0.501597	1.54904	-2.32339	0.0323874	0.840342	-4.322
841	MSTRG.1349	0.562058	5.11545	1.98761	0.0626786	0.840342	-4.32215
842	MSTRG.33326|NT5DC1	0.450858	3.90746	2.05311	0.0552686	0.840342	-4.32217
843	MSTRG.33720	0.32538	4.45691	2.01776	0.0591638	0.840342	-4.32243
844	MSTRG.29873	0.467346	2.89962	2.14039	0.0466282	0.840342	-4.32244
845	MSTRG.12276	-0.60821	3.76435	-2.05659	0.054898	0.840342	-4.32248
846	MSTRG.14022|ENSG00000262732	0.324851	2.04345	2.24829	0.0376591	0.840342	-4.32254
847	MSTRG.2763|TMCO1-AS1	0.537421	0.863549	2.49047	0.0230286	0.840342	-4.3226
848	MSTRG.5360	0.518559	4.25037	2.02951	0.0578425	0.840342	-4.32289
849	MSTRG.27339|ZIC4	0.344626	2.79581	2.14579	0.046136	0.840342	-4.32356
850	MSTRG.7568	-0.510054	6.70299	-1.9239	0.0707317	0.840342	-4.32356
851	MSTRG.12166	0.646953	3.46754	2.08302	0.0521563	0.840342	-4.32393
852	MSTRG.27350|CP	1.02642	4.87481	1.99632	0.0616447	0.840342	-4.32401
853	MSTRG.21637|ENSG00000288948	0.532503	2.51956	2.1801	0.043121	0.840342	-4.32407
854	MSTRG.3506	2.06967	1.40714	2.42153	0.0265316	0.840342	-4.32409
855	MSTRG.25118	0.407615	6.25638	1.93816	0.068853	0.840342	-4.3241
856	MSTRG.27317	0.69386	3.34605	2.09307	0.0511463	0.840342	-4.32441
857	MSTRG.11991	0.518473	3.04869	2.11851	0.0486698	0.840342	-4.32446
858	MSTRG.6187|CD44-DT	3.19398	-2.63793	4.26949	0.00048488	0.840342	-4.32464
859	MSTRG.26332|ENSG00000275956	0.656842	1.47049	2.34785	0.030825	0.840342	-4.32482
860	MSTRG.9344	0.636583	3.66504	2.06406	0.0541104	0.840342	-4.32492
861	MSTRG.436|NBL1	-0.349605	5.81605	-1.9486	0.0675058	0.840342	-4.32506
862	ENSG00000176812.7|METTL1P1	2.24459	-5.21125	4.52829	0.000275592	0.840342	-4.32514
863	MSTRG.398|RNU1-3	-0.861995	8.75158	-1.87165	0.0780102	0.840342	-4.32529
864	MSTRG.23512|GZF1	0.306258	5.25798	1.97104	0.0646895	0.840342	-4.32531
865	MSTRG.9110	0.391847	5.72554	1.95265	0.066989	0.840342	-4.32546
866	MSTRG.24620	0.384486	4.61557	1.99944	0.0612775	0.840342	-4.32581
867	ENSG00000168658.19|VWA3B	0.926252	0.269421	2.68359	0.0153969	0.840342	-4.32585
868	MSTRG.12809	0.537781	5.93	1.94454	0.068027	0.840342	-4.32593
869	MSTRG.28544	0.615538	3.77298	2.05201	0.0553863	0.840342	-4.32607
870	MSTRG.19762|PPP1R15A	-0.388347	4.41108	-2.00537	0.0605862	0.840342	-4.32632
871	MSTRG.9101	0.85622	7.71293	1.89166	0.0751477	0.840342	-4.32673
872	MSTRG.27581	0.535557	1.37823	2.35178	0.0305804	0.840342	-4.32701
873	MSTRG.34858	0.603781	5.05596	1.97604	0.0640766	0.840342	-4.32707
874	MSTRG.2897|ZBTB37	0.329532	7.09488	1.90455	0.0733533	0.840342	-4.3272
875	MSTRG.20854|ENSG00000272180	2.88825	-4.06797	4.47007	0.000312829	0.840342	-4.32723
876	MSTRG.25575	-0.782053	2.04628	-2.21939	0.0398908	0.840342	-4.3275
877	MSTRG.5936|GALNT18	-0.282096	5.03701	-1.9697	0.0648547	0.840342	-4.32831
878	MSTRG.2368	0.613615	4.16318	2.01709	0.0592394	0.840342	-4.32877
879	MSTRG.28967	0.344071	8.81736	1.86186	0.0794447	0.840342	-4.32911
880	MSTRG.35472|ENSG00000273329	0.44702	3.83984	2.03503	0.0572309	0.840342	-4.32926
881	MSTRG.7264|TMEM123	0.497656	6.48476	1.91658	0.0717132	0.840342	-4.32937
882	ENSG00000183876.9|ARSI	0.745185	0.882533	2.46216	0.0244105	0.840342	-4.32942
883	MSTRG.31109|SMAD5	0.664173	5.83044	1.93732	0.0689627	0.840342	-4.32987
884	MSTRG.38178	0.890011	5.1859	1.96338	0.0656396	0.840342	-4.33
885	MSTRG.4588	-0.539761	4.81984	-1.97353	0.0643845	0.840342	-4.3301
886	MSTRG.14600|ENSG00000285367	0.406462	1.91357	2.23952	0.0383237	0.840342	-4.33026
887	MSTRG.37469|LRATD2	0.470695	4.45019	1.99494	0.0618068	0.840342	-4.33029
888	MSTRG.22604	0.362547	9.4445	1.84891	0.0813799	0.840342	-4.33031
889	MSTRG.2185	-0.68035	1.3676	-2.32039	0.0325841	0.840342	-4.33069
890	MSTRG.33555	0.33831	1.80678	2.25371	0.0372536	0.840342	-4.33075
891	MSTRG.31429|SYNPO	-0.401243	5.96241	-1.92723	0.0702886	0.840342	-4.3308
892	MSTRG.28292	0.719158	4.6181	1.98625	0.0628421	0.840342	-4.33089
893	MSTRG.26239	0.401472	2.96523	2.1029	0.0501762	0.840342	-4.33099
894	MSTRG.7455	0.933298	0.488486	2.58091	0.0190913	0.840342	-4.33129
895	MSTRG.3481|NVL	-0.449061	4.13165	-2.00472	0.0606615	0.840342	-4.33155
896	ENSG00000230709.1|ENSG00000230709	-2.46293	-5.42405	-4.46435	0.000316752	0.840342	-4.33157
897	MSTRG.1985	0.671437	1.53719	2.30495	0.0336142	0.840342	-4.3318
898	MSTRG.35236	0.571903	3.44441	2.05838	0.0547083	0.840342	-4.33183
899	MSTRG.26534	0.623186	5.5474	1.9416	0.0684064	0.840342	-4.33197
900	MSTRG.2858	0.709225	6.21986	1.91828	0.0714844	0.840342	-4.33201
901	MSTRG.15790|SHMT1	0.313845	3.68726	2.03587	0.0571383	0.840342	-4.33203
902	MSTRG.11615|NEK9	0.338799	4.84182	1.96917	0.0649205	0.840342	-4.33215
903	MSTRG.21634	0.63049	5.69609	1.93524	0.069233	0.840342	-4.33225
904	MSTRG.35691	0.905587	1.33584	2.34782	0.0308263	0.840342	-4.33239
905	MSTRG.15430	2.58983	-4.59996	4.55281	0.00026129	0.840342	-4.33239
906	MSTRG.5299	0.527151	5.49773	1.94141	0.0684312	0.840342	-4.33254
907	MSTRG.13401|RHCG	-0.286596	2.45918	-2.14691	0.0460349	0.840342	-4.33257
908	MSTRG.26621	0.666547	9.6091	1.84107	0.0825716	0.840342	-4.33268
909	MSTRG.24240|LINC00320	0.561202	5.58539	1.93744	0.0689465	0.840342	-4.33281
910	MSTRG.37406	0.369638	5.96321	1.92334	0.0708056	0.840342	-4.33281
911	MSTRG.26383	0.956449	4.47332	1.98893	0.0625211	0.840342	-4.33312
912	MSTRG.30396	-0.876294	4.78685	-1.96558	0.0653651	0.840342	-4.33317
913	MSTRG.10574	0.589933	2.23765	2.18341	0.0428392	0.840342	-4.3335
914	MSTRG.28093|GRK4	-0.265087	4.37402	-1.98478	0.0630185	0.840342	-4.33379
915	MSTRG.38126	0.546106	1.71468	2.26115	0.0367029	0.840342	-4.3338
916	MSTRG.4980	0.755807	4.16059	2.00294	0.060869	0.840342	-4.33383
917	MSTRG.9863|ENSG00000279113	-0.521126	0.639223	-2.47227	0.0239084	0.840342	-4.33386
918	MSTRG.29480	0.757016	4.595	1.97857	0.0637693	0.840342	-4.33388
919	MSTRG.5723	2.29287	1.49733	2.3884	0.0283876	0.840342	-4.33399
920	MSTRG.4723|SGPL1	0.291064	5.80057	1.92513	0.0705675	0.840342	-4.33405
921	MSTRG.27210|ENSG00000273486	0.486172	1.39989	2.31595	0.0328773	0.840342	-4.33408
922	MSTRG.25788|RAB5A	0.442832	6.10299	1.91527	0.0718898	0.840342	-4.3341
923	MSTRG.7562	0.69483	5.79498	1.92659	0.0703736	0.840342	-4.33414
924	MSTRG.12772|DNAAF4-CCPG1	-2.49732	0.835222	-2.47174	0.0239345	0.840342	-4.33431
925	MSTRG.11530|ENSG00000285936	0.557572	0.324139	2.59336	0.0186022	0.840342	-4.33435
926	MSTRG.6642	1.3406	9.71202	1.83648	0.083276	0.840342	-4.33446
927	MSTRG.33159	1.24065	3.89514	2.02365	0.0584978	0.840342	-4.33449
928	MSTRG.33978|ADAP1	-0.256704	5.80267	-1.92204	0.07098	0.840342	-4.33463
929	MSTRG.13980|LITAF	0.388486	4.73064	1.96704	0.0651847	0.840342	-4.33468
930	MSTRG.37271|BAALC	1.47536	6.24843	1.91238	0.0722823	0.840342	-4.33487
931	ENSG00000266003.1|ENSG00000266003	0.807644	0.569846	2.52571	0.0214106	0.840342	-4.33489
932	MSTRG.39568	3.80814	3.45687	2.14045	0.046622	0.840342	-4.33498
933	MSTRG.11033|ENSG00000258844	1.58217	0.959589	2.4616	0.0244386	0.840342	-4.33502
934	MSTRG.35179	-0.550575	6.03812	-1.91248	0.0722689	0.840342	-4.33505
935	MSTRG.15589	-0.618787	6.7482	-1.8901	0.0753679	0.840342	-4.33539
936	MSTRG.17837|ENSG00000266965	0.473236	1.18715	2.35313	0.0304967	0.840342	-4.33554
937	MSTRG.18724	0.739605	5.24676	1.94339	0.068175	0.840342	-4.33557
938	MSTRG.2335	0.598232	3.6304	2.03066	0.0577141	0.840342	-4.33575
939	MSTRG.14274|LCMT1-AS1	0.576376	1.20732	2.34922	0.0307395	0.840342	-4.33611
940	MSTRG.21160|WBP1	0.598471	2.74378	2.11004	0.0494816	0.840342	-4.3363
941	MSTRG.20285	0.405324	3.66617	2.02451	0.0584008	0.840342	-4.33632
942	MSTRG.384|RNU1-1	-0.864265	8.64959	-1.84349	0.0822023	0.840342	-4.33691
943	MSTRG.19894	1.05015	3.24718	2.06613	0.0538937	0.840342	-4.33692
944	MSTRG.23697|SPAG4	-0.561603	1.15435	-2.33509	0.0316308	0.840342	-4.33715
945	MSTRG.16631|SP2-AS1	1.45924	1.33229	2.35182	0.030578	0.840342	-4.33741
946	MSTRG.25696|ENSG00000272263	0.646451	-0.136046	2.75291	0.0133004	0.840342	-4.33746
947	MSTRG.31550	0.437161	4.73199	1.95843	0.0662595	0.840342	-4.33756
948	MSTRG.2414|LINC00869	-0.376962	3.37058	-2.03713	0.056999	0.840342	-4.33775
949	MSTRG.33875|PDE10A	-0.453994	5.77297	-1.91372	0.0721004	0.840342	-4.33778
950	MSTRG.334	-0.748213	5.53265	-1.91981	0.0712787	0.840342	-4.33847
951	MSTRG.32475|C4A	0.762191	5.98054	1.90797	0.0728829	0.840342	-4.33848
952	MSTRG.38001|ENSG00000287355	0.648033	1.45315	2.29194	0.0345056	0.840342	-4.33866
953	MSTRG.40129|GDPD2	0.491903	2.23956	2.16042	0.0448275	0.840342	-4.3388
954	MSTRG.38844|TEX10	0.334838	4.42713	1.96922	0.064914	0.840342	-4.33881
955	MSTRG.37721	-1.11341	3.73072	-2.00674	0.0604276	0.840342	-4.33898
956	ENSG00000165887.12|ANKRD2	-0.976966	0.263113	-2.55767	0.020037	0.840342	-4.33902
957	MSTRG.38499|ENTREP1	0.378592	4.36449	1.97102	0.0646926	0.840342	-4.33934
958	MSTRG.7080	0.696809	5.7224	1.91412	0.0720454	0.840342	-4.33935
959	MSTRG.31085|MTND4P12	3.65796	-0.327595	3.20485	0.0050296	0.840342	-4.33937
960	MSTRG.7035|ZNF75CP	0.508397	2.40464	2.1355	0.0470774	0.840342	-4.34003
961	MSTRG.27418	-0.353466	2.3868	-2.12809	0.0477655	0.840342	-4.34004
962	MSTRG.39184	-0.495119	6.02141	-1.8986	0.0741762	0.840342	-4.34018
963	MSTRG.18286|CSNK1G2	-0.349677	4.73375	-1.94613	0.0678217	0.840342	-4.34065
964	MSTRG.29717|SORBS2	-0.49912	6.12863	-1.89364	0.074869	0.840342	-4.34073
965	MSTRG.2743|ENSG00000225755	2.22523	-2.41393	4.29711	0.000456417	0.840342	-4.34074
966	MSTRG.25949|ENSG00000271993	0.752916	0.234722	2.59916	0.0183782	0.840342	-4.3413
967	MSTRG.24135	-1.06322	4.20148	-1.96981	0.0648419	0.840342	-4.34145
968	MSTRG.13301	0.35209	7.96866	1.8453	0.0819258	0.840342	-4.34163
969	MSTRG.36546|UNC5D	-0.452871	4.28563	-1.96462	0.0654842	0.840342	-4.34171
970	MSTRG.2289|GPR89B	0.280993	4.4294	1.95962	0.0661099	0.840342	-4.34179
971	MSTRG.10991|RNU1-28P	-0.892934	7.84206	-1.84587	0.08184	0.840342	-4.34187
972	MSTRG.35824|LINC01003	0.456872	2.00056	2.18129	0.0430193	0.840342	-4.34196
973	MSTRG.6364	1.78404	0.369801	2.6295	0.0172488	0.840342	-4.34207
974	MSTRG.29366|HHIP	0.477625	5.98465	1.89637	0.074488	0.840342	-4.34216
975	ENSG00000257230.1|LINC02448	2.90454	-4.35421	4.23891	0.00051848	0.840342	-4.3422
976	MSTRG.18990	-0.409512	7.01806	-1.86426	0.079092	0.840342	-4.34229
977	MSTRG.7324|C11orf65	0.323375	1.96191	2.18369	0.0428159	0.840342	-4.3423
978	MSTRG.26885|ENSG00000239994	2.15625	-4.46765	4.53819	0.000269727	0.840342	-4.34235
979	MSTRG.19069|ZNF708	1.23092	3.379	2.03887	0.0568091	0.840342	-4.34249
980	MSTRG.32694|PPP2R5D	-0.410195	4.20339	-1.96649	0.0652524	0.840342	-4.34256
981	MSTRG.35749|ENSG00000244560	-3.17654	-4.18917	-4.26985	0.0004845	0.840342	-4.3427
982	MSTRG.5520	0.51608	4.70013	1.94473	0.0680027	0.840342	-4.34273
983	MSTRG.10944|HEATR5A	0.317852	5.69045	1.90376	0.0734627	0.840342	-4.34286
984	MSTRG.15869|ENSG00000266126	0.772019	-0.973209	3.15109	0.00565376	0.840342	-4.34323
985	MSTRG.32833	0.494913	5.32369	1.91644	0.0717313	0.840342	-4.34334
986	MSTRG.17141	2.15197	4.93341	1.94743	0.0676556	0.840342	-4.34339
987	MSTRG.9603|TAOK3	-0.301788	6.29571	-1.88134	0.0766122	0.840342	-4.3434
988	MSTRG.4288|ENSG00000272914	0.468727	0.281568	2.55193	0.0202776	0.840342	-4.34347
989	MSTRG.8895|ENSG00000256571	1.07295	-1.11327	3.26722	0.00438983	0.840342	-4.3435
990	MSTRG.22532	0.418698	5.17986	1.92057	0.0711758	0.840342	-4.34374
991	MSTRG.10467	3.24924	2.22776	2.27591	0.0356344	0.840342	-4.34391
992	MSTRG.7383	0.56803	5.43261	1.91092	0.0724802	0.840342	-4.34392
993	MSTRG.25068|RNF185	-0.98552	2.74321	-2.07296	0.0531849	0.840342	-4.34398
994	MSTRG.12258|GOLGA8H	0.343413	2.55299	2.10002	0.0504583	0.840342	-4.34416
995	MSTRG.32060|GMPR	0.643789	2.83954	2.07314	0.0531655	0.840342	-4.34419
996	MSTRG.9397	0.398458	5.18548	1.9188	0.0714141	0.840342	-4.34422
997	ENSG00000187867.10|PALM3	0.598854	0.245449	2.56486	0.0197399	0.840342	-4.34424
998	MSTRG.15057|TERF2IP	-1.09087	6.32033	-1.87712	0.0772187	0.840342	-4.34437
999	MSTRG.20319|SLC66A3	0.532257	2.09953	2.15943	0.0449151	0.840342	-4.34437
1000	MSTRG.26562|HNRNPA3P6	1.5953	0.756851	2.46717	0.0241604	0.840342	-4.3444
1001	MSTRG.823|C1orf109	-0.710051	2.82552	-2.06241	0.0542828	0.840342	-4.34453
1002	MSTRG.29537	0.542181	5.83195	1.89349	0.0748899	0.840342	-4.34503
1003	MSTRG.33275	0.44801	4.84931	1.93021	0.0698939	0.840342	-4.3452
1004	MSTRG.22128	0.524499	6.59383	1.86948	0.0783256	0.840342	-4.34521
1005	MSTRG.26721	0.689544	5.40386	1.90879	0.072771	0.840342	-4.34521
1006	MSTRG.28928|BMPR1B	0.543684	5.50159	1.9045	0.0733601	0.840342	-4.34521
1007	MSTRG.9400|RFX4	0.357856	5.60698	1.89988	0.0739991	0.840342	-4.34525
1008	MSTRG.9470	-0.435341	4.97422	-1.9213	0.0710791	0.840342	-4.34542
1009	MSTRG.28549|SGCB	1.06519	6.27337	1.8798	0.0768326	0.840342	-4.3455
1010	MSTRG.39973	-0.602719	6.93509	-1.85706	0.0801575	0.840342	-4.34562
1011	MSTRG.26796|SLC35A5	0.539581	5.52434	1.90233	0.07366	0.840342	-4.34567
1012	MSTRG.5516	0.501387	7.45353	1.84542	0.0819084	0.840342	-4.34592
1013	MSTRG.40154|RTL5	-0.256408	4.84166	-1.92573	0.070488	0.840342	-4.34592
1014	MSTRG.36832	0.582723	4.99328	1.92242	0.0709283	0.840342	-4.34593
1015	MSTRG.33324|ENSG00000287933	0.701732	0.80544	2.39933	0.0277622	0.840342	-4.34611
1016	MSTRG.35681|OR9A2	0.775965	0.234169	2.56955	0.0195482	0.840342	-4.34635
1017	ENSG00000287289.1|ENSG00000287289	2.63175	-2.23273	4.0792	0.00073626	0.840342	-4.34636
1018	MSTRG.5454|TACC2	-0.290215	5.1997	-1.90977	0.072638	0.840342	-4.34638
1019	MSTRG.35375|RNF133	-0.533481	1.44366	-2.2395	0.0383252	0.840342	-4.34661
1020	MSTRG.2063|RNVU1-18	-0.884674	7.86703	-1.83267	0.0838636	0.840342	-4.34664
1021	MSTRG.4095	0.280679	7.21593	1.84834	0.0814653	0.840342	-4.34674
1022	MSTRG.27995	0.45985	5.61067	1.89551	0.0746073	0.840342	-4.34685
1023	MSTRG.35664|MGAM	-1.14706	1.25787	-2.27334	0.0358183	0.840342	-4.34693
1024	MSTRG.11008|ENSG00000279434	0.475465	1.62436	2.22087	0.0397732	0.840342	-4.34696
1025	MSTRG.7263|BIRC2	0.428868	5.15548	1.91162	0.0723854	0.840342	-4.34708
1026	MSTRG.5537|EBF3	0.534775	1.44422	2.25209	0.0373741	0.840342	-4.34725
1027	MSTRG.3497|LBR	0.399238	4.54326	1.93747	0.0689425	0.840342	-4.34738
1028	MSTRG.701	0.733439	4.81795	1.92629	0.0704138	0.840342	-4.34747
1029	MSTRG.31685	1.93231	1.64698	2.26819	0.0361897	0.840342	-4.34749
1030	MSTRG.1646	-1.66305	4.11316	-1.95681	0.0664627	0.840342	-4.34769
1031	MSTRG.2405|ENSG00000289614	-0.49603	1.15482	-2.28736	0.0348247	0.840342	-4.34804
1032	MSTRG.84|ATAD3A	-1.44143	2.20498	-2.12152	0.0483845	0.840342	-4.3483
1033	MSTRG.20572|ENSG00000289727	0.465589	1.88042	2.17438	0.0436109	0.840342	-4.34839
1034	MSTRG.18814|TPM4	-0.261627	6.40911	-1.86353	0.0791985	0.840342	-4.34859
1035	MSTRG.25610|LMCD1	-0.439799	2.21074	-2.11666	0.0488464	0.840342	-4.34884
1036	MSTRG.19600|ZNF235	-0.298682	3.79707	-1.97044	0.0647637	0.840342	-4.34894
1037	MSTRG.21320|KRCC1	0.422695	3.99981	1.96178	0.0658391	0.840342	-4.34902
1038	MSTRG.1540	0.292661	8.98154	1.80751	0.0878456	0.840342	-4.34911
1039	MSTRG.31016	2.48668	1.84056	2.24685	0.0377669	0.840342	-4.34912
1040	MSTRG.17628	1.45266	4.11512	1.96382	0.0655837	0.840342	-4.34921
1041	MSTRG.8475|SLC48A1	0.247799	6.33416	1.8646	0.0790408	0.840342	-4.34935
1042	MSTRG.1072|CYP4Z1	-0.425246	1.66198	-2.19209	0.0421101	0.840342	-4.34942
1043	ENSG00000187908.20|DMBT1	0.977563	0.768534	2.40138	0.0276462	0.840342	-4.34975
1044	MSTRG.32522|SYNGAP1	-0.269978	6.24415	-1.86438	0.0790733	0.840342	-4.34998
1045	MSTRG.9522	-1.12209	2.03164	-2.13522	0.0471029	0.840342	-4.35016
1046	MSTRG.442|UBR4	-0.288498	5.71272	-1.88029	0.076763	0.840342	-4.35021
1047	MSTRG.12801|ENSG00000285253	-0.475637	0.613445	-2.39908	0.0277762	0.840342	-4.35025
1048	MSTRG.19065	3.09592	0.249308	2.81289	0.0117101	0.840342	-4.35036
1049	MSTRG.173	-0.715424	-0.210132	-2.65898	0.0162145	0.840342	-4.35053
1050	MSTRG.21609	0.504743	3.15629	2.01839	0.0590916	0.840342	-4.35074
1051	MSTRG.15469|ENSG00000280254	0.810405	1.99052	2.1572	0.0451123	0.840342	-4.35082
1052	MSTRG.35369|CADPS2	-1.29224	1.98856	-2.13853	0.046798	0.840342	-4.35103
1053	MSTRG.13338|SEC11A	0.322421	4.11565	1.94786	0.0676005	0.840342	-4.35105
1054	MSTRG.28058|LETM1	-0.180108	5.89705	-1.87045	0.0781844	0.840342	-4.35163
1055	MSTRG.13631	-0.860814	3.90437	-1.95429	0.0667818	0.840342	-4.35171
1056	MSTRG.38671	-2.57007	0.334409	-2.53501	0.0210019	0.840342	-4.35174
1057	MSTRG.2296|H2BC18	1.04104	2.96627	2.03994	0.0566916	0.840342	-4.35194
1058	ENSG00000006747.15|SCIN	1.00131	3.37342	2.00155	0.0610303	0.840342	-4.35226
1059	MSTRG.9183	0.544397	1.25896	2.26619	0.0363346	0.840342	-4.35229
1060	MSTRG.4787|MSS51	-0.270467	2.70332	-2.04835	0.0557794	0.840342	-4.35237
1061	MSTRG.29645|TENM3-AS1	-0.584646	0.777671	-2.34783	0.030826	0.840342	-4.3524
1062	MSTRG.16540|MRPL45P2	0.32482	2.65586	2.05811	0.0547365	0.840342	-4.35251
1063	MSTRG.33833	-0.370493	3.01057	-2.01785	0.0591526	0.840342	-4.35252
1064	ENSG00000153896.19|ZNF599	0.306593	2.34789	2.09174	0.0512785	0.840342	-4.35277
1065	MSTRG.19815	-0.511523	3.91196	-1.95019	0.0673023	0.840342	-4.3529
1066	MSTRG.5082	1.84602	3.13814	2.0352	0.0572116	0.840342	-4.35301
1067	MSTRG.36201	0.439949	5.74027	1.8722	0.0779298	0.840342	-4.35333
1068	MSTRG.33554|IFNGR1	1.13225	4.116	1.94694	0.0677186	0.840342	-4.35368
1069	MSTRG.1382|WLS	0.513461	5.04196	1.89659	0.074456	0.840342	-4.35376
1070	MSTRG.29097|ALPK1	0.457143	3.32456	1.99304	0.0620317	0.840342	-4.35377
1071	MSTRG.18724|NFIX	-0.622744	6.54219	-1.84474	0.0820115	0.840342	-4.35381
1072	MSTRG.7076|ENSG00000279900	0.590013	0.542292	2.42684	0.026245	0.840342	-4.35389
1073	MSTRG.724|ZBTB8A	0.687557	3.62957	1.97272	0.0644841	0.840342	-4.3539
1074	MSTRG.9749|ENSG00000270130	0.499677	1.89217	2.15147	0.0456242	0.840342	-4.35398
1075	MSTRG.23120|COPS8	-0.998378	2.7676	-2.03482	0.0572537	0.840342	-4.35406
1076	MSTRG.11076	0.516469	4.38746	1.92515	0.0705645	0.840342	-4.35408
1077	MSTRG.33084	0.381732	8.00123	1.81135	0.0872272	0.840342	-4.35418
1078	MSTRG.36396|CHMP7	-0.355259	4.62552	-1.90934	0.0726968	0.840342	-4.35436
1079	MSTRG.9479|ENSG00000278993	0.599489	-0.053429	2.61338	0.0178403	0.840342	-4.35437
1080	MSTRG.17229	0.382386	2.53979	2.06455	0.0540583	0.840342	-4.35439
1081	MSTRG.18771	-2.49932	-0.0589247	-2.65485	0.0163558	0.840342	-4.3544
1082	MSTRG.26966	0.728783	4.08202	1.94209	0.068343	0.840342	-4.35446
1083	MSTRG.2453	-0.638831	1.58715	-2.18208	0.0429527	0.840342	-4.35457
1084	MSTRG.29942	0.238693	5.40065	1.87954	0.0768705	0.840342	-4.35458
1085	ENSG00000127241.18|MASP1	0.356806	3.33564	1.98793	0.0626411	0.840342	-4.35474
1086	MSTRG.19446|ZNF780B	1.82502	4.10847	1.95358	0.0668713	0.840342	-4.35478
1087	MSTRG.1840|GSTM4	-0.315787	3.82297	-1.94978	0.0673549	0.840342	-4.35484
1088	MSTRG.39600|MOSPD2	0.352269	5.40857	1.87755	0.0771559	0.840342	-4.3553
1089	ENSG00000133110.15|POSTN	-0.422947	2.04881	-2.11254	0.0492413	0.840342	-4.3554
1090	MSTRG.6015|ABCC8	-0.397645	5.8896	-1.85933	0.0798201	0.840342	-4.35544
1091	MSTRG.24082	2.94115	-0.276348	2.94944	0.00874359	0.840342	-4.35545
1092	MSTRG.8229|BHLHE41	0.357693	5.18541	1.88474	0.0761266	0.840342	-4.35565
1093	MSTRG.27684	0.32445	4.50708	1.913	0.0721978	0.840342	-4.35573
1094	MSTRG.38623|TUT7	-0.228634	5.88609	-1.85864	0.079922	0.840342	-4.35582
1095	MSTRG.19365|ZNF571	0.401537	3.98675	1.9405	0.0685481	0.840342	-4.35585
1096	MSTRG.33042|ENSG00000219951	-0.591417	-0.256695	-2.64429	0.0167224	0.840342	-4.35593
1097	MSTRG.1094	-0.549631	6.06634	-1.85196	0.08092	0.840342	-4.35607
1098	MSTRG.18950|ZNF506	0.289288	5.68435	1.86538	0.0789266	0.840342	-4.35616
1099	MSTRG.51|MTCO3P12	-0.532632	2.78223	-2.02587	0.0582483	0.840342	-4.35618
1100	MSTRG.15505|ZNF232	-0.509087	2.42093	-2.06389	0.054128	0.840342	-4.35618
1101	MSTRG.16867|RN7SL606P	1.99273	-4.04678	4.34186	0.000413848	0.840342	-4.35619
1102	MSTRG.1716	0.471981	4.93514	1.8933	0.0749173	0.840342	-4.35626
1103	MSTRG.26678	-1.71341	1.6676	-2.17057	0.0439397	0.840342	-4.3563
1104	MSTRG.40574|TMEM255A	0.853172	2.57044	2.06267	0.0542553	0.840342	-4.35633
1105	MSTRG.26253|SEMA3B-AS1	0.597527	0.0115213	2.57879	0.0191757	0.840342	-4.35651
1106	MSTRG.9559	0.655857	3.45678	1.97605	0.0640755	0.840342	-4.3566
1107	MSTRG.3156|KIF21B	-0.449267	6.4751	-1.83876	0.082925	0.840342	-4.35666
1108	MSTRG.4621	0.258022	6.42787	1.84131	0.0825337	0.840342	-4.35667
1109	MSTRG.30308	0.617295	5.81377	1.86033	0.079671	0.840342	-4.35681
1110	ENSG00000262468.8|LINC01569	0.557427	0.0546887	2.55632	0.0200932	0.840342	-4.35689
1111	ENSG00000256923.1|ENSG00000256923	1.9233	-5.38842	3.95018	0.000977996	0.840342	-4.3572
1112	MSTRG.4305|ENSG00000226842	2.47125	-3.74647	4.11617	0.000678798	0.840342	-4.35735
1113	MSTRG.24227|C21orf91	0.500797	5.72395	1.86126	0.0795343	0.840342	-4.35735
1114	MSTRG.24242	0.81905	2.54479	2.06065	0.0544681	0.840342	-4.35738
1115	MSTRG.21599	0.318678	2.86381	2.01934	0.0589841	0.840342	-4.35745
1116	ENSG00000140563.16|MCTP2	-0.423129	2.83884	-2.01638	0.05932	0.840342	-4.35746
1117	MSTRG.9265	0.773176	5.20528	1.88024	0.0767702	0.840342	-4.35753
1118	MSTRG.7336|ZC3H12C	0.420686	4.8363	1.89305	0.0749518	0.840342	-4.35761
1119	ENSG00000139350.12|NEDD1	0.380032	3.58247	1.96037	0.0660154	0.840342	-4.35762
1120	MSTRG.15398|RN7SL624P	-1.51079	-5.89863	-3.7441	0.00153998	0.840342	-4.35765
1121	ENSG00000124302.13|CHST8	-0.336534	1.82805	-2.13351	0.047261	0.840342	-4.35793
1122	MSTRG.7517|C1QTNF5	1.97575	0.984518	2.3691	0.0295239	0.840342	-4.35795
1123	MSTRG.33485|MED23	-0.183432	5.03426	-1.88128	0.0766202	0.840342	-4.35816
1124	MSTRG.24238	0.655126	5.88266	1.85423	0.0805801	0.840342	-4.35819
1125	MSTRG.541	-0.359645	5.19455	-1.8747	0.077568	0.840342	-4.35823
1126	MSTRG.38889	0.848137	1.36928	2.22723	0.0392738	0.840342	-4.35833
1127	MSTRG.29366	0.777082	4.17961	1.92453	0.0706472	0.840342	-4.35833
1128	MSTRG.4388|CSGALNACT2-DT	0.629896	0.099596	2.5404	0.0207686	0.840342	-4.35838
1129	MSTRG.14192	-0.908618	5.0159	-1.88001	0.0768028	0.840342	-4.35851
1130	MSTRG.6876|LRRC51	0.374748	2.87988	2.01441	0.0595446	0.840342	-4.35853
1131	MSTRG.20257	0.362552	6.41216	1.83655	0.0832645	0.840342	-4.3586
1132	MSTRG.5310	0.456807	5.37441	1.86933	0.0783485	0.840342	-4.35863
1133	MSTRG.12618|DUOX1	0.450406	3.17428	1.98787	0.0626477	0.840342	-4.35882
1134	MSTRG.31348	0.40289	8.54665	1.78896	0.0908859	0.840342	-4.35893
1135	MSTRG.2438|PIP5K1A	-0.344888	4.7774	-1.88877	0.0755553	0.840342	-4.35898
1136	MSTRG.37706|C8orf33	0.293827	4.70893	1.89348	0.0748913	0.840342	-4.35906
1137	MSTRG.23158|NDUFA10	-0.246419	6.70024	-1.82601	0.0849016	0.840342	-4.35918
1138	ENSG00000278924.1|ENSG00000278924	1.99723	-5.14004	4.04175	0.000799466	0.840342	-4.35922
1139	MSTRG.37462	0.384967	2.63996	2.03598	0.0571261	0.840342	-4.35931
1140	MSTRG.29129|ENSG00000228814	0.709363	-0.581604	2.81198	0.0117328	0.840342	-4.35934
1141	MSTRG.30725	0.832827	6.78597	1.82551	0.0849801	0.840342	-4.35945
1142	MSTRG.18760|OR7C1	-1.62695	-0.102095	-2.58188	0.0190526	0.840342	-4.35958
1143	MSTRG.2879	0.425516	3.92691	1.93227	0.069623	0.840342	-4.35959
1144	MSTRG.5587	0.522897	2.93112	2.00766	0.0603206	0.840342	-4.35963
1145	MSTRG.8684	0.625304	2.89722	2.01199	0.0598223	0.840342	-4.35981
1146	MSTRG.6794|TPCN2	-0.426112	3.69695	-1.9409	0.0684974	0.840342	-4.3599
1147	MSTRG.11857|VRK1	0.25507	5.17988	1.87185	0.0779812	0.840342	-4.35991
1148	MSTRG.23600|POFUT1	-0.603624	4.18595	-1.91263	0.0722479	0.840342	-4.35996
1149	MSTRG.8874|ENSG00000257568	0.402611	0.481667	2.40373	0.0275141	0.840342	-4.35997
1150	MSTRG.30576	0.593539	4.25251	1.91422	0.072032	0.840342	-4.35998
1151	MSTRG.38137|UNC13B	-0.296277	6.44266	-1.8302	0.0842477	0.840342	-4.36009
1152	MSTRG.30124|ENSG00000249492	0.508424	1.89442	2.12551	0.0480077	0.840342	-4.36042
1153	ENSG00000265370.1|MIR4682	-1.98108	-4.72529	-4.38207	0.000379034	0.840342	-4.36049
1154	MSTRG.15526|KIAA0753	-0.243913	4.98188	-1.87577	0.0774134	0.840342	-4.36063
1155	MSTRG.31163|SIL1	-0.251852	4.26441	-1.90698	0.0730188	0.840342	-4.36069
1156	MSTRG.14641|MT1E	0.47569	5.22013	1.86852	0.0784666	0.840342	-4.36081
1157	MSTRG.21297	-0.66507	3.46659	-1.95299	0.0669463	0.840342	-4.36081
1158	MSTRG.1360	0.738743	4.33241	1.90852	0.0728079	0.840342	-4.36083
1159	MSTRG.18537|ZNF559	0.712327	3.56802	1.95393	0.0668272	0.840342	-4.36088
1160	MSTRG.37832	0.565119	4.00935	1.92442	0.0706617	0.840342	-4.36091
1161	MSTRG.7570|SF3A3P2	0.456317	1.33621	2.2113	0.0405369	0.840342	-4.36094
1162	MSTRG.26180|COL7A1	-0.536027	4.71717	-1.88496	0.0760955	0.840342	-4.36094
1163	MSTRG.9182|POC1B	0.271505	5.23056	1.86691	0.0787025	0.840342	-4.36096
1164	MSTRG.37726|ENSG00000227914	1.50342	-1.45971	3.38949	0.00335926	0.840342	-4.36104
1165	MSTRG.24396|DONSON	0.302961	3.82181	1.93282	0.0695511	0.840342	-4.36107
1166	MSTRG.16107|EVI2A	0.68921	5.24186	1.86757	0.0786057	0.840342	-4.36116
1167	MSTRG.28885|FAM13A	-0.240813	6.32198	-1.82992	0.0842923	0.840342	-4.36139
1168	MSTRG.9431|CORO1C	0.383589	6.30695	1.83151	0.0840447	0.840342	-4.36143
1169	MSTRG.30609|TMEM161B-DT	0.245256	6.63221	1.82207	0.0855211	0.840342	-4.36154
1170	MSTRG.5698|ENSG00000250644	0.616998	3.486	1.95606	0.0665575	0.840342	-4.36164
1171	MSTRG.16998	0.439376	4.34622	1.9028	0.0735946	0.840342	-4.36172
1172	MSTRG.3792	1.11659	5.34573	1.86407	0.0791198	0.840342	-4.36174
1173	MSTRG.39959|ENSG00000287215	-0.87124	0.411097	-2.39398	0.0280668	0.840342	-4.36175
1174	MSTRG.27583|ENSG00000244738	0.725189	1.233	2.23365	0.0387745	0.840342	-4.36186
1175	MSTRG.5086|OPALIN	0.831479	6.74511	1.81913	0.0859862	0.840342	-4.36207
1176	MSTRG.2488|HRNR	-0.864763	3.82822	-1.92555	0.0705116	0.840342	-4.36209
1177	MSTRG.11539|PSEN1	0.263121	6.55397	1.82221	0.0855003	0.840342	-4.36224
1178	MSTRG.1147	-1.47273	2.41658	-2.04345	0.0563086	0.840342	-4.36236
1179	MSTRG.1577	0.99301	2.71429	2.02769	0.0580444	0.840342	-4.36246
1180	ENSG00000133105.8|RXFP2	2.64767	-3.55648	3.96162	0.000953664	0.840342	-4.36252
1181	MSTRG.18327|ZNF555	0.637096	4.76655	1.88173	0.0765567	0.840342	-4.36266
1182	MSTRG.28095|HTT	-0.196478	7.96699	-1.7879	0.0910622	0.840342	-4.36287
1183	MSTRG.2853	0.49736	8.04371	1.78742	0.0911419	0.840342	-4.36291
1184	MSTRG.18674|ENSG00000234750	0.562725	0.079954	2.51526	0.0218788	0.840342	-4.36298
1185	MSTRG.1269	1.9133	1.96047	2.15064	0.0456984	0.840342	-4.36303
1186	ENSG00000250198.5|LINC02199	0.868472	2.6464	2.02861	0.0579419	0.840342	-4.36308
1187	MSTRG.25788	-3.62284	-4.36877	-3.82047	0.00130146	0.840342	-4.3631
1188	MSTRG.2992|ENSG00000260360	0.892839	-0.981756	3.00659	0.00773109	0.840342	-4.36314
1189	MSTRG.30786|ENSG00000249068	0.619957	1.73372	2.13988	0.0466742	0.840342	-4.36323
1190	MSTRG.23568	1.27273	-0.567774	2.82614	0.0113841	0.840342	-4.36333
1191	MSTRG.29476|GASK1B	0.406852	6.451	1.8222	0.0855018	0.840342	-4.36334
1192	MSTRG.10990|RNU1-27P	-0.833199	7.80052	-1.78867	0.090934	0.840342	-4.36358
1193	MSTRG.4685|KIFBP	-0.692764	5.26148	-1.85551	0.0803883	0.840342	-4.36373
1194	MSTRG.31777|ENSG00000218227	-2.23096	1.66114	-2.14921	0.0458267	0.840342	-4.36375
1195	MSTRG.3612|SPRTN	0.486043	3.50002	1.9466	0.0677614	0.840342	-4.36383
1196	MSTRG.35035|ENSG00000285725	0.40509	2.26944	2.06065	0.0544679	0.840342	-4.36387
1197	MSTRG.16594	0.655194	1.35284	2.20106	0.0413692	0.840342	-4.36388
1198	MSTRG.20860|ENSG00000233251	0.309853	1.95199	2.09957	0.0505026	0.840342	-4.36395
1199	MSTRG.38462|CNTNAP3P2	0.346057	3.13309	1.97263	0.0644945	0.840342	-4.36396
1200	MSTRG.5968|SPON1	0.27827	6.3556	1.82244	0.0854637	0.840342	-4.36406
1201	MSTRG.12280|ARHGAP11A-DT	0.35297	1.68414	2.13748	0.0468952	0.840342	-4.36412
1202	MSTRG.32834	0.471613	5.77571	1.83968	0.0827832	0.840342	-4.36417
1203	ENSG00000268985.1|ENSG00000268985	1.96022	-4.66911	4.18611	0.00058215	0.840342	-4.36429
1204	MSTRG.39713|H3P43	0.46261	0.399676	2.40452	0.02747	0.840342	-4.36433
1205	MSTRG.7998|CLEC2D	0.440609	2.70446	2.01127	0.0599043	0.840342	-4.36455
1206	MSTRG.33131|KLHL32	0.424489	5.95222	1.83237	0.0839103	0.840342	-4.36477
1207	MSTRG.5556|STK32C	-0.318923	4.42038	-1.88639	0.0758915	0.840342	-4.36484
1208	MSTRG.24193|ENSG00000281383	-1.10734	5.63143	-1.8396	0.0827963	0.840342	-4.36485
1209	MSTRG.25215	0.940393	4.7214	1.87839	0.0770345	0.840342	-4.36492
1210	MSTRG.33377	-0.454179	4.89585	-1.86546	0.0789141	0.840342	-4.36501
1211	MSTRG.31203|SLC35A4	0.346615	3.61366	1.93342	0.069472	0.840342	-4.36503
1212	MSTRG.28613|ENSG00000283156	-0.7877	0.386393	-2.38324	0.0286877	0.840342	-4.36505
1213	MSTRG.12589|GOLM2	0.423738	0.872782	2.28301	0.0351302	0.840342	-4.36517
1214	MSTRG.39383|DPP7	-0.279341	5.05011	-1.85884	0.0798932	0.840342	-4.36536
1215	MSTRG.23603	-1.39655	1.59147	-2.13961	0.0466995	0.840342	-4.3654
1216	MSTRG.24591|LINC00205	-2.33613	2.30721	-2.05821	0.0547265	0.840342	-4.36544
1217	MSTRG.28172|AFAP1	-0.244406	5.35776	-1.84758	0.0815804	0.840342	-4.36549
1218	MSTRG.26577|LINC00960	0.27602	2.71255	2.0039	0.0607568	0.840342	-4.36573
1219	MSTRG.5928	0.476114	6.56664	1.8122	0.0870905	0.840342	-4.36585
1220	MSTRG.14310|QPRT	0.358805	3.53083	1.9358	0.0691602	0.840342	-4.36602
1221	MSTRG.33635|EPM2A-DT	0.479748	4.55168	1.87925	0.076911	0.840342	-4.36621
1222	MSTRG.1000|ERI3	-0.661313	3.85488	-1.91028	0.0725674	0.840342	-4.36631
1223	ENSG00000165091.18|TMC1	0.690932	0.71635	2.32311	0.0324057	0.840342	-4.36633
1224	MSTRG.4998|LIPA	0.652058	5.9304	1.82826	0.0845508	0.840342	-4.36667
1225	MSTRG.9405|ENSG00000287957	0.384811	2.19427	2.0588	0.0546632	0.840342	-4.36672
1226	MSTRG.27577	0.630693	7.14736	1.79573	0.0897652	0.840342	-4.36679
1227	MSTRG.24801|THAP7-AS1	0.497152	1.11314	2.22773	0.0392342	0.840342	-4.36681
1228	ENSG00000150893.11|FREM2	-0.471995	4.6433	-1.87017	0.078226	0.840342	-4.36682
1229	MSTRG.17441|THOC1-DT	0.7358	-0.0960205	2.56215	0.0198514	0.840342	-4.36691
1230	MSTRG.8346	0.437434	3.1708	1.96053	0.0659952	0.840342	-4.36695
1231	MSTRG.35101|ZSCAN21	-2.4963	1.24286	-2.2216	0.0397156	0.840342	-4.36707
1232	MSTRG.22072	0.476142	5.80397	1.8303	0.0842331	0.840342	-4.36709
1233	MSTRG.11105|PRPF39	-0.619957	3.94142	-1.90284	0.0735889	0.840342	-4.36711
1234	MSTRG.13410|ARPIN	0.20248	5.15694	1.85024	0.0811786	0.840342	-4.36734
1235	MSTRG.25151	0.756059	6.05078	1.82295	0.0853833	0.840342	-4.36735
1236	MSTRG.16113|CDK5R1	1.05387	4.48326	1.88286	0.076394	0.840342	-4.36736
1237	MSTRG.38763|HABP4	0.441255	6.26327	1.81497	0.0866473	0.840342	-4.3677
1238	ENSG00000120903.13|CHRNA2	-0.47112	1.60878	-2.12446	0.0481066	0.840342	-4.36784
1239	MSTRG.17826|ENSG00000268573	0.411061	2.58923	2.00998	0.0600535	0.840342	-4.36796
1240	MSTRG.2531|MIR6737	-1.24294	-6.03522	-3.52925	0.00247148	0.840342	-4.36806
1241	ENSG00000289843.1|ENSG00000289843	1.02017	0.255116	2.45555	0.0247445	0.840342	-4.36806
1242	MSTRG.4780	0.568045	5.74869	1.82929	0.08439	0.840342	-4.36813
1243	MSTRG.5891|ASCL3	2.60047	-3.38413	3.89598	0.00110198	0.840342	-4.36817
1244	MSTRG.9052|ENSG00000257434	0.884931	3.1927	1.95999	0.0660632	0.840342	-4.36818
1245	ENSG00000268799.4|H3Y2	-2.29989	-4.2617	-4.20504	0.000558458	0.840342	-4.36832
1246	MSTRG.35676|LLCFC1	0.829719	-0.669477	2.79456	0.0121756	0.840342	-4.36835
1247	MSTRG.34083	-1.14406	1.04163	-2.21935	0.039894	0.840342	-4.36848
1248	MSTRG.38534|GDA	0.935956	6.88364	1.79758	0.0894607	0.840342	-4.36867
1249	MSTRG.39234|LINC00963	0.484712	3.49895	1.92981	0.0699466	0.840342	-4.36882
1250	MSTRG.15613	-5.42217	-3.02863	-3.10201	0.00628946	0.840342	-4.36891
1251	MSTRG.12592	0.4371	8.4264	1.76453	0.0950286	0.840342	-4.36892
1252	ENSG00000283631.1|ENSG00000283631	-1.67919	-5.78829	-3.67865	0.00177889	0.840342	-4.36893
1253	MSTRG.25390|EFCAB6	-0.244683	4.5617	-1.86704	0.0786824	0.840342	-4.3691
1254	MSTRG.37155|CCNE2	0.369545	3.47187	1.9295	0.0699886	0.840342	-4.36915
1255	MSTRG.29446|ANXA2P1	0.575447	2.56139	2.01051	0.0599925	0.840342	-4.36931
1256	MSTRG.4580	0.357951	3.8253	1.90616	0.0731324	0.840342	-4.36932
1257	MSTRG.4850|ENSG00000228748	0.731804	1.34205	2.17989	0.0431389	0.840342	-4.36942
1258	MSTRG.36443|PTK2B	-0.561469	7.19662	-1.78449	0.091632	0.840342	-4.36976
1259	MSTRG.18678|ENSG00000196826	4.6541	-3.96414	3.30528	0.00403945	0.840342	-4.3698
1260	MSTRG.11020|ENSG00000258938	-0.611062	-0.255073	-2.55874	0.0199926	0.840342	-4.36984
1261	MSTRG.11205|STYX	0.378861	4.4878	1.86991	0.0782635	0.840342	-4.36999
1262	MSTRG.37459	0.539731	5.19003	1.8422	0.0823977	0.840342	-4.37005
1263	MSTRG.33557|PBOV1	0.472299	2.80186	1.98062	0.0635205	0.840342	-4.37052
1264	ENSG00000230097.2|ME2P1	-1.21819	-6.01319	-3.51394	0.00255609	0.840342	-4.37066
1265	MSTRG.31113	0.434297	7.18323	1.78372	0.0917612	0.840342	-4.37068
1266	ENSG00000182165.20|TP53TG1	0.482867	2.0786	2.05958	0.0545807	0.840342	-4.3707
1267	MSTRG.7060|FAM181B	0.377418	4.5121	1.86643	0.0787725	0.840342	-4.37071
1268	ENSG00000280150.1|ENSG00000280150	-1.76874	-5.74564	-3.68277	0.00176279	0.840342	-4.37077
1269	MSTRG.27712	0.623707	1.41655	2.15889	0.0449627	0.840342	-4.37086
1270	ENSG00000229690.1|MTCO2P1	2.45707	-2.62871	3.86049	0.00119161	0.840342	-4.37087
1271	MSTRG.32371|ENSG00000288473	-1.15449	2.38641	-2.01362	0.0596356	0.840342	-4.37088
1272	MSTRG.33991|MAD1L1	-0.341147	4.49982	-1.86395	0.0791368	0.840342	-4.37089
1273	MSTRG.3995|LINC02656	0.628583	2.26416	2.03715	0.0569972	0.840342	-4.37092
1274	MSTRG.17426	-3.23792	-0.719693	-2.8614	0.0105592	0.840342	-4.37114
1275	MSTRG.37360	0.573718	5.2911	1.83535	0.0834493	0.840342	-4.37116
1276	ENSG00000079150.19|FKBP7	0.714595	1.3084	2.17825	0.0432783	0.840342	-4.37131
1277	MSTRG.22668|KIAA2012	-0.417926	2.4677	-2.00303	0.0608578	0.840342	-4.37136
1278	MSTRG.879|RLF	0.54509	6.2878	1.80376	0.0884528	0.840342	-4.37149
1279	MSTRG.10196	0.29234	2.82397	1.97238	0.0645246	0.840342	-4.37163
1280	MSTRG.19745	-0.709182	2.67498	-1.98048	0.0635378	0.840342	-4.37171
1281	MSTRG.20519|BABAM2	-0.562011	3.17858	-1.93729	0.0689663	0.840342	-4.37175
1282	MSTRG.10131|ENSG00000273507	0.640961	3.50601	1.92068	0.0711611	0.840342	-4.3718
1283	MSTRG.14062|NPIPA5	-1.42618	2.54439	-1.9949	0.0618121	0.840342	-4.37183
1284	MSTRG.16201|ENSG00000243423	0.570932	-0.235667	2.5768	0.0192554	0.840342	-4.37191
1285	MSTRG.15035	1.47791	-1.09221	3.05862	0.00690918	0.840342	-4.37192
1286	MSTRG.31348|PPP2R2B-IT1	0.574645	1.39913	2.1544	0.0453616	0.840342	-4.37222
1287	MSTRG.39599|FANCB	0.376967	4.18209	1.87706	0.0772272	0.840342	-4.37233
1288	MSTRG.12998|CORO2B	1.06136	4.84259	1.85123	0.08103	0.840342	-4.37247
1289	MSTRG.33678	0.315506	4.24006	1.87317	0.0777894	0.840342	-4.37253
1290	ENSG00000234427.1|ENSG00000234427	-2.78133	-4.77251	-4.02963	0.000821074	0.840342	-4.37263
1291	MSTRG.38005	0.643728	4.38938	1.86563	0.0788894	0.840342	-4.37331
1292	MSTRG.10374|ATP7B	-0.211046	4.5835	-1.85187	0.0809333	0.840342	-4.37371
1293	MSTRG.1496	0.6505	6.40204	1.7946	0.0899522	0.840342	-4.37373
1294	ENSG00000279628.1|ENSG00000279628	1.18313	0.0785225	2.49243	0.0229355	0.840342	-4.37396
1295	MSTRG.16840|RPS6KB1	-0.327453	5.63241	-1.81331	0.086913	0.840342	-4.37403
1296	MSTRG.5997	1.024	6.79842	1.78459	0.0916148	0.840342	-4.37412
1297	MSTRG.12638|RN7SKP101	2.40246	-3.14221	3.87549	0.00115288	0.840342	-4.37415
1298	MSTRG.36847	0.499909	3.36795	1.92119	0.0710934	0.840342	-4.37421
1299	MSTRG.15381|OVCA2	-0.84013	1.61989	-2.0955	0.0509045	0.840342	-4.37426
1300	MSTRG.9750	1.10366	3.73482	1.90331	0.0735241	0.840342	-4.37435
1301	MSTRG.37955|ENSG00000261696	0.719952	0.747616	2.27672	0.0355761	0.840342	-4.37446
1302	MSTRG.32888|ADGRB3	-0.908397	5.17777	-1.82607	0.0848923	0.840342	-4.3745
1303	MSTRG.39468|MT-CO2	-0.464289	10.1534	-1.727	0.101715	0.840342	-4.3745
1304	MSTRG.40696|RTL8C	-0.465592	5.53616	-1.81468	0.086694	0.840342	-4.37451
1305	MSTRG.11805	1.33463	2.61327	1.99729	0.0615301	0.840342	-4.37453
1306	MSTRG.22899|USP37	-1.01803	4.3115	-1.86053	0.079642	0.840342	-4.37453
1307	MSTRG.34568|VOPP1	1.92739	3.25965	1.95307	0.0669362	0.840342	-4.37455
1308	MSTRG.22145	0.764726	-0.346973	2.61393	0.01782	0.840342	-4.37466
1309	MSTRG.25347|SEPTIN3	-0.441363	7.41353	-1.76628	0.0947276	0.840342	-4.37474
1310	MSTRG.31782	0.562552	1.55337	2.1175	0.0487659	0.840342	-4.37486
1311	MSTRG.9228|CRADD-AS1	0.640369	2.0499	2.04955	0.0556499	0.840342	-4.37488
1312	MSTRG.2	-1.09395	3.70254	-1.89152	0.0751666	0.840342	-4.37492
1313	MSTRG.17827|ENSG00000279989	0.432106	0.99044	2.21226	0.0404597	0.840342	-4.37493
1314	ENSG00000287795.1|ENSG00000287795	0.754262	-1.25428	3.04399	0.00713128	0.840342	-4.37499
1315	MSTRG.1873	3.08735	-1.70215	3.49668	0.00265496	0.840342	-4.37521
1316	MSTRG.38787|SUGT1P4-STRA6LP-CCDC180	-0.89303	3.18742	-1.92468	0.0706267	0.840342	-4.37522
1317	MSTRG.30527|ZFYVE16	1.06651	3.13117	1.94267	0.0682676	0.840342	-4.37534
1318	MSTRG.1374|GNG12	0.612955	5.13614	1.82838	0.0845309	0.840342	-4.37538
1319	MSTRG.37403	0.924422	6.73745	1.78185	0.0920745	0.840342	-4.37548
1320	ENSG00000239986.2|ENSG00000239986	-0.996419	-6.12845	-3.39511	0.0033181	0.840342	-4.37559
1321	ENSG00000274820.1|ENSG00000274820	-0.996419	-6.12845	-3.39511	0.0033181	0.840342	-4.37559
1322	MSTRG.2510|ATP8B2	-0.656179	4.5697	-1.84581	0.081849	0.840342	-4.37561
1323	MSTRG.24404	0.733565	1.09341	2.19851	0.0415785	0.840342	-4.37565
1324	MSTRG.29382|ARHGAP10	-0.343613	3.91018	-1.87719	0.0772076	0.840342	-4.37571
1325	MSTRG.7500|ENSG00000255176	0.549777	2.48592	1.99343	0.0619857	0.840342	-4.37579
1326	MSTRG.12006|ENSG00000270108	0.526091	1.65243	2.09752	0.0507051	0.840342	-4.37583
1327	MSTRG.37537	0.436203	0.730799	2.2638	0.036509	0.840342	-4.37584
1328	MSTRG.27077|RAB43	1.47346	1.13809	2.21759	0.0400339	0.840342	-4.37584
1329	ENSG00000174403.17|CRMA	-0.950249	-0.274998	-2.53091	0.0211812	0.840342	-4.37586
1330	MSTRG.38503|APBA1	0.39206	3.28273	1.92057	0.0711769	0.840342	-4.37589
1331	ENSG00000197483.10|ZNF628	-0.729681	0.716215	-2.2489	0.0376131	0.840342	-4.37591
1332	MSTRG.8872	1.15049	5.02164	1.83408	0.0836455	0.840342	-4.37591
1333	MSTRG.7520	-0.690731	4.45058	-1.84978	0.0812484	0.840342	-4.37596
1334	MSTRG.39940|GRIPAP1	-0.297907	6.56221	-1.78218	0.0920194	0.840342	-4.37597
1335	MSTRG.29224|LINC02615	0.405233	2.00621	2.04574	0.0560609	0.840342	-4.37606
1336	ENSG00000073756.13|PTGS2	-0.66715	3.00065	-1.9361	0.0691211	0.840342	-4.37611
1337	MSTRG.11320|PCNX4	0.413578	6.02516	1.79714	0.089534	0.840342	-4.37617
1338	MSTRG.12218|GOLGA8K	0.314753	1.93854	2.05224	0.0553617	0.840342	-4.3762
1339	MSTRG.12205	0.550587	1.3303	2.14627	0.0460928	0.840342	-4.37661
1340	MSTRG.36379|C8orf58	0.366046	2.06711	2.0348	0.0572558	0.840342	-4.3767
1341	MSTRG.38375|ENSG00000229422	-0.380121	2.82557	-1.94904	0.0674488	0.840342	-4.37679
1342	MSTRG.37356|LINC01608	0.433309	4.56856	1.84531	0.0819248	0.840342	-4.37679
1343	MSTRG.30465|POLK	0.644814	5.0786	1.82568	0.0849548	0.840342	-4.37695
1344	MSTRG.23706|RPF2P1	1.74855	-3.37512	4.05751	0.000772229	0.840342	-4.377
1345	MSTRG.2246|RNVU1-31	-1.23778	-0.51925	-2.62185	0.0175271	0.840342	-4.37727
1346	MSTRG.32560|ENSG00000272374	0.402513	2.92421	1.94463	0.0680149	0.840342	-4.37728
1347	MSTRG.1984|WARS2-AS1	0.293383	4.05059	1.86687	0.0787084	0.840342	-4.37741
1348	MSTRG.25742	0.52229	0.950697	2.20958	0.0406761	0.840342	-4.37788
1349	MSTRG.21948|KLF2P3	2.23596	-5.19841	3.76029	0.00148603	0.840342	-4.37789
1350	MSTRG.1717	0.369602	7.09762	1.76465	0.0950082	0.840342	-4.37817
1351	MSTRG.22540|CAVIN2-AS1	0.438839	2.99015	1.93544	0.069207	0.840342	-4.37839
1352	MSTRG.32917|BECN1P2	1.12862	-0.476792	2.6668	0.0159505	0.840342	-4.37842
1353	MSTRG.36716|RPL34P17	0.75891	0.723421	2.26557	0.0363802	0.840342	-4.37843
1354	MSTRG.15119|GAN	0.316918	7.19866	1.76102	0.0956373	0.840342	-4.37865
1355	MSTRG.36028|ERI1	0.238662	3.83998	1.87377	0.0777023	0.840342	-4.3787
1356	MSTRG.31822	-0.521163	4.83292	-1.82566	0.0849569	0.840342	-4.37882
1357	ENSG00000227455.3|ENSG00000227455	-0.585192	-0.750988	-2.70124	0.0148349	0.840342	-4.37885
1358	MSTRG.2841|PRRX1	0.603371	4.96441	1.82381	0.0852478	0.840342	-4.37893
1359	MSTRG.40032|MTHFD1P1	0.614001	1.07136	2.18525	0.0426837	0.840342	-4.37894
1360	MSTRG.34940|GTPBP10	0.523277	4.91406	1.8245	0.0851389	0.840342	-4.37919
1361	MSTRG.9894|NANOGNBP2	0.806803	-1.29147	3.03696	0.00724038	0.840342	-4.37928
1362	MSTRG.8741|RAB5B	0.889137	5.94083	1.7917	0.0904309	0.840342	-4.37936
1363	ENSG00000278438.1|MIR7849	1.45341	-4.94358	3.87366	0.00115752	0.840342	-4.37938
1364	MSTRG.17967|ACAA2	0.348992	4.60875	1.83504	0.0834978	0.840342	-4.37943
1365	MSTRG.33304|FAM229B	0.289984	4.69999	1.831	0.0841236	0.840342	-4.37945
1366	MSTRG.13644|ENSG00000282907	-2.9532	-1.16986	-2.98634	0.00807614	0.840342	-4.3796
1367	ENSG00000204147.11|ASAH2B	0.65602	3.18409	1.91795	0.0715282	0.840342	-4.37964
1368	MSTRG.6096|ENSG00000255496	1.85804	-3.99561	4.04264	0.000797899	0.840342	-4.37967
1369	MSTRG.26837|ZBTB20-AS1	0.533333	2.16405	2.014	0.0595921	0.840342	-4.37972
1370	MSTRG.12811	1.20557	5.69936	1.79885	0.0892526	0.840342	-4.37978
1371	MSTRG.24025|LSM14B	0.801329	4.31613	1.84899	0.0813676	0.840342	-4.37996
1372	MSTRG.4775|EIF4A2P2	0.616828	-0.188445	2.51152	0.0220488	0.840342	-4.37998
1373	MSTRG.35566|STMP1	0.391192	4.43064	1.84109	0.082568	0.840342	-4.38
1374	ENSG00000150433.10|TMEM218	0.398698	3.34416	1.90206	0.073697	0.840342	-4.38002
1375	MSTRG.24099|ENSG00000275464	-2.69599	1.99584	-2.04879	0.0557315	0.840342	-4.38003
1376	MSTRG.24495|DSCAM	1.4146	3.50261	1.90475	0.0733257	0.840342	-4.38021
1377	ENSG00000275816.1|MIR6500	-1.17682	-6.04175	-3.38825	0.00336835	0.840342	-4.38027
1378	MSTRG.26238|RBM6	-0.722643	4.22057	-1.8463	0.0817745	0.840342	-4.38033
1379	MSTRG.22441	0.600842	5.85239	1.78983	0.0907403	0.840342	-4.38055
1380	MSTRG.16022	-0.554265	4.02167	-1.85526	0.0804268	0.840342	-4.38057
1381	MSTRG.29911|RNA5SP180	-1.00079	-6.12845	-3.34092	0.00373643	0.840342	-4.3806
1382	MSTRG.16045|NSRP1	-0.442415	3.9331	-1.85987	0.0797406	0.840342	-4.3806
1383	MSTRG.31373|MARCOL	0.530423	-0.203267	2.50778	0.02222	0.840342	-4.38068
1384	MSTRG.10243|TPT1-AS1	0.332074	5.02167	1.81496	0.0866501	0.840342	-4.38076
1385	MSTRG.30101|SELENOP	0.629142	7.34518	1.75243	0.0971426	0.840342	-4.38087
1386	MSTRG.31760|ENSG00000249684	-0.803988	0.0921567	-2.381	0.0288186	0.840342	-4.38095
1387	MSTRG.36311	0.397808	7.29261	1.7527	0.0970945	0.840342	-4.38098
1388	ENSG00000237068.1|RPL5P2	2.21888	-4.92316	3.81684	0.00131193	0.840342	-4.38107
1389	MSTRG.13032|ENSG00000212664	0.551794	1.31773	2.12798	0.0477764	0.840342	-4.38109
1390	MSTRG.24559|PWP2	0.537482	3.76734	1.87225	0.0779221	0.840342	-4.38114
1391	MSTRG.32753|ENSG00000231769	0.596885	0.583354	2.27677	0.035573	0.840342	-4.3812
1392	MSTRG.23792|RPL23AP81	0.504198	0.244181	2.36023	0.0300607	0.840342	-4.38129
1393	MSTRG.19621|APOC2	0.808228	1.36679	2.12557	0.0480023	0.840342	-4.38131
1394	MSTRG.22536|MYO1B	-0.27003	5.33125	-1.80107	0.0888903	0.840342	-4.38135
1395	ENSG00000248810.4|LINC02432	2.71688	-1.23985	3.17692	0.00534488	0.840342	-4.38141
1396	MSTRG.23883|ZNF840P	0.637796	-0.117616	2.47791	0.0236324	0.840342	-4.38141
1397	MSTRG.1622|LRRC8C-DT	0.483529	5.07347	1.81149	0.0872039	0.840342	-4.38149
1398	MSTRG.37585|PTK2	0.240652	6.16832	1.77639	0.0929982	0.840342	-4.38183
1399	MSTRG.34619	0.893411	3.8792	1.86678	0.0787204	0.840342	-4.38185
1400	MSTRG.37092|LRRC69	0.532265	0.470307	2.29677	0.0341724	0.840342	-4.38193
1401	MSTRG.4594	0.40155	6.54624	1.76649	0.0946905	0.840342	-4.38206
1402	MSTRG.22073|ENSG00000279166	0.600669	4.98651	1.81286	0.086985	0.840342	-4.38224
1403	MSTRG.34625|RNU6-973P	-1.49716	-5.71147	-3.53054	0.00246447	0.840342	-4.38228
1404	MSTRG.39321|BRD3OS	0.293734	4.99087	1.811	0.0872832	0.840342	-4.38235
1405	MSTRG.11013|DPRXP3	0.903022	-1.02747	2.87623	0.0102297	0.840342	-4.38241
1406	MSTRG.19763|NUCB1	-0.233153	6.12275	-1.77466	0.0932907	0.840342	-4.38253
1407	MSTRG.6484	2.52867	1.03033	2.27064	0.0360125	0.840342	-4.38256
1408	MSTRG.7433	0.241514	8.34111	1.72903	0.101343	0.840342	-4.38257
1409	MSTRG.16287	-0.65412	6.01259	-1.77645	0.0929879	0.840342	-4.38275
1410	MSTRG.10383|ENSG00000290490	0.838466	-1.35595	3.04528	0.00711137	0.840342	-4.3828
1411	MSTRG.9611|ENSG00000256609	0.653464	-0.0345614	2.44512	0.0252799	0.840342	-4.38281
1412	MSTRG.26756|MTND4P16	0.646558	1.07875	2.16577	0.0443573	0.840342	-4.38294
1413	MSTRG.23020|DNER	0.718544	6.77401	1.75845	0.0960861	0.840342	-4.38325
1414	ENSG00000176659.11|LINC02910	0.694224	0.0649565	2.40966	0.0271831	0.840342	-4.38331
1415	MSTRG.24053|DIDO1	0.422431	5.70284	1.78539	0.0914818	0.840342	-4.38332
1416	MSTRG.29857	0.384519	6.94821	1.7535	0.0969545	0.840342	-4.38333
1417	MSTRG.27041|ABTB1	-0.392299	4.16866	-1.83906	0.0828789	0.840342	-4.38346
1418	MSTRG.4422|RSU1P2	-1.23469	-6.01319	-3.36863	0.00351635	0.840342	-4.38357
1419	MSTRG.1967|TTF2	0.395245	3.94898	1.85229	0.0808715	0.840342	-4.38371
1420	MSTRG.10348	0.393842	5.46118	1.79145	0.0904716	0.840342	-4.38374
1421	ENSG00000286400.1|ENSG00000286400	2.20672	-2.71069	3.75427	0.00150586	0.840342	-4.38381
1422	ENSG00000196772.5|OR14A16	-2.55429	-5.42488	-3.70019	0.00169642	0.840342	-4.38389
1423	MSTRG.38252|ENSG00000291287	0.607726	2.11222	2.00446	0.0606918	0.840342	-4.38392
1424	MSTRG.37385|ENSG00000225885	0.411047	2.96449	1.91773	0.071558	0.840342	-4.38392
1425	ENSG00000165164.14|CFAP47	0.495102	2.99706	1.91555	0.0718519	0.840342	-4.38396
1426	MSTRG.18075	2.36378	3.32103	1.92221	0.0709573	0.840342	-4.38405
1427	MSTRG.38236	0.452583	1.37157	2.10401	0.0500673	0.840342	-4.38408
1428	MSTRG.28163|LINC02447	0.398571	0.871265	2.19172	0.0421413	0.840342	-4.38413
1429	MSTRG.39830	0.568323	4.11263	1.84379	0.0821564	0.840342	-4.3842
1430	MSTRG.31810|MAPK9	-0.421002	4.73839	-1.81272	0.0870076	0.840342	-4.38422
1431	MSTRG.36313|ENSG00000253168	0.817202	-0.448157	2.59229	0.0186436	0.840342	-4.38423
1432	MSTRG.35692|GSTK1	-0.253422	4.89856	-1.807	0.0879271	0.840342	-4.38424
1433	MSTRG.16282|SOCS7	-0.591616	3.55001	-1.86896	0.0784026	0.840342	-4.38435
1434	MSTRG.34966|ERVW-1	0.470242	4.16064	1.83986	0.082756	0.840342	-4.38445
1435	MSTRG.29264	0.483619	2.27516	1.9822	0.0633289	0.840342	-4.38454
1436	ENSG00000185860.14|CCDC190	0.523453	1.42158	2.09435	0.0510193	0.840342	-4.38468
1437	MSTRG.9550|LINC00173	0.756298	0.877084	2.19703	0.0417003	0.840342	-4.38479
1438	MSTRG.39043|GSN-AS1	0.375331	4.71956	1.81344	0.0868924	0.840342	-4.38494
1439	MSTRG.39601|PIGA	0.500927	3.87647	1.85274	0.0808033	0.840342	-4.38508
1440	ENSG00000286198.3|ENSG00000286198	-0.582519	1.54677	-2.06096	0.0544355	0.840342	-4.3851
1441	MSTRG.6992|TSKU	-0.659366	1.34057	-2.09152	0.0513012	0.840342	-4.38511
1442	MSTRG.28492|ENSG00000250863	0.865139	1.76756	2.04977	0.0556267	0.840342	-4.38523
1443	MSTRG.37273	0.528502	5.04561	1.80071	0.0889489	0.840342	-4.38537
1444	MSTRG.7885|NOP2	-0.346329	3.69818	-1.85709	0.0801533	0.840342	-4.38541
1445	MSTRG.17452|TYMS	0.637498	1.85926	2.03003	0.0577846	0.840342	-4.38546
1446	MSTRG.21868	0.379255	4.18584	1.83455	0.0835727	0.840342	-4.38556
1447	MSTRG.33261	0.651662	5.49136	1.7858	0.091412	0.840342	-4.38558
1448	ENSG00000227115.10|LINC01630	0.522041	3.97816	1.84546	0.0819019	0.840342	-4.38561
1449	MSTRG.3308|PLXNA2	-0.155897	7.54746	-1.73362	0.100507	0.840342	-4.38573
1450	MSTRG.23754|RPRD1B	0.191611	4.82436	1.80632	0.0880377	0.840342	-4.38574
1451	ENSG00000266709.1|ENSG00000266709	0.718765	-0.575352	2.62166	0.0175341	0.840342	-4.38586
1452	MSTRG.3398|PROX1	0.410421	5.50152	1.78381	0.0917463	0.840342	-4.38588
1453	MSTRG.10444	-0.548027	5.78638	-1.77347	0.0934948	0.840342	-4.38592
1454	ENSG00000255515.1|ENSG00000255515	-1.38504	-5.94129	-3.38421	0.00339838	0.840342	-4.38593
1455	MSTRG.38791	0.716255	-0.685172	2.67312	0.01574	0.840342	-4.3864
1456	MSTRG.38931|CTNNAL1	-0.283008	4.32323	-1.8227	0.0854221	0.840342	-4.38648
1457	MSTRG.20430|CENPO	-0.326975	3.98271	-1.83832	0.0829925	0.840342	-4.38653
1458	MSTRG.1275|LINC01135	0.306391	2.73005	1.92709	0.0703071	0.840342	-4.38654
1459	MSTRG.24920|GGT1	-0.772168	1.24709	-2.09955	0.0505051	0.840342	-4.38667
1460	MSTRG.17125|MRPS7	-0.355409	4.07701	-1.83319	0.0837843	0.840342	-4.38668
1461	MSTRG.29152|CEP170P1	-2.77831	1.92747	-2.02697	0.0581255	0.840342	-4.38675
1462	MSTRG.32474|DXO	-0.327447	2.69352	-1.9249	0.0705981	0.840342	-4.38678
1463	MSTRG.14213|RBBP6	-0.274317	6.12797	-1.76188	0.0954882	0.840342	-4.38686
1464	MSTRG.25723|XPC-AS1	0.480548	1.13348	2.13211	0.0473914	0.840342	-4.38689
1465	MSTRG.18741	0.71149	5.68702	1.77613	0.0930424	0.840342	-4.3869
1466	MSTRG.35056|NPTX2	-0.575966	4.67106	-1.80613	0.0880682	0.840342	-4.3871
1467	MSTRG.39486|PLCXD1	-0.5655	4.31874	-1.82015	0.0858254	0.840342	-4.3872
1468	MSTRG.10369|ENSG00000285444	2.05539	-5.29109	3.59767	0.00212609	0.840342	-4.3872
1469	MSTRG.19773|SNRNP70	-0.274094	4.63183	-1.80773	0.0878102	0.840342	-4.38721
1470	MSTRG.38281	0.705602	1.02533	2.15782	0.0450579	0.840342	-4.38721
1471	MSTRG.10987|SPTSSA	0.442804	3.99106	1.83864	0.0829433	0.840342	-4.38738
1472	MSTRG.25712|VN1R20P	-0.86248	-1.0667	-2.78467	0.0124341	0.840342	-4.38738
1473	MSTRG.8649|TAMALIN	-0.336617	3.90585	-1.8393	0.0828419	0.840342	-4.38741
1474	MSTRG.15091	0.547662	6.71353	1.74757	0.0980017	0.840342	-4.38742
1475	MSTRG.38392	-0.685921	-0.157811	-2.41869	0.0266862	0.840342	-4.38762
1476	MSTRG.36159|ENSG00000246477	0.325108	2.91592	1.90742	0.0729591	0.840342	-4.38765
1477	MSTRG.27586	0.739659	3.9051	1.84425	0.0820861	0.840342	-4.38774
1478	ENSG00000236692.2|MTCO1P10	1.80066	-5.44657	3.52516	0.00249382	0.840342	-4.38779
1479	MSTRG.25927|CLASP2	0.665088	6.98155	1.74063	0.0992421	0.840342	-4.38785
1480	MSTRG.9931|MPHOSPH8	-0.379386	4.95433	-1.79344	0.0901426	0.840342	-4.38794
1481	ENSG00000133636.11|NTS	2.3608	-4.76587	3.74916	0.00152292	0.840342	-4.38796
1482	MSTRG.27168|TF	0.444071	8.1493	1.71776	0.103424	0.840342	-4.38798
1483	ENSG00000286576.1|ENSG00000286576	2.41164	-3.55927	3.70821	0.00166672	0.840342	-4.38812
1484	ENSG00000182450.14|KCNK4	-0.443706	1.437	-2.06449	0.0540653	0.840342	-4.38813
1485	ENSG00000099992.16|TBC1D10A	-0.296621	3.20988	-1.87899	0.0769493	0.840342	-4.38815
1486	MSTRG.27591	0.995945	2.57735	1.94569	0.0678785	0.840342	-4.38818
1487	MSTRG.18691|WDR83	-0.287897	2.0992	-1.9795	0.0636567	0.840342	-4.38822
1488	MSTRG.18324	-2.49886	2.65103	-1.94002	0.0686106	0.840342	-4.38824
1489	ENSG00000224081.10|SLC44A3-AS1	0.546153	2.29985	1.96551	0.0653744	0.840342	-4.38834
1490	MSTRG.5091	-0.696934	3.8902	-1.83616	0.0833252	0.840342	-4.38849
1491	MSTRG.36480	1.73664	6.06235	1.76468	0.0950031	0.840342	-4.38855
1492	ENSG00000286573.1|ENSG00000286573	2.25097	-0.596011	2.763	0.013019	0.840342	-4.38856
1493	MSTRG.28091|NOP14-AS1	0.416024	3.3475	1.87196	0.0779652	0.840342	-4.38868
1494	MSTRG.32694	0.542544	4.35461	1.81762	0.0862259	0.840342	-4.3887
1495	MSTRG.989|PTPRF	-0.184946	6.6964	-1.74293	0.0988294	0.840342	-4.3887
1496	MSTRG.11839	0.632704	4.50192	1.81106	0.0872737	0.840342	-4.38892
1497	ENSG00000203710.12|CR1	0.770024	2.29836	1.96622	0.0652863	0.840342	-4.38904
1498	MSTRG.33560|NHSL1	1.37851	2.33254	1.97364	0.0643708	0.840342	-4.38905
1499	MSTRG.7560|BLID	0.632016	1.2919	2.09922	0.0505373	0.840342	-4.38915
1500	MSTRG.8205|ETNK1-DT	2.161	-2.78523	3.6953	0.00171482	0.840342	-4.38915
1501	MSTRG.15546	3.26449	2.02721	2.11384	0.0491159	0.840342	-4.38924
1502	MSTRG.24235	1.05321	7.96173	1.71868	0.103252	0.840342	-4.38925
1503	MSTRG.35282	0.627864	0.683669	2.21501	0.0402398	0.840342	-4.38928
1504	MSTRG.22427|ENSG00000279598	0.432559	2.72202	1.91937	0.0713374	0.840342	-4.3893
1505	MSTRG.26213|USP19	-0.663269	4.0945	-1.82342	0.0853095	0.840342	-4.3893
1506	MSTRG.9206|EEA1	-1.93597	6.03939	-1.75652	0.0964243	0.840342	-4.38934
1507	ENSG00000134755.18|DSC2	0.400939	3.25067	1.87639	0.077324	0.840342	-4.38934
1508	MSTRG.9245|CEP83-DT	1.0814	-1.16929	2.90055	0.0097107	0.840342	-4.38944
1509	MSTRG.9597|VSIG10	0.633904	-0.251788	2.47415	0.0238158	0.840342	-4.38944
1510	MSTRG.34703	0.492424	5.34088	1.77804	0.0927171	0.840342	-4.38956
1511	MSTRG.8812|R3HDM2-DT	-1.73785	-5.78114	-3.43054	0.00306998	0.840342	-4.38972
1512	MSTRG.12394|H3P38	1.6921	-2.71867	3.77913	0.0014256	0.840342	-4.38972
1513	MSTRG.22545	0.425663	5.03902	1.78704	0.0912052	0.840342	-4.38978
1514	MSTRG.21064|TGFA	0.434881	4.16692	1.82205	0.0855243	0.840342	-4.3898
1515	MSTRG.39723	0.563141	6.41494	1.74746	0.0980214	0.840342	-4.38993
1516	MSTRG.13833|ENSG00000262516	0.68801	-0.431761	2.53808	0.020869	0.840342	-4.38996
1517	MSTRG.39722	0.534573	7.7053	1.71968	0.103065	0.840342	-4.39011
1518	MSTRG.28107	-0.710625	-1.03733	-2.74917	0.0134061	0.840342	-4.39012
1519	ENSG00000148426.13|PROSER2	-1.29027	-1.02423	-2.74965	0.0133926	0.840342	-4.39019
1520	MSTRG.37203	0.583731	3.04221	1.89114	0.0752211	0.840342	-4.39023
1521	MSTRG.30406	0.567784	11.1157	1.67906	0.110845	0.840342	-4.39032
1522	ENSG00000173218.15|VANGL1	0.507108	2.07411	1.98262	0.0632784	0.840342	-4.3904
1523	MSTRG.1294	0.518516	6.53318	1.74291	0.0988333	0.840342	-4.39049
1524	MSTRG.30167|ENSG00000286048	1.47477	-0.149238	2.50796	0.0222114	0.840342	-4.39055
1525	MSTRG.15636|SCO1	0.34756	5.14557	1.7807	0.0922688	0.840342	-4.39058
1526	MSTRG.232|RERE-AS1	0.404172	0.784475	2.17878	0.0432332	0.840342	-4.39058
1527	MSTRG.5833	0.234727	5.2554	1.77678	0.0929307	0.840342	-4.39058
1528	ENSG00000276045.4|ORAI1	0.509933	1.01159	2.13801	0.0468464	0.840342	-4.3906
1529	MSTRG.23204|STK25	-0.175825	5.52503	-1.76732	0.0945484	0.840342	-4.39068
1530	MSTRG.11025|ENSG00000258342	0.479786	3.39184	1.86243	0.0793618	0.840342	-4.39079
1531	MSTRG.4563	-0.600434	2.30479	-1.94607	0.0678302	0.840342	-4.39085
1532	MSTRG.38194	0.510765	3.85319	1.83483	0.0835302	0.840342	-4.39092
1533	MSTRG.2414	0.565828	3.15122	1.87942	0.0768866	0.840342	-4.39092
1534	MSTRG.32704|DNPH1	-0.498013	2.39623	-1.9369	0.0690165	0.840342	-4.39093
1535	MSTRG.36682	-0.235481	5.45532	-1.76852	0.0943422	0.840342	-4.39094
1536	MSTRG.27465|ENSG00000271778	0.614506	0.665554	2.21043	0.0406074	0.840342	-4.39094
1537	MSTRG.22101|MMADHC-DT	0.390717	1.79254	2.01191	0.0598315	0.840342	-4.39102
1538	MSTRG.38499	0.602698	4.27712	1.81369	0.0868516	0.840342	-4.39114
1539	MSTRG.15696	0.377109	5.2176	1.77671	0.0929433	0.840342	-4.39116
1540	MSTRG.34570	0.481227	2.84339	1.90185	0.0737256	0.840342	-4.39133
1541	ENSG00000241678.1|ENSG00000241678	-1.00337	-1.83893	-3.17707	0.0053432	0.840342	-4.39134
1542	MSTRG.4773|DNAJC9	-0.31782	3.92129	-1.82471	0.0851069	0.840342	-4.39164
1543	MSTRG.30944|ENSG00000286615	0.587854	1.9141	1.99647	0.0616267	0.840342	-4.39178
1544	MSTRG.6023|UEVLD	0.398856	4.43652	1.80332	0.0885242	0.840342	-4.39186
1545	MSTRG.25483|ENSG00000260613	2.54262	-2.66328	3.55117	0.00235516	0.840342	-4.3919
1546	MSTRG.40783|ENSG00000289591	0.710758	1.85596	2.00597	0.0605163	0.840342	-4.39195
1547	MSTRG.23278|ENSG00000289183	0.331394	2.52974	1.9251	0.070571	0.840342	-4.39211
1548	ENSG00000242360.3|RN7SL272P	-1.53578	-5.87008	-3.35235	0.00364404	0.840342	-4.39223
1549	MSTRG.17024|ENSG00000267731	0.736597	2.51461	1.93217	0.0696356	0.840342	-4.39223
1550	MSTRG.3909|IDI1	0.439796	6.22326	1.74509	0.0984437	0.840342	-4.39226
1551	MSTRG.34815|MIR4651	-1.45452	-5.40391	-3.54569	0.00238374	0.840342	-4.39227
1552	MSTRG.38389	3.74299	-4.44785	3.36708	0.00352835	0.840342	-4.3923
1553	ENSG00000143320.9|CRABP2	-0.619436	1.02227	-2.11124	0.0493657	0.840342	-4.39243
1554	MSTRG.35672|EPHB6	-0.507402	6.31024	-1.74078	0.0992141	0.840342	-4.39246
1555	MSTRG.29855	0.413911	5.9115	1.75246	0.0971374	0.840342	-4.39249
1556	MSTRG.40042|ZXDA	0.209998	4.5763	1.79463	0.0899474	0.840342	-4.39253
1557	MSTRG.9568	0.459192	6.42735	1.73935	0.0994711	0.840342	-4.39254
1558	MSTRG.31475|SAP30L-AS1	0.333196	2.93922	1.88791	0.0756773	0.840342	-4.39255
1559	MSTRG.34568	-1.80288	3.51465	-1.84633	0.0817708	0.840342	-4.39292
1560	MSTRG.38081|UBAP1	0.310125	5.23614	1.77048	0.0940058	0.840342	-4.39293
1561	ENSG00000248401.2|ENSG00000248401	1.00718	-1.268	2.91634	0.0093875	0.840342	-4.39294
1562	MSTRG.511	0.551555	4.95123	1.78084	0.0922448	0.840342	-4.39296
1563	MSTRG.7067|PRCP	0.311813	5.48961	1.76264	0.0953571	0.840342	-4.39296
1564	MSTRG.20753|RN7SL817P	2.05372	-4.90649	3.67161	0.00180668	0.840342	-4.39298
1565	MSTRG.39407|NOXA1	-0.678011	1.05062	-2.10369	0.0500988	0.840342	-4.393
1566	MSTRG.14609|ENSG00000261291	0.533382	-0.37558	2.48997	0.0230521	0.840342	-4.39327
1567	MSTRG.26736|ENSG00000288848	0.656648	-0.225806	2.44254	0.0254142	0.840342	-4.39339
1568	MSTRG.8182	1.1532	6.42649	1.73869	0.0995901	0.840342	-4.3934
1569	MSTRG.38195|ENSG00000228292	0.550741	-0.573897	2.56361	0.0197911	0.840342	-4.39343
1570	MSTRG.3074|BRINP3	-0.899107	3.85731	-1.82148	0.085615	0.840342	-4.39347
1571	MSTRG.35124	-0.758134	1.40251	-2.04522	0.0561166	0.840342	-4.39361
1572	MSTRG.21685|RGPD4	-0.340098	3.53549	-1.83903	0.0828831	0.840342	-4.39363
1573	ENSG00000179869.15|ABCA13	2.97185	-3.78094	3.45147	0.00293215	0.840342	-4.39369
1574	MSTRG.3277	0.341228	3.46592	1.84644	0.0817529	0.840342	-4.39375
1575	MSTRG.32637	0.413909	7.74672	1.70842	0.105173	0.840342	-4.39383
1576	MSTRG.35047|BHLHA15	-1.76894	-0.846676	-2.66014	0.0161752	0.840342	-4.39394
1577	MSTRG.39214|SPTAN1	0.728377	8.59571	1.69524	0.107688	0.840342	-4.39396
1578	MSTRG.27342|ENSG00000239922	-0.854146	1.25784	-2.06545	0.0539639	0.840342	-4.39399
1579	MSTRG.14667|CX3CL1	-0.709106	5.05558	-1.77104	0.0939087	0.840342	-4.394
1580	MSTRG.37884|CCDC171	0.308263	2.49944	1.92022	0.0712233	0.840342	-4.39412
1581	MSTRG.19761	-0.36667	1.62759	-2.01189	0.0598338	0.840342	-4.39433
1582	MSTRG.27590	1.13738	2.68734	1.91503	0.0719223	0.840342	-4.39439
1583	MSTRG.29858	0.53237	2.46659	1.92528	0.0705477	0.840342	-4.39444
1584	MSTRG.3548|TRIM17	-0.542147	3.35733	-1.84673	0.0817101	0.840342	-4.39448
1585	MSTRG.1319|ENSG00000286429	1.90532	-1.19539	2.96158	0.00851823	0.840342	-4.3945
1586	MSTRG.6484|B3GAT3	-0.221655	4.27273	-1.7992	0.0891962	0.840342	-4.39456
1587	MSTRG.34664	1.74315	0.865912	2.19581	0.0418017	0.840342	-4.39473
1588	MSTRG.6550|ZFTA	-2.10817	1.15305	-2.10234	0.0502313	0.840342	-4.3948
1589	MSTRG.4205	-0.553165	0.325554	-2.24301	0.0380576	0.840342	-4.39482
1590	MSTRG.10980	0.762158	8.87146	1.68907	0.108884	0.840342	-4.3949
1591	MSTRG.12530	-0.401732	4.33991	-1.79479	0.0899197	0.840342	-4.39493
1592	MSTRG.20933|ENSG00000267520	0.84605	3.89402	1.82196	0.0855398	0.840342	-4.39496
1593	MSTRG.2065|ENSG00000290735	1.51231	0.624908	2.24084	0.0382231	0.840342	-4.39499
1594	MSTRG.3375|PACC1	0.332131	4.46239	1.79187	0.090403	0.840342	-4.395
1595	MSTRG.11497|PCNX1	-0.924381	6.05333	-1.73922	0.0994954	0.840342	-4.39505
1596	MSTRG.23853|ENSG00000285796	0.348905	3.32037	1.85011	0.0811995	0.840342	-4.39537
1597	MSTRG.750|ENSG00000225313	0.368353	2.56714	1.90932	0.0726989	0.840342	-4.39554
1598	MSTRG.20728|ABCG5	0.583694	-0.234946	2.42724	0.0262233	0.840342	-4.39555
1599	MSTRG.38178|TMEM8B	-0.912202	3.30367	-1.8466	0.0817284	0.840342	-4.39556
1600	MSTRG.9081|ENSG00000258090	1.90414	-3.09883	3.69091	0.00173149	0.840342	-4.39556
1601	MSTRG.1691|ARHGAP29	-0.533404	5.7867	-1.74488	0.0984808	0.840342	-4.39558
1602	MSTRG.2948|SEC16B	-0.467741	2.5298	-1.90686	0.0730357	0.840342	-4.39559
1603	MSTRG.35335|TPM3P1	0.648456	-0.516101	2.532	0.0211336	0.840342	-4.39572
1604	MSTRG.11910|RTL1	-0.466556	2.89661	-1.87508	0.0775131	0.840342	-4.39574
1605	MSTRG.38624|DAPK1	-0.583257	4.3632	-1.79056	0.0906195	0.840342	-4.39589
1606	MSTRG.2579|GBAP1	-0.348193	3.54833	-1.82933	0.0843831	0.840342	-4.39627
1607	MSTRG.9992|ENSG00000289006	0.493047	0.0220181	2.33778	0.0314592	0.840342	-4.39628
1608	MSTRG.38382	0.570326	2.10941	1.95612	0.0665502	0.840342	-4.39632
1609	MSTRG.37056|NTAN1P2	0.480022	1.05376	2.10112	0.0503506	0.840342	-4.39632
1610	MSTRG.38792|TMOD1	-0.274744	5.64164	-1.74694	0.0981134	0.840342	-4.39632
1611	MSTRG.1422	0.956323	5.72869	1.74774	0.0979723	0.840342	-4.39633
1612	MSTRG.15087|ENSG00000279991	0.763236	0.560414	2.21265	0.0404285	0.840342	-4.39646
1613	MSTRG.769	-0.237399	6.51896	-1.72448	0.102179	0.840342	-4.39651
1614	MSTRG.3074	0.322425	3.60298	1.82837	0.084533	0.840342	-4.39657
1615	MSTRG.40877|NAA10	-0.294165	3.92858	-1.80818	0.0877379	0.840342	-4.39658
1616	MSTRG.31628|MIR378E	-1.34087	-5.96331	-3.25126	0.00454549	0.840342	-4.39669
1617	MSTRG.31354	0.434982	8.19022	1.6933	0.108062	0.840342	-4.3967
1618	MSTRG.28140|PPP2R2C	-1.18719	5.90213	-1.73813	0.0996918	0.840342	-4.3967
1619	MSTRG.12563	-0.604552	6.16066	-1.73187	0.100826	0.840342	-4.39673
1620	MSTRG.11109|FKBP3	-0.971874	3.60465	-1.82319	0.0853457	0.840342	-4.39706
1621	MSTRG.35386|GPR37	0.462263	6.91759	1.71526	0.103889	0.840342	-4.3971
1622	MSTRG.29613	0.50467	4.64334	1.7789	0.0925731	0.840342	-4.39711
1623	MSTRG.17153|TEN1	-1.49854	-1.08849	-2.72575	0.014087	0.840342	-4.39713
1624	MSTRG.13732|CASKIN1	-0.625728	5.09806	-1.76012	0.0957942	0.840342	-4.39713
1625	MSTRG.22442	0.491002	4.94222	1.76781	0.0944635	0.840342	-4.39717
1626	MSTRG.27588	0.915963	3.85746	1.81717	0.086298	0.840342	-4.39719
1627	MSTRG.34284	0.272664	4.79052	1.77219	0.093712	0.840342	-4.39719
1628	MSTRG.10245	0.508847	2.58285	1.90326	0.0735315	0.840342	-4.3972
1629	MSTRG.680	-1.14174	2.74896	-1.88205	0.0765105	0.840342	-4.3972
1630	MSTRG.2813	0.466391	3.67484	1.82318	0.0853464	0.840342	-4.39725
1631	MSTRG.39364|SNHG7	-0.305233	2.88928	-1.87076	0.0781393	0.840342	-4.39727
1632	ENSG00000206531.11|CD200R1L	-1.74949	-5.78338	-3.33958	0.00374734	0.840342	-4.39733
1633	MSTRG.29008|NFKB1	0.221702	5.00781	1.76378	0.0951599	0.840342	-4.39744
1634	MSTRG.1820|CLCC1	0.338705	6.483	1.72346	0.102367	0.840342	-4.39748
1635	MSTRG.8538|FKBP11	-0.345684	2.45145	-1.90721	0.0729874	0.840342	-4.39753
1636	MSTRG.36826|CYP7B1	0.530921	5.96944	1.736	0.100075	0.840342	-4.39763
1637	MSTRG.39608|PIR	0.31345	3.41654	1.83591	0.0833628	0.840342	-4.39765
1638	MSTRG.10833|HOMEZ	0.258099	3.81228	1.81237	0.0870633	0.840342	-4.39776
1639	MSTRG.36485|ENSG00000259607	4.16518	-3.10573	3.08561	0.006517	0.840342	-4.39777
1640	MSTRG.3698|RYR2	-0.794783	1.69903	-1.98724	0.0627227	0.840342	-4.39778
1641	MSTRG.2928|COP1	0.476426	4.34617	1.78835	0.0909864	0.840342	-4.39784
1642	MSTRG.29352|FREM3	-0.669165	2.95834	-1.86236	0.0793714	0.840342	-4.39791
1643	MSTRG.16877	0.248074	6.09847	1.73111	0.100965	0.840342	-4.39795
1644	ENSG00000288048.1|ENSG00000288048	0.535412	1.18917	2.07261	0.0532205	0.840342	-4.39798
1645	MSTRG.31813	-0.390416	1.46536	-2.01838	0.0590929	0.840342	-4.39799
1646	ENSG00000101216.11|GMEB2	-0.22702	3.6401	-1.81859	0.0860717	0.840342	-4.39802
1647	MSTRG.38211|TRMT10B	-0.543335	2.89701	-1.86669	0.078734	0.840342	-4.39805
1648	MSTRG.14060|RRN3	0.916636	4.51122	1.78326	0.0918373	0.840342	-4.39805
1649	MSTRG.11416|PALS1	0.294403	6.87335	1.71302	0.104309	0.840342	-4.3981
1650	MSTRG.6292|ENSG00000289990	1.28448	-1.86272	3.21546	0.00491465	0.840342	-4.39816
1651	MSTRG.21976|SMPD4BP	-0.708323	2.0575	-1.94298	0.0682281	0.840342	-4.39833
1652	ENSG00000170374.6|SP7	0.874349	-0.708455	2.59911	0.0183801	0.840342	-4.39858
1653	MSTRG.35240|RWDD4P1	0.411006	1.29258	2.0512	0.0554731	0.840342	-4.39862
1654	MSTRG.23275|UBOX5-AS1	0.826534	-0.538126	2.5254	0.0214243	0.840342	-4.39863
1655	MSTRG.3902	0.377223	4.47687	1.77962	0.0924506	0.840342	-4.39872
1656	MSTRG.5988|AKR1B1P3	-0.745709	-1.48815	-2.905	0.00961861	0.840342	-4.39883
1657	MSTRG.1296	0.597769	5.57869	1.74309	0.0988011	0.840342	-4.39888
1658	MSTRG.13329|NMB	0.635522	0.846197	2.13121	0.0474752	0.840342	-4.3991
1659	MSTRG.6827|Y_RNA	-1.84374	-4.7922	-3.74375	0.0015412	0.840342	-4.39912
1660	MSTRG.855	0.357389	3.403	1.83168	0.0840175	0.840342	-4.3992
1661	MSTRG.4442|AGAP4	0.776202	2.90306	1.87094	0.0781136	0.840342	-4.39951
1662	MSTRG.36917	-1.67589	1.97907	-1.95265	0.0669895	0.840342	-4.39957
1663	MSTRG.24965	-1.04387	7.06232	-1.70359	0.106089	0.840342	-4.39959
1664	MSTRG.27306|PLS1-AS1	2.45321	-4.23527	3.57649	0.00222756	0.840342	-4.39974
1665	MSTRG.27711|MCCC1-AS1	0.441067	1.40168	2.03054	0.0577279	0.840342	-4.39977
1666	MSTRG.38521|TRPM3	0.218111	6.69929	1.71179	0.104539	0.840342	-4.39977
1667	MSTRG.20761|EPCAM-DT	0.84961	0.660558	2.17434	0.0436137	0.840342	-4.39988
1668	MSTRG.24574|PTTG1IP	0.35845	6.65256	1.71187	0.104525	0.840342	-4.40019
1669	MSTRG.16107	-3.17713	-0.0812506	-2.4164	0.0268115	0.840342	-4.40021
1670	MSTRG.30717|RHOBTB3	0.348873	7.92221	1.68751	0.109186	0.840342	-4.40029
1671	MSTRG.24992	-4.76362	-4.31447	-3.0466	0.00709122	0.840342	-4.40034
1672	ENSG00000200756.1|RNU6-236P	1.65857	-5.14798	3.48432	0.00272801	0.840342	-4.40041
1673	MSTRG.35105	-0.611832	1.70149	-1.97597	0.0640863	0.840342	-4.40046
1674	MSTRG.1040|ENSG00000230896	0.318165	0.539103	2.17844	0.0432627	0.840342	-4.40049
1675	MSTRG.16834	-0.686316	4.03674	-1.78965	0.0907707	0.840342	-4.40051
1676	ENSG00000213695.3|RPS7P14	1.99638	-3.28231	3.63539	0.00195669	0.840342	-4.40065
1677	ENSG00000272046.1|ENSG00000272046	0.794479	0.871592	2.12588	0.0479733	0.840342	-4.40067
1678	MSTRG.36230|FAM66D	0.714347	3.63342	1.81573	0.0865264	0.840342	-4.40078
1679	MSTRG.28689	-3.12221	-2.65697	-3.35351	0.00363478	0.840342	-4.40095
1680	ENSG00000161249.21|DMKN	-0.490525	1.7775	-1.9649	0.0654502	0.840342	-4.40096
1681	ENSG00000287248.1|ENSG00000287248	2.98706	-4.25466	3.38993	0.00335604	0.840342	-4.4011
1682	ENSG00000102837.7|OLFM4	-0.65709	0.546912	-2.16037	0.0448322	0.840342	-4.40111
1683	MSTRG.4373|LINC00839	-0.438085	2.90315	-1.85537	0.0804099	0.840342	-4.40111
1684	MSTRG.24241|LINC00320	0.826026	0.320192	2.24734	0.0377306	0.840342	-4.40122
1685	MSTRG.19359|ZNF570	0.978409	3.05039	1.8558	0.0803461	0.840342	-4.40125
1686	MSTRG.14980|PMFBP1	-0.629776	1.20698	-2.04092	0.0565843	0.840342	-4.40125
1687	MSTRG.22613|LINC01877	0.380798	2.30499	1.91256	0.0722581	0.840342	-4.40127
1688	MSTRG.13913	0.399718	7.19037	1.69767	0.10722	0.840342	-4.40131
1689	MSTRG.40654|DENND10P1	2.88447	0.737084	2.28281	0.0351445	0.840342	-4.40135
1690	ENSG00000259675.4|ENSG00000259675	2.75973	-3.13187	3.38478	0.0033941	0.840342	-4.40136
1691	MSTRG.12084	0.477131	3.14523	1.84235	0.0823749	0.840342	-4.40137
1692	MSTRG.24649|TPTEP1	0.784697	3.27894	1.83591	0.0833628	0.840342	-4.40153
1693	MSTRG.26677|ENSG00000282527	-2.42718	-4.96137	-3.62208	0.00201488	0.840342	-4.40154
1694	MSTRG.29538	0.489765	3.89278	1.79686	0.0895794	0.840342	-4.40168
1695	MSTRG.29801	-0.289524	2.05976	-1.92994	0.0699297	0.840342	-4.4019
1696	MSTRG.26836|ZBTB20	0.611337	7.7524	1.68624	0.109435	0.840342	-4.40192
1697	MSTRG.40737|GPR101	0.874428	-0.926601	2.671	0.0158102	0.840342	-4.40195
1698	MSTRG.28258	0.346759	4.79767	1.75713	0.0963176	0.840342	-4.402
1699	MSTRG.13429|ENSG00000275345	0.627026	-0.444479	2.4631	0.0243636	0.840342	-4.402
1700	MSTRG.30587|RASA1	0.389081	2.82951	1.86258	0.0793386	0.840342	-4.4021
1701	MSTRG.36035	0.354885	5.70863	1.72902	0.101346	0.840342	-4.40212
1702	ENSG00000248393.1|ENSG00000248393	-2.02938	-5.37373	-3.44942	0.00294533	0.840342	-4.40234
1703	MSTRG.22800|CPS1	0.322799	3.61638	1.8079	0.0877818	0.840342	-4.40236
1704	MSTRG.15284|SPATA2L	-0.298277	2.75862	-1.86202	0.079421	0.840342	-4.40253
1705	MSTRG.8732|RDH5	0.704663	0.682346	2.15065	0.0456976	0.840342	-4.40253
1706	ENSG00000220240.1|ENSG00000220240	1.62825	-4.69174	3.64147	0.00193069	0.840342	-4.40254
1707	MSTRG.24066|ARFGAP1	-0.266421	4.98138	-1.74725	0.0980598	0.840342	-4.40266
1708	MSTRG.23258	0.31525	5.50746	1.73278	0.10066	0.840342	-4.40266
1709	MSTRG.16218|RN7SL301P	-1.71413	-5.77078	-3.28217	0.00424875	0.840342	-4.40281
1710	MSTRG.16719|SPAG9	-0.539045	6.03304	-1.71701	0.103563	0.840342	-4.40285
1711	MSTRG.32509|WDR46	-0.441735	2.42865	-1.88781	0.0756913	0.840342	-4.4031
1712	MSTRG.5174|SEC31B	-0.283809	5.14473	-1.74017	0.0993244	0.840342	-4.40328
1713	MSTRG.34980|LRRD1	0.846565	-0.251747	2.39817	0.0278281	0.840342	-4.40337
1714	MSTRG.24300|ENSG00000270071	0.52925	3.02667	1.84434	0.0820718	0.840342	-4.40346
1715	ENSG00000252690.3|ENSG00000252690	0.508205	2.41868	1.89527	0.074641	0.840342	-4.40348
1716	MSTRG.4197|ENSG00000286924	0.631298	-0.202069	2.36804	0.029588	0.840342	-4.40357
1717	MSTRG.18878|CCDC124	-0.241026	3.412	-1.81269	0.0870127	0.840342	-4.40359
1718	MSTRG.16474	-0.728858	1.83485	-1.94682	0.0677332	0.840342	-4.40359
1719	MSTRG.5292|DUSP5	-0.474211	2.44466	-1.88416	0.076209	0.840342	-4.40368
1720	MSTRG.30877	0.716492	6.58829	1.70398	0.106016	0.840342	-4.40368
1721	ENSG00000287413.1|ENSG00000287413	2.37501	-4.16409	3.53847	0.0024219	0.840342	-4.40369
1722	MSTRG.1175|RN7SL788P	0.842918	-1.94645	3.18033	0.00530542	0.840342	-4.4039
1723	ENSG00000266195.2|RN7SL163P	-1.39625	-5.94852	-3.17843	0.00532731	0.840342	-4.404
1724	MSTRG.19889|ENSG00000267943	0.946007	-0.90745	2.64818	0.0165865	0.840342	-4.40401
1725	MSTRG.23847|DBNDD2	0.406975	7.07307	1.69191	0.108331	0.840342	-4.40415
1726	MSTRG.5926|IRAG1	0.897025	6.58138	1.70302	0.106197	0.840342	-4.40421
1727	MSTRG.39973|KDM5C	0.389327	5.24466	1.73573	0.100125	0.840342	-4.40427
1728	MSTRG.29521	0.533417	5.75951	1.721	0.102821	0.840342	-4.4045
1729	MSTRG.30445|FAM169A-AS1	2.23132	0.702065	2.21807	0.0399952	0.840342	-4.40459
1730	MSTRG.16539	0.337418	4.43787	1.76208	0.0954541	0.840342	-4.40463
1731	MSTRG.13663|ANTKMT	-0.269198	3.51962	-1.80262	0.0886387	0.840342	-4.40467
1732	MSTRG.28092|NOP14	-0.281428	4.51596	-1.75615	0.0964881	0.840342	-4.40493
1733	MSTRG.12997|ITGA11	-0.328689	2.95136	-1.83818	0.0830135	0.840342	-4.40497
1734	MSTRG.18952|ENSG00000267693	1.74899	-2.92133	3.59732	0.00212774	0.840342	-4.40508
1735	MSTRG.24532|NDUFV3	-0.279249	4.6676	-1.75014	0.0975466	0.840342	-4.40509
1736	MSTRG.6486|ZBTB3	0.32758	3.28807	1.81813	0.0861457	0.840342	-4.40514
1737	MSTRG.235|RPL7P11	0.714061	0.191291	2.25371	0.0372531	0.840342	-4.40526
1738	MSTRG.38413	-1.99423	2.22413	-1.90632	0.0731104	0.840342	-4.40528
1739	MSTRG.32924	1.0285	7.71033	1.67834	0.110987	0.840342	-4.40531
1740	MSTRG.1725|RPL26P9	0.795558	-1.26204	2.79215	0.0122379	0.840342	-4.40533
1741	MSTRG.27142|NUDT16	0.744789	4.37068	1.76434	0.0950616	0.840342	-4.40537
1742	MSTRG.6853|ENSG00000291186	-0.511378	1.88729	-1.93382	0.069419	0.840342	-4.40541
1743	MSTRG.37831	0.517224	7.01699	1.68932	0.108833	0.840342	-4.40551
1744	MSTRG.22290|KLHL23	0.613684	4.95574	1.74174	0.0990426	0.840342	-4.40554
1745	MSTRG.3619|ENSG00000286071	0.537445	2.95669	1.84156	0.0824953	0.840342	-4.40569
1746	MSTRG.26620	2.61023	7.10467	1.6936	0.108005	0.840342	-4.40569
1747	MSTRG.38615|GOLM1	0.437	6.2925	1.70384	0.106042	0.840342	-4.40576
1748	MSTRG.8565|DNAJC22	0.480843	1.21369	2.0328	0.0574772	0.840342	-4.4058
1749	MSTRG.15360|PITPNA-AS1	0.427583	0.0686168	2.26839	0.0361749	0.840342	-4.40589
1750	MSTRG.37889|SAMM50P1	1.28288	-1.50904	2.9529	0.0086788	0.840342	-4.40595
1751	MSTRG.40582|LAMP2	0.54027	8.69175	1.66051	0.114563	0.840342	-4.40619
1752	MSTRG.3845|ZNF496-DT	0.27785	4.58046	1.75131	0.0973393	0.840342	-4.4062
1753	MSTRG.24074|KCNQ2	-0.547699	6.02507	-1.70721	0.105403	0.840342	-4.40623
1754	MSTRG.22791	0.443064	5.11984	1.73327	0.10057	0.840342	-4.40635
1755	MSTRG.7441|ENSG00000224077	-1.19883	-6.03522	-3.10799	0.00620838	0.840342	-4.40642
1756	MSTRG.24063	0.42215	4.91244	1.73956	0.0994346	0.840342	-4.40645
1757	MSTRG.35214|DPY19L2P2	-0.477407	4.00519	-1.77159	0.0938145	0.840342	-4.4065
1758	MSTRG.35418|ENSG00000219445	-0.532301	-0.851845	-2.54737	0.0204703	0.840342	-4.40651
1759	MSTRG.3151	-1.3327	3.33166	-1.8079	0.087783	0.840342	-4.40652
1760	MSTRG.34857	0.665386	3.93363	1.77988	0.0924077	0.840342	-4.40658
1761	MSTRG.39262|ENSG00000246851	0.363138	2.13423	1.90914	0.0727241	0.840342	-4.40662
1762	MSTRG.2993	-0.251907	7.90235	-1.66952	0.112745	0.840342	-4.40664
1763	MSTRG.37372	0.597953	5.47801	1.72178	0.102677	0.840342	-4.40684
1764	MSTRG.22862	0.436939	4.98346	1.73599	0.100079	0.840342	-4.40686
1765	ENSG00000289416.1|ENSG00000289416	1.57442	-5.05619	3.43994	0.00300727	0.840342	-4.40695
1766	MSTRG.34902	0.541368	5.09448	1.73259	0.100694	0.840342	-4.40695
1767	MSTRG.26732|NFKBIZ	-0.496539	3.26604	-1.80931	0.0875557	0.840342	-4.40697
1768	MSTRG.20158|ZBTB45	-0.292486	2.77088	-1.84474	0.082011	0.840342	-4.40698
1769	MSTRG.21781|ENSG00000289035	-1.95462	-5.36283	-3.39022	0.00335385	0.840342	-4.40708
1770	MSTRG.32396	1.39923	3.94788	1.78386	0.0917372	0.840342	-4.40711
1771	MSTRG.2709|FCGR3A	0.923285	3.98325	1.77767	0.0927797	0.840342	-4.40715
1772	MSTRG.18692|TRIR	-0.229225	4.54877	-1.74772	0.0979759	0.840342	-4.40723
1773	MSTRG.4376|ZNF37BP	-0.804641	4.06138	-1.76648	0.0946927	0.840342	-4.40723
1774	MSTRG.13623|HBA1	0.849167	2.21007	1.90474	0.0733272	0.840342	-4.4075
1775	MSTRG.32424|VARS1	-0.258496	4.97134	-1.73238	0.100732	0.840342	-4.40755
1776	MSTRG.1132	0.500995	5.12218	1.72952	0.101254	0.840342	-4.40762
1777	MSTRG.31191|HBEGF	0.277785	3.2242	1.81295	0.0869711	0.840342	-4.40766
1778	MSTRG.2969	-2.49512	2.60454	-1.86853	0.0784654	0.840342	-4.40768
1779	MSTRG.12614|ENSG00000259659	0.569203	-0.0747807	2.30464	0.0336355	0.840342	-4.40776
1780	MSTRG.2934|ENSG00000232463	1.9581	-3.83225	3.57183	0.00225051	0.840342	-4.40783
1781	ENSG00000235197.1|ZNF33CP	1.43373	-0.642569	2.56025	0.0199301	0.840342	-4.40783
1782	MSTRG.20813|ENSG00000272156	0.73309	-0.15837	2.33342	0.031738	0.840342	-4.40807
1783	MSTRG.31002|MIR3936HG	-0.419858	2.79824	-1.83812	0.0830232	0.840342	-4.40812
1784	MSTRG.26002|TTC21A	-0.41387	3.67142	-1.78219	0.0920182	0.840342	-4.40816
1785	ENSG00000282815.2|TEX13C	-2.21381	-5.17636	-3.45734	0.00289457	0.840342	-4.40821
1786	ENSG00000167107.13|ACSF2	-0.356211	3.10234	-1.81587	0.086505	0.840342	-4.40822
1787	MSTRG.26531|RN7SL418P	1.52812	-3.10187	3.6304	0.00197832	0.840342	-4.40825
1788	MSTRG.783|ZMYM1	0.242621	4.03331	1.76663	0.0946667	0.840342	-4.4083
1789	MSTRG.1910|ENSG00000225075	-1.8	-5.77615	-3.21589	0.00490996	0.840342	-4.40831
1790	MSTRG.31434	-0.844588	1.21472	-2.00776	0.0603087	0.840342	-4.40838
1791	MSTRG.11452|ENSG00000287167	0.828781	-1.00255	2.64776	0.0166011	0.840342	-4.40838
1792	MSTRG.39003|TNFSF8	1.09727	-0.342083	2.4159	0.026839	0.840342	-4.4084
1793	MSTRG.8737|ENSG00000257509	0.791717	-0.527195	2.4572	0.024661	0.840342	-4.40843
1794	MSTRG.1758|ENSG00000285530	0.812771	0.527365	2.158	0.0450419	0.840342	-4.40848
1795	MSTRG.14063	-1.52751	-0.169903	-2.3134	0.0330472	0.840342	-4.40855
1796	MSTRG.27402	0.432997	4.9037	1.73283	0.100651	0.840342	-4.4087
1797	MSTRG.15049|ENSG00000273971	1.83183	-3.56471	3.58645	0.00217929	0.840342	-4.40871
1798	MSTRG.25748|SH3BP5-AS1	-1.55384	1.92942	-1.91969	0.0712942	0.840342	-4.40873
1799	MSTRG.10783	0.353628	7.05618	1.67896	0.110865	0.840342	-4.40876
1800	MSTRG.13814|MMP25	-0.678352	0.429903	-2.14568	0.0461461	0.840342	-4.40885
1801	MSTRG.550|RHCE	0.715726	0.383495	2.18268	0.0429016	0.840342	-4.40886
1802	MSTRG.32423|VWA7	-0.389194	3.26116	-1.80265	0.0886329	0.840342	-4.40903
1803	ENSG00000135373.13|EHF	-0.862993	0.590404	-2.11176	0.0493159	0.840342	-4.40909
1804	MSTRG.38706	0.398356	4.98484	1.72882	0.101383	0.840342	-4.4091
1805	MSTRG.9	-0.611803	4.3385	-1.74895	0.097758	0.840342	-4.40912
1806	MSTRG.4934|LRIT1	2.27466	-4.83921	3.45052	0.00293828	0.840342	-4.40912
1807	MSTRG.33782|SNX9-AS1	0.577323	-0.594329	2.46585	0.0242263	0.840342	-4.40915
1808	ENSG00000265000.1|MARCHF10-DT	-2.36271	-4.75488	-3.566	0.00227955	0.840342	-4.40922
1809	MSTRG.27217|DBR1	0.295576	3.4707	1.7916	0.0904468	0.840342	-4.40951
1810	MSTRG.11539	0.427401	3.4175	1.79567	0.0897745	0.840342	-4.40951
1811	ENSG00000168143.9|FAM83B	-1.66742	-5.81611	-3.18233	0.00528239	0.840342	-4.40956
1812	MSTRG.14270	0.494442	2.44767	1.86817	0.0785178	0.840342	-4.40963
1813	MSTRG.7918|ENSG00000255836	-1.13449	-1.29623	-2.71634	0.0143699	0.840342	-4.40968
1814	MSTRG.30084	2.70817	-1.79672	3.13413	0.00586594	0.840342	-4.40989
1815	MSTRG.29702|LRP2BP-AS1	0.485768	0.436489	2.15707	0.0451238	0.840342	-4.40992
1816	MSTRG.15693|TVP23C	0.359555	3.82594	1.77137	0.0938526	0.840342	-4.40998
1817	MSTRG.31097	3.04941	-1.64982	3.09309	0.00641223	0.840342	-4.41008
1818	MSTRG.3824|AHCTF1	-1.92214	2.13768	-1.8944	0.0747623	0.840342	-4.41024
1819	MSTRG.25783	0.548693	5.66176	1.70605	0.105623	0.840342	-4.4103
1820	MSTRG.40037|MDH1P1	0.829724	-0.926819	2.60222	0.0182611	0.840342	-4.41035
1821	MSTRG.31429	0.3552	6.46	1.68615	0.109453	0.840342	-4.41046
1822	MSTRG.16831|ENSG00000273702	0.405042	0.89876	2.06093	0.0544386	0.840342	-4.4105
1823	MSTRG.23896|ZMYND8	-0.432801	5.92406	-1.69687	0.107374	0.840342	-4.41055
1824	MSTRG.30899	0.905975	-1.13078	2.69241	0.0151135	0.840342	-4.41063
1825	MSTRG.3437|ENSG00000270708	0.901277	-1.81522	3.03424	0.00728314	0.840342	-4.41064
1826	MSTRG.18498|CTXN1	-0.314628	4.317	-1.74496	0.0984675	0.840342	-4.41073
1827	MSTRG.7354|HSPB2-C11orf52	1.94108	-2.26953	3.3029	0.00406048	0.840342	-4.41086
1828	ENSG00000243819.4|RN7SL832P	2.12372	-1.49902	2.96102	0.00852852	0.840342	-4.4109
1829	ENSG00000216368.2|RPL7AP36	-1.12307	-6.0851	-3.03839	0.00721811	0.840342	-4.41095
1830	MSTRG.12398|ENSG00000275636	2.03636	-3.22367	3.46794	0.00282796	0.840342	-4.41097
1831	MSTRG.19221	2.21686	2.06485	1.95099	0.0672007	0.840342	-4.41098
1832	ENSG00000241668.2|RPL19P11	-1.78072	-5.78338	-3.18148	0.0052921	0.840342	-4.411
1833	MSTRG.34522|ENSG00000291207	-0.321897	4.71731	-1.72926	0.101303	0.840342	-4.41113
1834	MSTRG.28836	0.342114	3.50909	1.78387	0.0917349	0.840342	-4.41122
1835	MSTRG.40446|TMSB15B	0.643166	0.905734	2.06284	0.054238	0.840342	-4.41125
1836	MSTRG.19933|ENSG00000287608	0.715595	1.0767	2.03521	0.0572105	0.840342	-4.41132
1837	ENSG00000125430.9|HS3ST3B1	0.769665	2.19341	1.88893	0.0755324	0.840342	-4.41146
1838	MSTRG.25795|KAT2B	0.400884	5.84271	1.69748	0.107257	0.840342	-4.41149
1839	MSTRG.4788	0.44479	7.4594	1.66396	0.113863	0.840342	-4.41151
1840	MSTRG.33860|PACRG	-0.269118	2.52501	-1.84819	0.0814882	0.840342	-4.41151
1841	MSTRG.3494|ENSG00000286174	0.570551	-0.474146	2.40397	0.0275009	0.840342	-4.41179
1842	MSTRG.9959|ENSG00000290911	0.486683	1.85478	1.92036	0.0712051	0.840342	-4.41186
1843	MSTRG.35342	-0.879952	0.123858	-2.20103	0.0413717	0.840342	-4.4119
1844	MSTRG.27971|FYTTD1	-0.490609	5.30587	-1.70849	0.10516	0.840342	-4.41196
1845	MSTRG.33751	0.393419	3.06033	1.80879	0.0876387	0.840342	-4.41225
1846	MSTRG.3153	-0.597931	6.61661	-1.67603	0.111444	0.840342	-4.41236
1847	MSTRG.8881	-0.642832	1.1748	-1.99508	0.0617912	0.840342	-4.41249
1848	MSTRG.1041|CCDC163	0.43846	1.62334	1.94447	0.0680362	0.840342	-4.41251
1849	MSTRG.16760|AKAP1	-0.994484	4.42661	-1.73459	0.100331	0.840342	-4.41251
1850	MSTRG.25963|CTDSPL	-0.807232	3.74449	-1.76356	0.095198	0.840342	-4.41253
1851	MSTRG.6307|CSTPP1	-0.238326	5.14571	-1.7114	0.104613	0.840342	-4.41261
1852	MSTRG.20817|TSPYL6	0.241369	2.43737	1.85484	0.0804892	0.840342	-4.41267
1853	MSTRG.1803	-0.889249	1.59672	-1.93671	0.0690413	0.840342	-4.41287
1854	MSTRG.778|CFAP97P1	1.6957	-5.28377	3.27067	0.00435685	0.840342	-4.41295
1855	MSTRG.25609	0.785751	-0.367782	2.37497	0.0291742	0.840342	-4.41296
1856	MSTRG.33753|SCAF8	0.813287	6.36589	1.68178	0.110308	0.840342	-4.41299
1857	MSTRG.10967	0.628907	5.831	1.69368	0.107988	0.840342	-4.41303
1858	MSTRG.18237|WDR18	-0.286363	2.91271	-1.81195	0.0871313	0.840342	-4.41305
1859	ENSG00000221456.1|MIR1202	1.32126	-5.69014	3.13102	0.00590569	0.840342	-4.41307
1860	MSTRG.24741	-0.861945	1.56622	-1.93938	0.0686946	0.840342	-4.41313
1861	MSTRG.16552	0.432759	1.25125	1.99236	0.0621129	0.840342	-4.41316
1862	MSTRG.24065|FLJ16779	0.63569	1.67049	1.93751	0.0689378	0.840342	-4.41325
1863	MSTRG.34176	0.733828	3.14604	1.803	0.0885761	0.840342	-4.41326
1864	ENSG00000285278.1|TFAP2A-AS2	1.31905	-1.98821	3.12251	0.00601582	0.840342	-4.41329
1865	MSTRG.9817|TMEM132D	-0.303902	5.72994	-1.69345	0.108034	0.840342	-4.41331
1866	ENSG00000228360.1|ENSG00000228360	2.45374	-4.11411	3.37828	0.00344283	0.840342	-4.41334
1867	MSTRG.30719|HSPD1P11	0.42701	2.3741	1.86024	0.0796845	0.840342	-4.41334
1868	MSTRG.26353|IL17RB	-0.409473	4.47371	-1.7302	0.10113	0.840342	-4.41344
1869	MSTRG.2326|RPL6P31	0.460022	0.259795	2.17846	0.0432611	0.840342	-4.41346
1870	MSTRG.11378|ENSG00000271511	1.5261	-2.652	3.44273	0.00298891	0.840342	-4.41348
1871	MSTRG.25315|RANGAP1	-0.389469	5.81964	-1.69059	0.108588	0.840342	-4.41349
1872	MSTRG.7407|NNMT	-0.900246	1.17393	-1.99045	0.0623401	0.840342	-4.41355
1873	MSTRG.40171|ERCC6L	0.547819	1.71086	1.93125	0.0697573	0.840342	-4.41361
1874	MSTRG.14629|ENSG00000280392	0.408052	3.3809	1.7834	0.0918139	0.840342	-4.41364
1875	MSTRG.38933	-0.292958	5.8593	-1.68904	0.108889	0.840342	-4.41373
1876	MSTRG.17481|ENSG00000265907	0.357871	1.46326	1.9583	0.0662749	0.840342	-4.41381
1877	MSTRG.747	0.614797	2.45077	1.8536	0.0806742	0.840342	-4.41383
1878	MSTRG.31120	0.28072	6.13011	1.68322	0.110027	0.840342	-4.41388
1879	MSTRG.26769|CCDC54-AS1	0.498289	3.12256	1.79942	0.0891597	0.840342	-4.41389
1880	MSTRG.33713|ENSG00000213087	-1.68767	-5.18555	-3.36868	0.00351597	0.840342	-4.41392
1881	MSTRG.15315|DEF8	-0.491781	5.59081	-1.69481	0.107771	0.840342	-4.41394
1882	MSTRG.9207|ENSG00000258012	0.471928	0.697314	2.08257	0.0522016	0.840342	-4.41405
1883	MSTRG.29204|NUDT6	0.321828	2.66709	1.83077	0.0841587	0.840342	-4.41409
1884	MSTRG.12230|GOLGA8T	0.365453	2.34422	1.85896	0.0798744	0.840342	-4.41415
1885	MSTRG.5132|GOLGA7B	-0.785279	4.87212	-1.71391	0.104142	0.840342	-4.41425
1886	MSTRG.207	0.384068	7.50552	1.65498	0.11569	0.840342	-4.41436
1887	ENSG00000231035.1|RPL7L1P9	-0.864614	-1.38454	-2.71589	0.0143834	0.840342	-4.41439
1888	ENSG00000214980.4|ENSG00000214980	-1.68099	-5.32374	-3.3067	0.0040269	0.840342	-4.4144
1889	MSTRG.9535|DDX54	-0.238277	4.17386	-1.73848	0.0996283	0.840342	-4.41451
1890	MSTRG.17188|SNHG16	0.337706	4.32071	1.73443	0.10036	0.840342	-4.41457
1891	ENSG00000120457.12|KCNJ5	0.704978	0.776112	2.07089	0.0533983	0.840342	-4.41457
1892	MSTRG.7385	0.480362	7.07784	1.6619	0.114279	0.840342	-4.41464
1893	MSTRG.2454	0.205866	6.16599	1.67986	0.110687	0.840342	-4.41468
1894	ENSG00000285768.1|LINC02849	2.61755	-3.97208	3.323	0.00388585	0.840342	-4.41472
1895	MSTRG.37224|RNF19A	0.44881	6.96667	1.6636	0.113936	0.840342	-4.41474
1896	ENSG00000283307.1|OR5AK4P	1.94814	-1.89175	3.08538	0.00652025	0.840342	-4.41475
1897	MSTRG.25499	-1.02107	-1.15725	-2.61095	0.0179312	0.840342	-4.41485
1898	MSTRG.20057|ZNF582	0.30592	2.76407	1.82006	0.0858385	0.840342	-4.41486
1899	MSTRG.8778|RBMS2	1.96582	2.50308	1.86767	0.0785906	0.840342	-4.41488
1900	ENSG00000225649.7|ENSG00000225649	-0.337888	1.23073	-1.97717	0.0639389	0.840342	-4.4149
1901	MSTRG.6168|ENSG00000228061	0.364914	2.30539	1.85946	0.079801	0.840342	-4.41496
1902	MSTRG.4937|TNPO1P1	0.306443	1.35465	1.96651	0.0652498	0.840342	-4.41508
1903	ENSG00000228392.3|ENSG00000228392	0.87997	0.0241781	2.24663	0.0377835	0.840342	-4.41517
1904	MSTRG.7306|DDX10	-0.233333	4.54228	-1.72244	0.102556	0.840342	-4.41519
1905	MSTRG.33411|NKAIN2	0.75201	3.44624	1.77722	0.0928575	0.840342	-4.41523
1906	MSTRG.4511	-2.95684	0.673919	-2.10983	0.049502	0.840342	-4.41529
1907	ENSG00000169840.5|GSX1	-2.08592	-5.26733	-3.32682	0.00385349	0.840342	-4.41532
1908	MSTRG.34656|TPST1	0.346873	4.91618	1.71121	0.104648	0.840342	-4.41533
1909	ENSG00000220256.4|ENSG00000220256	-0.691392	-0.187043	-2.26205	0.0366372	0.840342	-4.41533
1910	MSTRG.13166|LINGO1	-0.310479	4.83902	-1.71185	0.104529	0.840342	-4.41537
1911	MSTRG.5480	0.273316	3.1536	1.79017	0.0906843	0.840342	-4.4154
1912	MSTRG.7716	0.447282	5.36251	1.69787	0.107182	0.840342	-4.41551
1913	MSTRG.13975|CLEC16A	-0.360511	5.40768	-1.69483	0.107767	0.840342	-4.41554
1914	MSTRG.11909|MIR665	-1.89391	-4.66446	-3.54258	0.00240009	0.840342	-4.41557
1915	MSTRG.32934|RIMS1	-0.526389	5.02069	-1.70541	0.105743	0.840342	-4.41557
1916	MSTRG.3966|ENSG00000228353	-0.850753	-0.989406	-2.53415	0.0210394	0.840342	-4.41562
1917	MSTRG.25659|CPNE9	-1.83941	-0.223899	-2.28941	0.0346815	0.840342	-4.41566
1918	ENSG00000264483.1|MIR5008	-1.23305	-5.82673	-3.08345	0.00654765	0.840342	-4.41572
1919	MSTRG.22739|ADAM23	0.623021	5.912	1.68343	0.109984	0.840342	-4.41577
1920	MSTRG.18940|YJEFN3	-0.449172	2.95219	-1.79837	0.089332	0.840342	-4.41588
1921	MSTRG.11368|SPTB	-0.304232	6.26514	-1.67329	0.111989	0.840342	-4.4159
1922	MSTRG.33230	-2.69484	2.60728	-1.83818	0.0830142	0.840342	-4.41595
1923	MSTRG.7268|DYNC2H1	-0.812153	5.98076	-1.67891	0.110874	0.840342	-4.41599
1924	MSTRG.8746|ENSG00000257449	1.48657	-4.13238	3.57432	0.00223822	0.840342	-4.41607
1925	ENSG00000242794.2|RN7SL299P	-0.78472	-6.22168	-2.93108	0.00909531	0.840342	-4.4161
1926	ENSG00000159208.16|CIART	-0.378983	2.47957	-1.83398	0.0836618	0.840342	-4.41612
1927	MSTRG.29525	0.580915	5.008	1.70668	0.105503	0.840342	-4.41614
1928	ENSG00000249963.1|EEF1A1P20	-2.17175	-4.01213	-3.49833	0.00264531	0.840342	-4.41615
1929	MSTRG.35241	0.394581	4.51247	1.72219	0.102601	0.840342	-4.4162
1930	MSTRG.19833|MYBPC2	-2.17711	-2.53556	-3.24493	0.00460866	0.840342	-4.41625
1931	MSTRG.8347|ENSG00000276115	0.391378	2.48587	1.83852	0.0829623	0.840342	-4.41625
1932	MSTRG.31811|ENSG00000253908	0.534415	1.12621	1.99939	0.0612838	0.840342	-4.41633
1933	MSTRG.23036|FBXO36	0.295335	3.36226	1.77407	0.0933918	0.840342	-4.41635
1934	MSTRG.30735|ENSG00000250158	1.77452	-3.70476	3.49798	0.00264739	0.840342	-4.41637
1935	MSTRG.39949|EZHIP	-0.491505	-0.297705	-2.28784	0.0347912	0.840342	-4.41641
1936	ENSG00000187472.4|ENSG00000187472	1.9001	-4.74009	3.41121	0.00320297	0.840342	-4.41645
1937	MSTRG.2363|RNVU1-7	-1.94912	7.45309	-1.64897	0.116928	0.840342	-4.41646
1938	MSTRG.28481	0.206787	8.88693	1.62971	0.120968	0.840342	-4.41646
1939	MSTRG.6546|RTN3	1.11699	6.75942	1.66408	0.113839	0.840342	-4.41646
1940	MSTRG.30642|TMEM251P1	0.790578	-1.49073	2.80635	0.0118741	0.840342	-4.41653
1941	MSTRG.3883|ZMYND11	-0.278827	7.08886	-1.6551	0.115667	0.840342	-4.41655
1942	MSTRG.28613|ENSG00000290817	1.91115	-0.175043	2.36322	0.0298787	0.840342	-4.41659
1943	MSTRG.10416	0.997559	11.3519	1.60976	0.12528	0.840342	-4.41659
1944	MSTRG.10649	-3.82178	1.49168	-2.01091	0.0599457	0.840342	-4.41667
1945	MSTRG.11457|ACTN1-DT	-2.0003	-5.2903	-3.29776	0.0041064	0.840342	-4.41669
1946	MSTRG.27885	0.39265	6.83324	1.66013	0.114639	0.840342	-4.41678
1947	MSTRG.26772|CCDC54	0.653588	-0.143276	2.26897	0.036133	0.840342	-4.41684
1948	MSTRG.30918|ENSG00000249112	0.644739	0.174018	2.18789	0.0424616	0.840342	-4.41688
1949	ENSG00000283312.1|ENSG00000283312	0.601189	0.846943	2.04395	0.0562551	0.840342	-4.41691
1950	MSTRG.10282|RB1-DT	1.40314	-1.56544	2.88258	0.0100917	0.840342	-4.41692
1951	MSTRG.37754|ENSG00000230001	0.552065	0.625361	2.08398	0.0520586	0.840342	-4.41693
1952	MSTRG.36783|CA8	0.352433	4.67946	1.71372	0.104178	0.840342	-4.41698
1953	MSTRG.22449	0.450735	4.40575	1.72368	0.102327	0.840342	-4.41704
1954	MSTRG.33289	0.305343	5.35186	1.69281	0.108156	0.840342	-4.41711
1955	MSTRG.15302|FANCA	-0.336814	2.80956	-1.8042	0.0883804	0.840342	-4.41716
1956	MSTRG.1702|CNN3	0.479166	6.85079	1.65882	0.114905	0.840342	-4.41717
1957	MSTRG.13178|CIB2	0.325729	1.79995	1.90198	0.0737082	0.840342	-4.41718
1958	MSTRG.32669|ENSG00000289216	0.96705	-1.15705	2.65707	0.0162797	0.840342	-4.41724
1959	MSTRG.2667	0.369677	8.59056	1.63098	0.120699	0.840342	-4.41734
1960	MSTRG.17819	-0.811899	3.63565	-1.75244	0.0971396	0.840342	-4.41737
1961	ENSG00000282327.1|ENSG00000282327	-1.19851	-4.97214	-3.40021	0.00328119	0.840342	-4.41757
1962	MSTRG.14359|SNX29P2	-2.08008	-0.649338	-2.43324	0.0259034	0.840342	-4.41757
1963	MSTRG.33737	0.690668	5.98976	1.67633	0.111385	0.840342	-4.41758
1964	MSTRG.27470	0.530912	4.23536	1.72887	0.101373	0.840342	-4.41758
1965	MSTRG.22543	0.544338	7.54621	1.64538	0.117673	0.840342	-4.41761
1966	MSTRG.18578|FDX2	-0.371712	3.16137	-1.77822	0.0926875	0.840342	-4.4177
1967	ENSG00000114204.16|SERPINI2	0.453502	1.56125	1.92958	0.0699769	0.840342	-4.41774
1968	ENSG00000287930.1|ENSG00000287930	2.02708	-2.8339	3.34493	0.00370374	0.840342	-4.41775
1969	ENSG00000286564.1|ENSG00000286564	-1.94672	-5.7187	-3.13128	0.0059024	0.840342	-4.41798
1970	MSTRG.941|FOXJ3	-0.734438	3.79445	-1.74261	0.0988861	0.840342	-4.41801
1971	MSTRG.471	0.362234	3.83434	1.74358	0.0987139	0.840342	-4.41813
1972	MSTRG.27452	1.1275	2.03385	1.88413	0.0762142	0.840342	-4.41815
1973	MSTRG.11979	-0.305316	6.68113	-1.65762	0.115151	0.840342	-4.41831
1974	MSTRG.11537|RBM25	0.506205	5.8623	1.67654	0.111343	0.840342	-4.41834
1975	MSTRG.34889	0.345339	8.43532	1.62946	0.121023	0.840342	-4.41859
1976	MSTRG.36529	0.349756	3.91285	1.73823	0.0996732	0.840342	-4.41861
1977	MSTRG.22115|TUBAP13	-2.1019	-3.52097	-3.43229	0.00305825	0.840342	-4.41868
1978	MSTRG.2029|ENSG00000281741	-0.551385	-0.0200573	-2.19759	0.0416547	0.840342	-4.41869
1979	MSTRG.18394|UBXN6	-0.174766	5.52073	-1.68241	0.110186	0.840342	-4.41872
1980	MSTRG.17222|TMEM235	0.57843	3.05286	1.78699	0.091214	0.840342	-4.41877
1981	MSTRG.33111	0.646507	1.72062	1.90957	0.0726654	0.840342	-4.41877
1982	MSTRG.38323|ENSG00000291166	-1.1543	2.51034	-1.82127	0.0856475	0.840342	-4.41885
1983	MSTRG.14507|ENSG00000290927	-0.479655	3.28557	-1.76633	0.0947188	0.840342	-4.41888
1984	ENSG00000260930.2|LINC01416	0.627338	-0.361457	2.32193	0.0324831	0.840342	-4.41902
1985	MSTRG.34345|DPY19L1P2	0.456122	0.418055	2.11249	0.0492454	0.840342	-4.41907
1986	MSTRG.25211|C22orf23	0.573913	0.11757	2.18316	0.0428608	0.840342	-4.41916
1987	MSTRG.27587	0.839673	3.97643	1.73618	0.100044	0.840342	-4.41933
1988	MSTRG.13454	0.305837	6.02626	1.66896	0.112856	0.840342	-4.41944
1989	MSTRG.2675|ENSG00000289121	0.380002	1.20317	1.96854	0.0649987	0.840342	-4.4195
1990	MSTRG.8230|SSPN	0.548122	4.91173	1.69884	0.106996	0.840342	-4.41951
1991	MSTRG.25209|SOX10	0.359268	5.46345	1.68244	0.110178	0.840342	-4.41954
1992	MSTRG.20545|CLIP4	0.300643	6.81488	1.65222	0.116258	0.840342	-4.41956
1993	MSTRG.20170	-5.10016	3.56923	-1.80675	0.0879685	0.840342	-4.41964
1994	MSTRG.20563|MEMO1	1.02395	3.8434	1.74247	0.0989111	0.840342	-4.41974
1995	MSTRG.17878|ENSG00000285940	0.542097	1.08625	1.98844	0.0625802	0.840342	-4.41975
1996	MSTRG.40238	-0.644726	7.66149	-1.63619	0.119595	0.840342	-4.41975
1997	MSTRG.25249|CBX7	-0.609524	6.17352	-1.66343	0.11397	0.840342	-4.41977
1998	MSTRG.9506|ADAM1B	0.460901	1.34991	1.94915	0.067436	0.840342	-4.41978
1999	MSTRG.6106|ENSG00000238149	1.98061	-2.8333	3.33103	0.00381814	0.840342	-4.41979
[truncated: 72,561 more rows]
