# Supplementary material for: Investigation of the Circular Transcriptome in Alzheimer’s Disease Brain
Source: J Mol Neurosci. 2024 Jul 9;74(3):64. doi: 10.1007/s12031-024-02236-0 (PMC11233389; doi:10.1007/s12031-024-02236-0)
Supplement: Supplementary file 13 — Supplementary file13 (XLSX 17 KB) [file 12031_2024_2236_MOESM13_ESM.xlsx]

## Sheet: Sheet1
CRAFT functional predictions
CircRNAs with the correspondent number of miRNAs identified. CircRNA host gene name is linked to GeneCards, miRNA name is linked to miRBase. "Density" = ratio of the number of miRNA binding sites in a circRNA to circRNA length. Colored barplots highlight values in "Number of miRNA binding sites", "CircRNA length" and "Density" columns.
CircRNA	Gene name	MiRNA	Number of miRNA binding sites	CircRNA length	Density
1:10149184-10161286	UBE4B	hsa-miR-4739	12	12103	0.1
1:10149184-10161286	UBE4B	hsa-miR-3192-5p	11	12103	0.09
1:10149184-10161286	UBE4B	hsa-miR-328-5p	10	12103	0.08
1:10149184-10161286	UBE4B	hsa-miR-6778-5p	10	12103	0.08
1:10149184-10161286	UBE4B	hsa-miR-6848-5p	10	12103	0.08
1:10149184-10161286	UBE4B	hsa-miR-5787	9	12103	0.07
1:10149184-10161286	UBE4B	hsa-miR-6771-5p	9	12103	0.07
1:10149184-10161286	UBE4B	hsa-miR-1233-5p	8	12103	0.07
1:10149184-10161286	UBE4B	hsa-miR-1249-5p	8	12103	0.07
1:10149184-10161286	UBE4B	hsa-miR-4695-5p	7	12103	0.06
1:10149184-10161286	UBE4B	hsa-miR-4728-5p	7	12103	0.06
1:10149184-10161286	UBE4B	hsa-miR-6754-5p	7	12103	0.06
1:10149184-10161286	UBE4B	hsa-miR-7851-3p	7	12103	0.06
1:10149184-10161286	UBE4B	hsa-miR-4656	6	12103	0.05
1:10149184-10161286	UBE4B	hsa-miR-4722-5p	6	12103	0.05
1:10149184-10161286	UBE4B	hsa-miR-6803-5p	6	12103	0.05
1:10149184-10161286	UBE4B	hsa-miR-6894-5p	6	12103	0.05
1:10149184-10161286	UBE4B	hsa-miR-1273h-5p	6	12103	0.05
1:10149184-10161286	UBE4B	hsa-miR-3180-3p	5	12103	0.04
1:10149184-10161286	UBE4B	hsa-miR-1268b	5	12103	0.04
1:10149184-10161286	UBE4B	hsa-miR-4649-5p	5	12103	0.04
1:10149184-10161286	UBE4B	hsa-miR-4763-3p	5	12103	0.04
1:10149184-10161286	UBE4B	hsa-miR-6722-3p	5	12103	0.04
1:10149184-10161286	UBE4B	hsa-miR-6745	5	12103	0.04
1:10149184-10161286	UBE4B	hsa-miR-6765-5p	5	12103	0.04
1:10149184-10161286	UBE4B	hsa-miR-6812-5p	5	12103	0.04
1:10149184-10161286	UBE4B	hsa-miR-149-3p	4	12103	0.03
1:10149184-10161286	UBE4B	hsa-miR-363-5p	4	12103	0.03
1:10149184-10161286	UBE4B	hsa-miR-665	4	12103	0.03
1:10149184-10161286	UBE4B	hsa-miR-939-5p	4	12103	0.03
1:10149184-10161286	UBE4B	hsa-miR-1268a	4	12103	0.03
1:10149184-10161286	UBE4B	hsa-miR-4655-5p	4	12103	0.03
1:10149184-10161286	UBE4B	hsa-miR-6089	4	12103	0.03
1:10149184-10161286	UBE4B	hsa-miR-6133	4	12103	0.03
1:10149184-10161286	UBE4B	hsa-miR-6746-5p	4	12103	0.03
1:10149184-10161286	UBE4B	hsa-miR-6779-5p	4	12103	0.03
1:10149184-10161286	UBE4B	hsa-miR-6799-5p	4	12103	0.03
1:10149184-10161286	UBE4B	hsa-miR-7106-5p	4	12103	0.03
1:10149184-10161286	UBE4B	hsa-miR-8089	4	12103	0.03
1:10149184-10161286	UBE4B	hsa-miR-608	3	12103	0.02
1:10149184-10161286	UBE4B	hsa-miR-1228-5p	3	12103	0.02
1:10149184-10161286	UBE4B	hsa-miR-3937	3	12103	0.02
1:10149184-10161286	UBE4B	hsa-miR-4525	3	12103	0.02
1:10149184-10161286	UBE4B	hsa-miR-4743-5p	3	12103	0.02
1:10149184-10161286	UBE4B	hsa-miR-6127	3	12103	0.02
1:10149184-10161286	UBE4B	hsa-miR-6734-5p	3	12103	0.02
1:10149184-10161286	UBE4B	hsa-miR-6741-5p	3	12103	0.02
1:10149184-10161286	UBE4B	hsa-miR-6743-5p	3	12103	0.02
1:10149184-10161286	UBE4B	hsa-miR-6751-5p	3	12103	0.02
1:10149184-10161286	UBE4B	hsa-miR-6752-5p	3	12103	0.02
1:10149184-10161286	UBE4B	hsa-miR-6756-5p	3	12103	0.02
1:10149184-10161286	UBE4B	hsa-miR-6776-5p	3	12103	0.02
1:10149184-10161286	UBE4B	hsa-miR-6782-5p	3	12103	0.02
1:10149184-10161286	UBE4B	hsa-miR-6784-5p	3	12103	0.02
1:10149184-10161286	UBE4B	hsa-miR-6795-5p	3	12103	0.02
1:10149184-10161286	UBE4B	hsa-miR-6798-5p	3	12103	0.02
1:10149184-10161286	UBE4B	hsa-miR-6825-5p	3	12103	0.02
1:10149184-10161286	UBE4B	hsa-miR-6858-5p	3	12103	0.02
1:10149184-10161286	UBE4B	hsa-miR-6883-5p	3	12103	0.02
1:10149184-10161286	UBE4B	hsa-miR-7109-5p	3	12103	0.02
1:10149184-10161286	UBE4B	hsa-miR-7111-5p	3	12103	0.02
1:10149184-10161286	UBE4B	hsa-miR-30b-3p	2	12103	0.02
1:10149184-10161286	UBE4B	hsa-miR-574-5p	2	12103	0.02
1:10149184-10161286	UBE4B	hsa-miR-661	2	12103	0.02
1:10149184-10161286	UBE4B	hsa-miR-937-5p	2	12103	0.02
1:10149184-10161286	UBE4B	hsa-miR-1207-5p	2	12103	0.02
1:10149184-10161286	UBE4B	hsa-miR-2861	2	12103	0.02
1:10149184-10161286	UBE4B	hsa-miR-3141	2	12103	0.02
1:10149184-10161286	UBE4B	hsa-miR-3162-5p	2	12103	0.02
1:10149184-10161286	UBE4B	hsa-miR-3187-5p	2	12103	0.02
1:10149184-10161286	UBE4B	hsa-miR-4270	2	12103	0.02
1:10149184-10161286	UBE4B	hsa-miR-3622a-5p	2	12103	0.02
1:10149184-10161286	UBE4B	hsa-miR-3689a-3p	2	12103	0.02
1:10149184-10161286	UBE4B	hsa-miR-3689b-3p	2	12103	0.02
1:10149184-10161286	UBE4B	hsa-miR-4449	2	12103	0.02
1:10149184-10161286	UBE4B	hsa-miR-3689c	2	12103	0.02
1:10149184-10161286	UBE4B	hsa-miR-4685-5p	2	12103	0.02
1:10149184-10161286	UBE4B	hsa-miR-3064-5p	2	12103	0.02
1:10149184-10161286	UBE4B	hsa-miR-4750-5p	2	12103	0.02
1:10149184-10161286	UBE4B	hsa-miR-2467-3p	2	12103	0.02
1:10149184-10161286	UBE4B	hsa-miR-4787-5p	2	12103	0.02
1:10149184-10161286	UBE4B	hsa-miR-5698	2	12103	0.02
1:10149184-10161286	UBE4B	hsa-miR-6086	2	12103	0.02
1:10149184-10161286	UBE4B	hsa-miR-6165	2	12103	0.02
1:10149184-10161286	UBE4B	hsa-miR-6511a-5p	2	12103	0.02
1:10149184-10161286	UBE4B	hsa-miR-6727-5p	2	12103	0.02
1:10149184-10161286	UBE4B	hsa-miR-6736-5p	2	12103	0.02
1:10149184-10161286	UBE4B	hsa-miR-6763-5p	2	12103	0.02
1:10149184-10161286	UBE4B	hsa-miR-6777-5p	2	12103	0.02
1:10149184-10161286	UBE4B	hsa-miR-6780a-5p	2	12103	0.02
1:10149184-10161286	UBE4B	hsa-miR-6797-5p	2	12103	0.02
1:10149184-10161286	UBE4B	hsa-miR-6802-5p	2	12103	0.02
1:10149184-10161286	UBE4B	hsa-miR-6805-5p	2	12103	0.02
1:10149184-10161286	UBE4B	hsa-miR-6808-5p	2	12103	0.02
1:10149184-10161286	UBE4B	hsa-miR-6813-5p	2	12103	0.02
1:10149184-10161286	UBE4B	hsa-miR-6780b-5p	2	12103	0.02
1:10149184-10161286	UBE4B	hsa-miR-6846-5p	2	12103	0.02
1:10149184-10161286	UBE4B	hsa-miR-6769b-5p	2	12103	0.02
1:10149184-10161286	UBE4B	hsa-miR-6870-5p	2	12103	0.02
1:10149184-10161286	UBE4B	hsa-miR-6885-5p	2	12103	0.02
1:10149184-10161286	UBE4B	hsa-miR-6887-5p	2	12103	0.02
1:10149184-10161286	UBE4B	hsa-miR-6893-5p	2	12103	0.02
1:10149184-10161286	UBE4B	hsa-miR-7110-5p	2	12103	0.02
1:10149184-10161286	UBE4B	hsa-miR-7855-5p	2	12103	0.02
1:10149184-10161286	UBE4B	hsa-miR-3059-5p	2	12103	0.02
X:14843660-14865580	FANCB	hsa-miR-3945	2	2638	0.08
11:86012281-86031611	PICALM	hsa-miR-4298	1	654	0.15
11:86012281-86031611	PICALM	hsa-miR-3714	1	654	0.15
11:86012281-86031611	PICALM	hsa-miR-3943	1	654	0.15
11:86012281-86031611	PICALM	hsa-miR-4773	1	654	0.15
11:86012281-86031611	PICALM	hsa-miR-6165	1	654	0.15
11:86012281-86031611	PICALM	hsa-miR-6736-3p	1	654	0.15
11:86012281-86031611	PICALM	hsa-miR-7158-5p	1	654	0.15
1:10149184-10161286	UBE4B	hsa-let-7b-5p	1	12103	0.01
1:10149184-10161286	UBE4B	hsa-let-7d-5p	1	12103	0.01
1:10149184-10161286	UBE4B	hsa-let-7e-5p	1	12103	0.01
1:10149184-10161286	UBE4B	hsa-miR-19b-1-5p	1	12103	0.01
1:10149184-10161286	UBE4B	hsa-miR-19b-2-5p	1	12103	0.01
1:10149184-10161286	UBE4B	hsa-miR-92a-2-5p	1	12103	0.01
1:10149184-10161286	UBE4B	hsa-miR-197-5p	1	12103	0.01
1:10149184-10161286	UBE4B	hsa-miR-9-5p	1	12103	0.01
1:10149184-10161286	UBE4B	hsa-miR-125a-3p	1	12103	0.01
1:10149184-10161286	UBE4B	hsa-miR-149-5p	1	12103	0.01
1:10149184-10161286	UBE4B	hsa-miR-150-3p	1	12103	0.01
1:10149184-10161286	UBE4B	hsa-miR-128-2-5p	1	12103	0.01
1:10149184-10161286	UBE4B	hsa-miR-365a-5p	1	12103	0.01
1:10149184-10161286	UBE4B	hsa-miR-330-5p	1	12103	0.01
1:10149184-10161286	UBE4B	hsa-miR-92b-5p	1	12103	0.01
1:10149184-10161286	UBE4B	hsa-miR-610	1	12103	0.01
1:10149184-10161286	UBE4B	hsa-miR-612	1	12103	0.01
1:10149184-10161286	UBE4B	hsa-miR-622	1	12103	0.01
1:10149184-10161286	UBE4B	hsa-miR-637	1	12103	0.01
1:10149184-10161286	UBE4B	hsa-miR-638	1	12103	0.01
1:10149184-10161286	UBE4B	hsa-miR-654-5p	1	12103	0.01
1:10149184-10161286	UBE4B	hsa-miR-658	1	12103	0.01
1:10149184-10161286	UBE4B	hsa-miR-660-3p	1	12103	0.01
1:10149184-10161286	UBE4B	hsa-miR-1271-3p	1	12103	0.01
1:10149184-10161286	UBE4B	hsa-miR-1301-3p	1	12103	0.01
1:10149184-10161286	UBE4B	hsa-miR-762	1	12103	0.01
1:10149184-10161286	UBE4B	hsa-miR-891a-3p	1	12103	0.01
1:10149184-10161286	UBE4B	hsa-miR-885-3p	1	12103	0.01
1:10149184-10161286	UBE4B	hsa-miR-760	1	12103	0.01
1:10149184-10161286	UBE4B	hsa-miR-1226-5p	1	12103	0.01
1:10149184-10161286	UBE4B	hsa-miR-1229-5p	1	12103	0.01
1:10149184-10161286	UBE4B	hsa-miR-1237-5p	1	12103	0.01
1:10149184-10161286	UBE4B	hsa-miR-1202	1	12103	0.01
1:10149184-10161286	UBE4B	hsa-miR-1247-3p	1	12103	0.01
1:10149184-10161286	UBE4B	hsa-miR-1469	1	12103	0.01
1:10149184-10161286	UBE4B	hsa-miR-1914-3p	1	12103	0.01
1:10149184-10161286	UBE4B	hsa-miR-1915-3p	1	12103	0.01
1:10149184-10161286	UBE4B	hsa-miR-711	1	12103	0.01
1:10149184-10161286	UBE4B	hsa-miR-3132	1	12103	0.01
1:10149184-10161286	UBE4B	hsa-miR-3135a	1	12103	0.01
1:10149184-10161286	UBE4B	hsa-miR-3137	1	12103	0.01
1:10149184-10161286	UBE4B	hsa-miR-1273c	1	12103	0.01
1:10149184-10161286	UBE4B	hsa-miR-3147	1	12103	0.01
1:10149184-10161286	UBE4B	hsa-miR-3150a-3p	1	12103	0.01
1:10149184-10161286	UBE4B	hsa-miR-3173-5p	1	12103	0.01
1:10149184-10161286	UBE4B	hsa-miR-3178	1	12103	0.01
1:10149184-10161286	UBE4B	hsa-miR-3190-3p	1	12103	0.01
1:10149184-10161286	UBE4B	hsa-miR-3194-5p	1	12103	0.01
1:10149184-10161286	UBE4B	hsa-miR-3196	1	12103	0.01
1:10149184-10161286	UBE4B	hsa-miR-4322	1	12103	0.01
1:10149184-10161286	UBE4B	hsa-miR-3614-5p	1	12103	0.01
1:10149184-10161286	UBE4B	hsa-miR-3620-5p	1	12103	0.01
1:10149184-10161286	UBE4B	hsa-miR-3621	1	12103	0.01
1:10149184-10161286	UBE4B	hsa-miR-3663-5p	1	12103	0.01
1:10149184-10161286	UBE4B	hsa-miR-3180	1	12103	0.01
1:10149184-10161286	UBE4B	hsa-miR-3928-3p	1	12103	0.01
1:10149184-10161286	UBE4B	hsa-miR-4433a-3p	1	12103	0.01
1:10149184-10161286	UBE4B	hsa-miR-4463	1	12103	0.01
1:10149184-10161286	UBE4B	hsa-miR-4478	1	12103	0.01
1:10149184-10161286	UBE4B	hsa-miR-4481	1	12103	0.01
1:10149184-10161286	UBE4B	hsa-miR-4496	1	12103	0.01
1:10149184-10161286	UBE4B	hsa-miR-4505	1	12103	0.01
1:10149184-10161286	UBE4B	hsa-miR-4507	1	12103	0.01
1:10149184-10161286	UBE4B	hsa-miR-4510	1	12103	0.01
1:10149184-10161286	UBE4B	hsa-miR-4526	1	12103	0.01
1:10149184-10161286	UBE4B	hsa-miR-4632-5p	1	12103	0.01
1:10149184-10161286	UBE4B	hsa-miR-4640-5p	1	12103	0.01
1:10149184-10161286	UBE4B	hsa-miR-4642	1	12103	0.01
1:10149184-10161286	UBE4B	hsa-miR-4644	1	12103	0.01
1:10149184-10161286	UBE4B	hsa-miR-4646-5p	1	12103	0.01
1:10149184-10161286	UBE4B	hsa-miR-4651	1	12103	0.01
1:10149184-10161286	UBE4B	hsa-miR-4653-3p	1	12103	0.01
1:10149184-10161286	UBE4B	hsa-miR-4667-5p	1	12103	0.01
1:10149184-10161286	UBE4B	hsa-miR-4669	1	12103	0.01
1:10149184-10161286	UBE4B	hsa-miR-4674	1	12103	0.01
1:10149184-10161286	UBE4B	hsa-miR-4682	1	12103	0.01
1:10149184-10161286	UBE4B	hsa-miR-4686	1	12103	0.01
1:10149184-10161286	UBE4B	hsa-miR-1343-5p	1	12103	0.01
1:10149184-10161286	UBE4B	hsa-miR-4689	1	12103	0.01
1:10149184-10161286	UBE4B	hsa-miR-4706	1	12103	0.01
1:10149184-10161286	UBE4B	hsa-miR-4722-3p	1	12103	0.01
1:10149184-10161286	UBE4B	hsa-miR-4726-5p	1	12103	0.01
1:10149184-10161286	UBE4B	hsa-miR-4745-3p	1	12103	0.01
1:10149184-10161286	UBE4B	hsa-miR-4747-5p	1	12103	0.01
1:10149184-10161286	UBE4B	hsa-miR-4753-3p	1	12103	0.01
1:10149184-10161286	UBE4B	hsa-miR-4755-3p	1	12103	0.01
1:10149184-10161286	UBE4B	hsa-miR-4769-3p	1	12103	0.01
1:10149184-10161286	UBE4B	hsa-miR-4783-3p	1	12103	0.01
1:10149184-10161286	UBE4B	hsa-miR-5001-5p	1	12103	0.01
1:10149184-10161286	UBE4B	hsa-miR-5006-3p	1	12103	0.01
1:10149184-10161286	UBE4B	hsa-miR-5008-3p	1	12103	0.01
1:10149184-10161286	UBE4B	hsa-miR-5090	1	12103	0.01
1:10149184-10161286	UBE4B	hsa-miR-5189-5p	1	12103	0.01
1:10149184-10161286	UBE4B	hsa-miR-5194	1	12103	0.01
1:10149184-10161286	UBE4B	hsa-miR-5699-3p	1	12103	0.01
1:10149184-10161286	UBE4B	hsa-miR-5739	1	12103	0.01
1:10149184-10161286	UBE4B	hsa-miR-6085	1	12103	0.01
1:10149184-10161286	UBE4B	hsa-miR-6130	1	12103	0.01
1:10149184-10161286	UBE4B	hsa-miR-6132	1	12103	0.01
1:10149184-10161286	UBE4B	hsa-miR-6134	1	12103	0.01
1:10149184-10161286	UBE4B	hsa-miR-6719-3p	1	12103	0.01
1:10149184-10161286	UBE4B	hsa-miR-6721-5p	1	12103	0.01
1:10149184-10161286	UBE4B	hsa-miR-6724-5p	1	12103	0.01
1:10149184-10161286	UBE4B	hsa-miR-6726-5p	1	12103	0.01
1:10149184-10161286	UBE4B	hsa-miR-6727-3p	1	12103	0.01
1:10149184-10161286	UBE4B	hsa-miR-6728-5p	1	12103	0.01
1:10149184-10161286	UBE4B	hsa-miR-6729-5p	1	12103	0.01
1:10149184-10161286	UBE4B	hsa-miR-6735-5p	1	12103	0.01
1:10149184-10161286	UBE4B	hsa-miR-6747-3p	1	12103	0.01
1:10149184-10161286	UBE4B	hsa-miR-6750-5p	1	12103	0.01
1:10149184-10161286	UBE4B	hsa-miR-6758-5p	1	12103	0.01
1:10149184-10161286	UBE4B	hsa-miR-6760-5p	1	12103	0.01
1:10149184-10161286	UBE4B	hsa-miR-6762-5p	1	12103	0.01
1:10149184-10161286	UBE4B	hsa-miR-6772-3p	1	12103	0.01
1:10149184-10161286	UBE4B	hsa-miR-6773-5p	1	12103	0.01
1:10149184-10161286	UBE4B	hsa-miR-6775-5p	1	12103	0.01
1:10149184-10161286	UBE4B	hsa-miR-6785-5p	1	12103	0.01
1:10149184-10161286	UBE4B	hsa-miR-6786-5p	1	12103	0.01
1:10149184-10161286	UBE4B	hsa-miR-6787-5p	1	12103	0.01
1:10149184-10161286	UBE4B	hsa-miR-6789-5p	1	12103	0.01
1:10149184-10161286	UBE4B	hsa-miR-6791-5p	1	12103	0.01
1:10149184-10161286	UBE4B	hsa-miR-6794-5p	1	12103	0.01
1:10149184-10161286	UBE4B	hsa-miR-6801-5p	1	12103	0.01
1:10149184-10161286	UBE4B	hsa-miR-6816-5p	1	12103	0.01
1:10149184-10161286	UBE4B	hsa-miR-6819-5p	1	12103	0.01
1:10149184-10161286	UBE4B	hsa-miR-6821-5p	1	12103	0.01
1:10149184-10161286	UBE4B	hsa-miR-6831-5p	1	12103	0.01
1:10149184-10161286	UBE4B	hsa-miR-6836-5p	1	12103	0.01
1:10149184-10161286	UBE4B	hsa-miR-6841-5p	1	12103	0.01
1:10149184-10161286	UBE4B	hsa-miR-6842-5p	1	12103	0.01
1:10149184-10161286	UBE4B	hsa-miR-6856-5p	1	12103	0.01
1:10149184-10161286	UBE4B	hsa-miR-6859-5p	1	12103	0.01
1:10149184-10161286	UBE4B	hsa-miR-6860	1	12103	0.01
1:10149184-10161286	UBE4B	hsa-miR-6861-5p	1	12103	0.01
1:10149184-10161286	UBE4B	hsa-miR-6865-5p	1	12103	0.01
1:10149184-10161286	UBE4B	hsa-miR-6877-5p	1	12103	0.01
1:10149184-10161286	UBE4B	hsa-miR-6880-5p	1	12103	0.01
1:10149184-10161286	UBE4B	hsa-miR-6881-5p	1	12103	0.01
1:10149184-10161286	UBE4B	hsa-miR-6884-5p	1	12103	0.01
1:10149184-10161286	UBE4B	hsa-miR-6889-5p	1	12103	0.01
1:10149184-10161286	UBE4B	hsa-miR-6891-5p	1	12103	0.01
1:10149184-10161286	UBE4B	hsa-miR-6894-3p	1	12103	0.01
1:10149184-10161286	UBE4B	hsa-miR-7107-5p	1	12103	0.01
1:10149184-10161286	UBE4B	hsa-miR-7154-3p	1	12103	0.01
1:10149184-10161286	UBE4B	hsa-miR-7156-3p	1	12103	0.01
1:10149184-10161286	UBE4B	hsa-miR-7160-5p	1	12103	0.01
1:10149184-10161286	UBE4B	hsa-miR-4433b-3p	1	12103	0.01
1:10149184-10161286	UBE4B	hsa-miR-7974	1	12103	0.01
1:10149184-10161286	UBE4B	hsa-miR-8071	1	12103	0.01
1:10149184-10161286	UBE4B	hsa-miR-8087	1	12103	0.01
1:10149184-10161286	UBE4B	hsa-miR-10394-3p	1	12103	0.01
1:10149184-10161286	UBE4B	hsa-miR-10526-3p	1	12103	0.01
1:10149184-10161286	UBE4B	hsa-miR-3085-5p	1	12103	0.01
1:10149184-10161286	UBE4B	hsa-miR-9851-3p	1	12103	0.01
1:10149184-10161286	UBE4B	hsa-miR-12115	1	12103	0.01
1:10149184-10161286	UBE4B	hsa-miR-12119	1	12103	0.01
1:10149184-10161286	UBE4B	hsa-miR-12120	1	12103	0.01
1:10149184-10161286	UBE4B	hsa-miR-12127	1	12103	0.01
2:169538013-169544835	FASTKD1	hsa-miR-1207-5p	1	373	0.27
2:169538013-169544835	FASTKD1	hsa-miR-3162-5p	1	373	0.27
2:169538013-169544835	FASTKD1	hsa-miR-3616-3p	1	373	0.27
2:169538013-169544835	FASTKD1	hsa-miR-6775-5p	1	373	0.27
X:14843660-14865580	FANCB	hsa-miR-34a-5p	1	2638	0.04
X:14843660-14865580	FANCB	hsa-miR-30c-1-3p	1	2638	0.04
X:14843660-14865580	FANCB	hsa-miR-3616-3p	1	2638	0.04
X:14843660-14865580	FANCB	hsa-miR-3692-5p	1	2638	0.04
X:14843660-14865580	FANCB	hsa-miR-3937	1	2638	0.04
X:14843660-14865580	FANCB	hsa-miR-4682	1	2638	0.04
X:14843660-14865580	FANCB	hsa-miR-4685-5p	1	2638	0.04
X:14843660-14865580	FANCB	hsa-miR-4689	1	2638	0.04
X:14843660-14865580	FANCB	hsa-miR-4692	1	2638	0.04
X:14843660-14865580	FANCB	hsa-miR-6753-5p	1	2638	0.04
X:14843660-14865580	FANCB	hsa-miR-6775-5p	1	2638	0.04
X:14843660-14865580	FANCB	hsa-miR-6783-5p	1	2638	0.04
X:14843660-14865580	FANCB	hsa-miR-6799-5p	1	2638	0.04
X:14843660-14865580	FANCB	hsa-miR-6824-5p	1	2638	0.04
X:14843660-14865580	FANCB	hsa-miR-6889-5p	1	2638	0.04
